# Supplementary material for: Specific lncRNA signatures discriminate childhood acute leukaemias: a pilot study
Source: Cancer Cell Int. 2022 Nov 30;22:373. doi: 10.1186/s12935-022-02789-3 (PMC9710039; doi:10.1186/s12935-022-02789-3)
Supplement: Supplementary file 1 — Additional file 1: Dataset S1. B-ALL patients clinical information. [file 12935_2022_2789_MOESM1_ESM.xlsx]

## Sheet: Table 1
		B-ALL Patients for RNA seq experiment
		Sex	Project Code	Age (years)	Race	WBC Diagnosis (Blasts/mmc)	Bone Marrow Blast Morphology	Bone Marrow Blast Cytometry	Cytogenetic	Molecular biology	Immunophenotype	Classification	Protocol	Risk
		F	Pt1	12	Caucasian	1750	0.95	0.9	47,XX, +12[4],46,XX[10]	Neg	CD22 pos, CD24 pos, HLA DR pos, CD66 pos, CD38 pos, CD11 b pos, CD9 pos, CD 2 pos, CD 10 pos, CD 19 pos, CD58 pos, CD 79a cy pos, CD 11c pos, CD 45 pos, Cd20 pos, CD 13 pos, CD 34 pos, CD22cy pos, CD 45 fa pos	EGIL B II	AIEOP LLA 2017 osservazionale	SR
		F	Pt2	6	Caucasian	15200	0.8	0.9	NA	neg	CD 22 pos, CD24 pos, HLA DR pos, CD38 pos, CD9 pos, CD 10 pos, CD 19 pos, CD58 pos, Cd23 pos, CD79 a cy pos, CD45 pos, CD34 pos, CD22cy pos	EGIL B II	AIEOP LLA 2017 osservazionale	HR
		F	Pt3	4	Caucasian	29820	0.9	0.93	Complex karyotype	Neg	CD22 pos, CD24 pos, HAL DR pos, CD66c pos, CD38 pos, CD9 pos, CD10 e CD19 pos, CD58 pos, CD123 pos, CD79acypos, CD11 c pos, CD45 pos, Cd20 pos, CD123 , CD34 pos, CD22cy pos	EGIL BII	AIEOP LLA 2017 osservazionale	SR
		F	Pt4	7	Caucasian	518000	1	0.55	46, XX, t(9;22)	1 (t(9;22)	CD22 pos, CD99 pos,mCD24 pos, CD 117 pos, CD135 pos, HLA DR pos, CD66c pos, CD38 para pos, CD11 b para pos, CD9 para pos, CD10 e 19 pos, CD58 pos, CD33 para pos, CD123 pos, C D79 a para pos, CD14 para pos, CD11 c, CD45 pos, CD116 para pos, CD133 pos, CD34 pos, CD22 cy para pos, MPO pos, CD64 parz pos	EGIL B II	EshALL 2017	SR
		F	Pt5	14	Caucasian	16570	0.9	0.89	NA	Neg	CD 22 pos, CD24 pos, HLA DR pos, CD38 pos, CD9 pos, CD 10 pos, CD 19 pos, CD58 pos, Cd23 pos, CD79 a cy pos, CD45 pos, CD34 pos, CD22cy pos	EGIL B II	AIEOP BFM ALL 2017	SR
		F	Pt6	3	Caucasian	5960	0.8	0.84	(cell mosaicism with a hyperdiploid clone; 51-55,XX,+x,+4,+6,+10,+11,+12,+15,+19,+21,+22(3 metaphases)/46,XX(12 metaphases)	Neg	( CD 22 pos eter; CD10 pos eter; CD19 pos alto; CD 34 pos alto, CD58 pos medio, CD 45 pos basso)	EGIL-B II	AIEOP BFM ALL 2017	SR
		M	Pt7	15	Caucasian	192900	0.9	0.7	46,XY, t(9;22) (q34;q11)	BCR/ABL t(9;22)p210	CD22 pos, CD 22 cy pos, CD24 pos, HLA DR pos, CD66 pos, CD38 pos, CD11b pos, CD9 pos, CD10 pos, CD19 pos, CD58 pos, CD25 pos, CD 123 pos, CD79a cy pos, CD14 pos, CD11 c pos, CD20 pos, CD34 pos	EGIL B II	EspALL2017	SR
		M	Pt8	17	Caucasian	131000	0.95	0.92	46 XY, -10, +mar[2]; 46, XY[11]	Neg	CD 22 pos, CD 22 cy pos, CD99 pos, CD24 psos, HLA DR pos, CD 66 pos, CD 38 pos, Cd11c e b pos, CD9 pos, CD7.1 parz pos, CD 10 neg, CD19 pos, CD58 pos, CD33 pos, CD123 pos, CD79 a pos, CLL1 pos, CD45 pos, CD11 a pos, Cd34 parz pos	EGIL B I	AIEOP BFM ALL 2017	HR
		M	Pt9	5	Caucasian	4500	0.6	0.62	NA	NA	Cd22 pos alto, CD 10 e 19 pos, HLA, DR pos alto, CD11b pos alto, CD 45 pos medio, CD34 pos para, cyCD22 pos alto	EGIL B II	AIEOP BFM ALL 2017	SR
		B-ALL Patients for RT-PCR validation
		Sex	Project Code	Age (years)	Race	WBC Diagnosis (Blasts/mmc)	Bone Marrow Blast Morphology	Bone Marrow Blast Cytometry	Cytogenetic	Molecular biology	Immunophenotype	Classification	Protocol	Risk
		M	Pt10	5	Caucasian	1260	0.7	0.66	Non idoneo	Neg	CD 45 pos, CD34 pos, CD19 pos, CD10 neg, HLA-DR pos, cyCD22 pos, CD99 neg	LLA B CD10 neg	AIEOP BFM ALL 2017	HR
		F	Pt11	6	Caucasian	1370	NA	0.75	46,XX	Neg	CD34 pos, CD19 e CD10 pos, cyCD22 pos alto, sCD22 pos, CD45 dim	LLA B EGIL B-II	AIEOP BFM ALL 2017	SR
		F	Pt12	3	Caucasian	5160	0.8	0.84	Complex karyotype(cell mosaicism with a hyperdiploid clone; 51-55,XX,+x,+4,+6,+10,+11,+12,+15,+19,+21,+22(3 metaphases)/46,XX(12 metaphases)	Neg	CD 22 pos eter; CD10 pos eter; CD19 pos alto; CD 34 pos alto, CD58 pos medio, CD 45 pos basso)	EGIL-B II	AIEOP BFM ALL 2017	SR
		M	Pt13	2	Caucasian	18650	0.8	0.85	NA	Neg	CD22 pos, CD 22 cy pos, CD24 pos, HLA DR pos, CD66 pos, CD38 pos, CD11b pos, CD9 pos, CD10 pos, CD19 pos, CD58 pos, CD25 pos, CD 123 pos, CD79a cy pos, CD14 pos, CD11 c pos, CD20 pos, CD34 pos	EGIL B II	AIEOP BFM ALL 2017	MR
		M	Pt14	3	Caucasian	67020	0.9	0.93	46,XY	Neg	CD22 pos, HLADR pos, CD38 pos, CD 10 e CD 19 pos eter, CD58 pos alto, CD 34 pos alto, cy CD22 pos alto, MPO neg	EGIL-B II	AIEOP BFM ALL 2017	HR
		M	Pt15	17	Caucasian	131000	0.95	0.92	46 XY, -10, +mar[2]; 46, XY[11]	Neg	CD 22 pos, CD 22 cy pos, CD99 pos, CD24 psos, HLA DR pos, CD 66 pos, CD 38 pos, Cd11c e b pos, CD9 pos, CD7.1 parz pos, CD 10 neg, CD19 pos, CD58 pos, CD33 pos, CD123 pos, CD79 a pos, CLL1 pos, CD45 pos, CD11 a pos, Cd34 parz pos	EGIL B I	AIEOP BFM ALL 2017	HR
		M	Pt16	5	Caucasian	4500	0.6	0.62	NA	NA	Cd22 pos alto, CD 10 e 19 pos, HLA, DR pos alto, CD11b pos alto, CD 45 pos medio, CD34 pos para, cyCD22 pos alto	EGIL B II	AIEOP BFM ALL 2017	SR
		M	Pt17	10	Caucasian	31520	0.75	0.75	NA	Neg	CD 22 pos, CD24 pos basso, HLA DR pos eter, CD38 pos eter, CD 10 e CD19 pos, CD58 pos alto, CD45 pos, CD34 pos alto	EGIL B II	AIEOP BFM ALL 2017	HR
		M	Pt18	3	Caucasian	11940	0.85	0.75	46, XY	1(t (12;21)	CD22 pos, HLA DR pos eter, CD24 pos, CD 38 pos, CD9 pos, CD 56 pos, CD10 pos, CD 19 pos, CD58 pos, CD123 pos, CD79a cy pos CD45 pos, Cd20 pos, CD34 pos, cyCD22 pos	EGIL B II	AIEOP BFM ALL 2017	SR
		F	Pt19	4	Caucasian	1700	0.5	0.45	46,XX	Neg	CD22 pos, CD 22 cy pos, CD24 pos, HLA DR pos, CD66 pos, CD38 pos, CD11b pos, CD9 pos, CD10 pos, CD19 pos, CD58 pos, CD25 pos, CD 123 pos, CD79a cy pos, CD14 pos, CD11 c pos, CD20 pos, CD34 pos	EGIL B II	AIEOP BFM ALL 2017	SR
			NA= Not Assigned
			HR= High Risk
			SR= Standard Risk
