# Supplementary material for: Specific lncRNA signatures discriminate childhood acute leukaemias: a pilot study
Source: Cancer Cell Int. 2022 Nov 30;22:373. doi: 10.1186/s12935-022-02789-3 (PMC9710039; doi:10.1186/s12935-022-02789-3)
Supplement: Supplementary file 2 — Additional file 2: Dataset S2. T-ALL patients clinical information. [file 12935_2022_2789_MOESM2_ESM.xlsx]

## Sheet: Table2
	T-ALL Patients for RNA seq experiment
Sex	Project Code	Age (years)	Race	WBC Diagnosis (Blasts/mmc)	Bone Marrow Blast Morphology	Bone Marrow Blast Cytometry	Cytogenetic	Molecular biology	Immunophenotype	Risk
M	Pt20	8	Caucasian	368120	0.95	0.94	46, XY	Neg	cyCD3 pos alto, CD7 pos alto, CD38 pos alto, CD2 pos alto, CD33 pos basso, CD44 pos alto, CD5 pos alto, CD 11a POS alto, CD34 pos basso	HR
F	Pt21	6	Caucasian	212850	>90%	0.93	1 (47,XX,+mar[5]/46,XX[5])	Neg	CyCD3 pos alto, CD7 pos alto, CD99 pos alto; CD38 pos alto, CD10 pos alto, CD4 pos basso, CD2 para pos, CD44 pos alto, TdT pos alto, CD5pos alto, CD45 pos alto, CD11 a pos alto	HR
M	Pt22	2	Caucasian	500000	0.95	0.9	NA	Ibrid Gene SIL/TAL del 1)	CD34 POS; CD7 POS; TdT pos medio; CD2 POS; CD5 pos; CD99 POS; cyCD3 pos	HR
M	Pt23	8	Caucasian	447000	0.9	0.88	47 XY, t(7;19)(q34;p13), +8	Neg	CD3 cy pos alto, CD7 pos- eter, CD22 negativo, CD99 e CD38 pos eter, CD2 pos alto, CD4 pos medio, CD44 pos alto, TdT pos basso, CD45 pos alto, CD5 pos alto, CD8 pos eterogeneo, CD11 pos basso	HR
M	Pt24	17	Asiatic	303440	>95%	0.97	46,XY,-?14,+mar	Neg	CD1a pos basso, cyCD3 pos alto, CD7 pos alto, CD22 parzial positivo, CD38 pos alto,CD44 pos medio, CD45 pos alto, CD5 pos medio, CD11a pos basso, CD34 pos eter	HR
F	Pt25	4	Syrian	583000	0.95	0.89	NA	Neg	cyCD3 pos alto, CD99 pos basso, CD117 pos basso, CD38 pos eter, CD11b pos basso, CD2 pos alto, CD10 pos basso , CD44 pos eter, CD35 pos alto, CD11a pos alto CD5 pos eter	HR
	T-ALL Patients for RT-PCR validation
Sex	Project Code	Age (years)	Race	WBC Diagnosis (Blasts/mmc)	Bone Marrow Blast Morphology	Bone Marrow Blast Cytometry	Cytogenetic	Molecular biology	Immunophenotype	Risk
F	Pt26	16	Caucasian	1960	0.6	0.65	Iperdiploidia[7]/46,XX[8]	Neg	CD45 pos, CD2 pos, CD5 e CD78 pos, cyCD3 pos, CD38 pos, CD34 pos, CD99 pos,	HR
M	Pt27	9	Caucasian	6280	0.9	0.95	Assenza metafasi	Neg	CyCD3 pos alto, CD7 pos alto, CD22 neg, CD99 pos alto, CD117 pos basso, CD38 pos basso, CD10 pos alto, CD19 neg, CD33 pos basso, CD44 pos medio, CD45 pos medio, CD5 pos alto, CD 34 pos alto	HR
M	Pt28	2	Caucasian	500000	0.95	0.9	NA	Ibrid Gene SIL/TAL del 1)	CD34 POS; CD7 POS; TdT pos medio; CD2 POS; CD5 pos; CD99 POS; cyCD3 pos	HR
M	Pt29	7	Maroccan	52840	0.85	0.83	46,XX	Neg	CD1a parzial pos, cyCD3 pos alto,CD44 pos medio, cyCD79a pos basso, TdT parzial pos medio, CD45 pos alto,, sCD3 pos basso, CD5 pos alto, CD8 pos basso, CD7 pos alto, CD22 neg, CD99 pos basso,CD16 neg, CD15 neg, CD117 neg,	HR
M	Pt30	16	Caucasian	120700	0.9	0.85	NA	Neg	CD45 pos medio alta, CD7, CD2 e cyCD3 coespressi, parziale espressione di CD5 e CD34	HR
M	Pt31	0	Caucasian	177000	0.75	0.7	NA	Neg	CyCD3 pos-alto; CD99 pos alto; CD38 pos eter; CD2 pos medio; CD4 pos-para; CD45 POS Medio; CD5 pos medio; CD11a pos alto, MPO pos basso	HR
M	Pt32	10	Caucasian	447000	0.9	0.88	47 XY, t(7;19)(q34;p13), +8	Neg	CD3 cy pos alto, CD7 pos- eter, CD22 negativo, CD99 e CD38 pos eter, CD2 pos alto, CD4 pos medio, CD44 pos alto, TdT pos basso, CD45 pos alto, CD5 pos alto, CD8 pos eterogeneo, CD11 pos basso	HR
M	Pt33	13	Caucasian	30970	0.6	0.6	46,XY,-11,+mar[10]/46,XY[5]	Neg	CD1a pos alto, cyCD3 pos, CD7 pos, CD99 pos, CD38 pos, CD10 pos medio, TdT pos alto, CD 5 pos alto, CD45 pos alto, CD8 pos alto, CD34 pos eter	HR
M	Pt34	9	Caucasian	16280	0.8	0.82	NA	neg	NA	HR
F	Pt35	11	Caucasian	262080	0.85	0.85	NA	neg	NA	HR
	NA= Not Assigned
	HR= High Risk
