# Supplementary material for: Specific lncRNA signatures discriminate childhood acute leukaemias: a pilot study
Source: Cancer Cell Int. 2022 Nov 30;22:373. doi: 10.1186/s12935-022-02789-3 (PMC9710039; doi:10.1186/s12935-022-02789-3)
Supplement: Supplementary file 3 — Additional file 3: Dataset S3. T-ALL differential gene expression analysis. [file 12935_2022_2789_MOESM3_ESM.xlsx]

## Sheet: T-ALL_vs_T-naive
ensembl_gene_id	external_gene_name	baseMean	log2FoldChange	lfcSE	stat	pvalue	padj	T_NAIVE_CB1	T_NAIVE_CB6	T_NAIVE_CB4	T_NAIVE_CB8	T_NAIVE_CB7	T_NAIVE_CB11	T_NAIVE_CB10	T_ALL_PA38	T_ALL_GRPM9	T_ALL_PA46	T_ALL_PA82	T_ALL_GRPM16	T_ALL_GRPM2	gene_biotype
ENSG00000166426	CRABP1	90.5865	24.7538	3.02101	8.19389	2.52919e-16	2.35623e-14	0	0	0	0	0	0	0	0	0	5.67078	1168.62	3.33251	0	protein_coding
ENSG00000236656	AL365440.2	19.6544	22.6217	3.06336	7.38463	1.52882e-13	9.0476e-12	0	0	0	0	0	0	0	253.617	0	1.89026	0	0	0	lncRNA
ENSG00000158113	LRRC43	15.1223	22.4904	3.07425	7.31574	2.55961e-13	1.45515e-11	0	0	0	0	0	0	0	0	0	0	196.591	0	0	protein_coding
ENSG00000136352	NKX2-1	12.9458	22.0392	3.07433	7.16878	7.5668e-13	3.9023e-11	0	0	0	0	0	0	0	168.295	0	0	0	0	0	protein_coding
ENSG00000184302	SIX6	58.5565	19.3196	3.05617	6.32153	2.58994e-10	8.48045e-09	0	0	0	0	0	0	0	0	0	206.038	0	555.197	0	protein_coding
ENSG00000107447	DNTT	278.629	11.6944	2.24459	5.21003	1.88813e-07	3.16662e-06	0	0	0	0	0	0	0	1010.55	589.32	1037.75	5.46085	979.092	0	protein_coding
ENSG00000060566	CREB3L3	156.57	10.8363	1.74056	6.22578	4.79179e-10	1.49769e-08	0	0	0	0	0	0	0	7.04492	18.1771	236.283	1073.06	689.164	11.6787	protein_coding
ENSG00000179242	CDH4	124.854	10.1661	1.00685	10.0969	5.69935e-24	1.7891e-21	0	0.857541	0	0	0	0	0	21.1347	214.298	129.483	551.546	305.925	399.858	protein_coding
ENSG00000177508	IRX3	73.5299	9.7484	2.95882	3.29469	0.000985288	0.00512874	0	0	0	0	0	0	0	501.755	217.168	2.83539	0	0	234.131	protein_coding
ENSG00000178773	CPNE7	71.199	9.69125	1.67913	5.7716	7.8521e-09	1.86181e-07	0	0	0	0	0	0	0	7.04492	251.609	46.3114	494.207	125.302	1.11226	protein_coding
ENSG00000173898	SPTBN2	90.6375	9.59403	1.50643	6.36874	1.9059e-10	6.50621e-09	0	0	0	0	0	0	0	32.8763	24.8739	51.037	917.422	149.297	2.78065	protein_coding
ENSG00000237819	AC002454.1	73.1411	9.5542	0.962025	9.93135	3.04123e-23	8.44525e-21	0	0	0	0	0	0	0	133.853	237.259	164.453	16.3825	323.254	75.6338	lncRNA
ENSG00000266074	BAHCC1	77.8227	9.02678	0.99346	9.0862	1.02558e-19	1.70222e-17	0	0	0	0	0	0	1.65162	177.688	272.656	23.6283	210.243	49.9877	275.841	protein_coding
ENSG00000128918	ALDH1A2	50.0246	8.80356	2.38672	3.68856	0.000225525	0.00147624	0	0	0	1.03692	0	0	0	273.186	0	167.288	8.19127	200.617	0	protein_coding
ENSG00000012223	LTF	84.0407	8.72071	1.69454	5.14635	2.65607e-07	4.27101e-06	0	31.729	5.44612	0	67.3726	0	0	3.13107	552.966	230.612	98.2953	101.308	1.66839	protein_coding
ENSG00000127564	PKMYT1	64.3879	8.70644	0.911183	9.5551	1.23466e-21	2.74285e-19	0	0	0	0	0	1.87103	0	257.531	48.7911	91.6777	207.512	191.286	38.373	protein_coding
ENSG00000128322	IGLL1	118.944	8.66869	0.861849	10.0582	8.44893e-24	2.5958e-21	1.59976	0	0.907686	0	0	0	0	957.326	45.921	15.1221	354.955	58.6522	111.782	protein_coding
ENSG00000256813	AP000777.3	37.2897	8.63951	1.00508	8.59586	8.26474e-18	9.86304e-16	0	0	0	0	0	0	0	16.4381	31.5707	60.4883	300.347	35.3246	40.5975	lncRNA
ENSG00000265369	PCAT18	32.7287	8.58948	0.992379	8.65544	4.9103e-18	6.19591e-16	0	0	0	0	0	0	0	68.1008	7.65351	68.9945	54.6085	92.6439	133.471	lncRNA
ENSG00000156298	TSPAN7	76.2639	8.5614	0.837822	10.2186	1.63629e-24	5.37e-22	1.59976	0	0	0	0	0.935514	0	182.385	76.5351	146.495	333.112	175.29	75.0776	protein_coding
ENSG00000233236	LINC02573	46.1225	8.54231	2.85419	2.9929	0.00276339	0.0120554	0	0	0	0	0	0	0	9.39322	229.605	0	0	1.33301	359.26	lncRNA
ENSG00000095932	SMIM24	518.159	8.50777	0.555612	15.3124	6.31539e-53	1.5199e-49	0.799879	15.4357	0.907686	4.14769	0	1.87103	0.82581	1215.64	1162.38	603.938	2214.37	720.489	795.267	protein_coding
ENSG00000164638	SLC29A4	29.9771	8.48479	2.99974	2.82851	0.00467657	0.0185165	0	0	0	0	0	0	0	0	0	46.3114	180.208	162.627	0.556131	protein_coding
ENSG00000153707	PTPRD	44.612	8.39646	1.4488	5.79546	6.81349e-09	1.63705e-07	0	1.71508	0	0	0	0	0	156.554	56.4446	46.3114	2.73042	11.997	304.203	protein_coding
ENSG00000164161	HHIP	63.3709	8.25102	1.05279	7.83729	4.60364e-15	3.51728e-13	0	0.857541	0	1.03692	0	0.935514	0	151.857	39.2242	143.66	335.842	149.297	1.11226	protein_coding
ENSG00000110076	NRXN2	30.5132	8.22718	1.0829	7.59739	3.02155e-14	2.01065e-12	0	0	0	0	0	0	0	38.3557	201.861	63.3237	10.9217	76.6478	5.56131	protein_coding
ENSG00000124780	KCNK17	35.967	8.14098	1.4674	5.54789	2.89137e-08	5.88047e-07	0	0	0	0	0	0.935514	0	73.5802	284.136	91.6777	5.46085	7.33153	4.44905	protein_coding
ENSG00000158477	CD1A	36.9869	8.10317	1.73583	4.66818	3.03876e-06	3.74401e-05	0	0	0	0	0	0	0	411.736	4.78344	39.6955	2.73042	21.3281	0.556131	protein_coding
ENSG00000054793	ATP9A	29.5083	8.04819	1.06424	7.56235	3.95837e-14	2.58637e-12	0	0	0	1.03692	0	0	0	86.8873	144.46	11.3416	68.2606	5.99852	65.6234	protein_coding
ENSG00000259372	NA	23.5777	8.04109	1.00742	7.98189	1.44115e-15	1.19599e-13	0	0	0	0	0	0	0	14.8726	55.4879	17.9575	169.286	26.6601	22.2452	NA
ENSG00000244405	ETV5	88.3532	8.02109	1.32044	6.07456	1.24327e-09	3.48597e-08	0	0	0.907686	0	0	0	0	149.509	6.69682	32.1344	947.457	11.3305	0.556131	protein_coding
ENSG00000248890	HHIP-AS1	28.3471	7.95738	1.08898	7.30722	2.72736e-13	1.53241e-11	0	0	0.907686	0	0	0	0	37.5729	38.2675	72.775	166.556	51.3207	1.11226	lncRNA
ENSG00000164100	NDST3	23.1642	7.92588	1.06283	7.45734	8.82879e-14	5.49516e-12	0	0	0	0	0	0	0	46.9661	26.7873	76.5556	0	84.6458	66.1796	protein_coding
ENSG00000060558	GNA15	328.943	7.90323	0.598785	13.1988	8.91605e-40	9.90367e-37	0	3.43016	0.907686	2.07384	5.61439	3.74206	4.95486	227.003	1444.6	786.349	715.371	876.451	205.768	protein_coding
ENSG00000165996	HACD1	44.4621	7.89885	1.02863	7.67902	1.60307e-14	1.13472e-12	0	1.71508	0	1.03692	0	0	0	38.3557	16.2637	85.0617	202.051	214.614	18.9084	protein_coding
ENSG00000114757	PEX5L	20.2367	7.85135	2.68272	2.92663	0.00342656	0.0143752	0	0	0	0	0	0	0	51.6627	0	76.5556	0	132.634	2.22452	protein_coding
ENSG00000263961	C1orf186	23.7375	7.83467	1.90227	4.1186	3.81186e-05	0.000331986	0	0	0	0	0	0	0	0.782768	1.91338	54.8176	24.5738	225.944	0.556131	protein_coding
ENSG00000187122	SLIT1	87.3966	7.8331	1.53653	5.09791	3.43432e-07	5.37869e-06	0	0	5.44612	0	0	1.87103	0	255.965	83.2319	337.412	19.113	432.56	0.556131	protein_coding
ENSG00000170558	CDH2	44.5413	7.80221	0.920389	8.47708	2.3091e-17	2.48831e-15	0	0	0.907686	0	0	0.935514	0.82581	154.988	35.3975	137.989	24.5738	113.305	110.114	protein_coding
ENSG00000186998	EMID1	45.2689	7.76133	0.903351	8.59171	8.56871e-18	1.00595e-15	1.59976	0	0	0	0	0.935514	0	62.6215	265.959	42.5309	81.9127	70.6493	62.2866	protein_coding
ENSG00000015413	DPEP1	18.2031	7.74948	1.96364	3.94649	7.93051e-05	0.000613372	0	0	0	0	0	0	0	62.6215	142.547	3.78052	0	2.66601	25.0259	protein_coding
ENSG00000046889	PREX2	42.8723	7.66161	2.16521	3.53851	0.000402393	0.00240702	0.799879	0.857541	0	0	0	0	0	0	2.87007	98.2936	450.52	3.99902	0	protein_coding
ENSG00000273143	AL355512.1	27.0852	7.6477	2.21518	3.4524	0.000555617	0.00314632	0	0	0	0	0	0	0	0	1.91338	8.50617	305.808	35.3246	0.556131	lncRNA
ENSG00000177398	UMODL1	86.8989	7.62994	1.5232	5.00914	5.46725e-07	8.25807e-06	0.799879	2.57262	0	0	0	0	0	2.34831	76.5351	1.89026	1026.64	6.66503	12.2349	protein_coding
ENSG00000144893	MED12L	114.19	7.48484	0.796138	9.40143	5.38279e-21	1.09475e-18	2.39964	2.57262	0	2.07384	0	0.935514	0.82581	62.6215	21.0471	157.837	300.347	292.595	641.219	protein_coding
ENSG00000110090	CPT1A	968.759	7.48283	0.437616	17.0991	1.50739e-65	2.17667e-61	11.1983	17.1508	5.44612	6.22153	3.74292	12.1617	22.2969	1068.48	2701.69	1951.69	2487.42	3453.82	852.548	protein_coding
ENSG00000269954	AC022239.1	14.7375	7.47089	1.75852	4.2484	2.15304e-05	0.000202673	0	0	0	0	0	0	0	0.782768	31.5707	0.94513	65.5302	2.66601	90.0932	lncRNA
ENSG00000117399	CDC20	18.7679	7.45101	1.15967	6.42511	1.31777e-10	4.64113e-09	0	0.857541	0	0	0	0	0	80.6251	0.956688	75.6104	16.3825	60.6517	8.89809	protein_coding
ENSG00000160062	ZBTB8A	38.4581	7.39253	0.896255	8.24824	1.60745e-16	1.5171e-14	0	0.857541	0	0	1.87146	0.935514	0	58.7076	78.4485	62.3786	13.6521	60.6517	222.452	protein_coding
ENSG00000167768	KRT1	308.762	7.37493	1.35446	5.44491	5.18307e-08	9.75795e-07	15.1977	4.2877	0.907686	0	1.87146	2.80654	0.82581	18.7864	2.87007	419.638	2364.55	1174.38	7.78583	protein_coding
ENSG00000154839	SKA1	13.2502	7.32543	1.03313	7.0905	1.33628e-12	6.69995e-11	0	0	0	0	0	0	0	44.6178	5.74013	40.6406	30.0347	43.9892	7.2297	protein_coding
ENSG00000143494	VASH2	12.7746	7.27225	1.17195	6.20527	5.46038e-10	1.68119e-08	0	0	0	0	0	0	0	51.6627	3.82675	31.1893	2.73042	66.6503	10.0104	protein_coding
ENSG00000132744	ACY3	23.847	7.22433	1.94838	3.70787	0.000209007	0.00138889	0	0	0	0	0	0.935514	0	0	207.601	0.94513	19.113	1.33301	80.0828	protein_coding
ENSG00000090889	KIF4A	21.9823	7.20633	1.1254	6.40337	1.51988e-10	5.28844e-09	0.799879	0	0	0	0	0.935514	0	114.284	3.82675	88.8423	2.73042	45.9887	28.3627	protein_coding
ENSG00000169684	CHRNA5	16.2864	7.19718	1.09242	6.58828	4.44957e-11	1.70882e-09	0.799879	0	0	0	0	0	0	75.9285	16.2637	43.476	0	34.6581	40.5975	protein_coding
ENSG00000254726	MEX3A	27.7036	7.19039	0.905324	7.94234	1.98403e-15	1.59163e-13	0	1.71508	0	0	0	0	0	23.483	47.8344	133.263	10.9217	83.9793	58.9499	protein_coding
ENSG00000145506	NKD2	21.8737	7.17985	0.965407	7.43712	1.02905e-13	6.32316e-12	0.799879	0	0	0	0	0.935514	0	38.3557	50.7045	32.1344	90.104	64.6508	6.67357	protein_coding
ENSG00000196932	TMEM26	13.1386	7.17712	2.61485	2.74475	0.00605566	0.0227186	0	0	0	0	0	0	0	7.82768	0	65.214	19.113	78.6473	0	protein_coding
ENSG00000115705	TPO	14.3739	7.12983	1.74513	4.08555	4.39721e-05	0.000374606	0	0	0	0	0	0	0	68.8836	1.91338	37.8052	68.2606	9.99754	0	protein_coding
ENSG00000170312	CDK1	26.8562	7.07321	1.03788	6.81504	9.42344e-12	4.14861e-10	0	0	0.907686	1.03692	0	0.935514	0	136.984	2.87007	100.184	32.7651	57.3192	16.1278	protein_coding
ENSG00000183856	IQGAP3	15.6382	7.06362	0.976719	7.23198	4.75986e-13	2.54564e-11	0	0	0	0	0	0.935514	0	76.7113	4.78344	24.5734	40.9564	41.9897	13.3471	protein_coding
ENSG00000172995	ARPP21	35.8771	7.02976	1.15934	6.06356	1.33138e-09	3.69503e-08	0	0.857541	0	2.07384	0	0.935514	0	219.958	22.0038	87.8971	30.0347	102.641	0	protein_coding
ENSG00000138944	KIAA1644	11.7317	6.9974	2.60887	2.68216	0.00731487	0.0264861	0	0	0	0	0	0	0	14.0898	0	41.5857	8.19127	88.6449	0	protein_coding
ENSG00000129990	SYT5	13.675	6.95576	1.09459	6.35469	2.08847e-10	7.02971e-09	0	0	0.907686	0	0	0	0	11.7415	2.87007	38.7503	40.9564	71.9823	10.5665	protein_coding
ENSG00000165409	TSHR	10.1375	6.93818	2.49988	2.77541	0.00551328	0.0211116	0	0	0	0	0	0	0	33.659	0	44.4211	16.3825	37.3241	0	protein_coding
ENSG00000115297	TLX2	10.2995	6.92885	1.36057	5.09261	3.53175e-07	5.51335e-06	0	0	0	0	0	0	0	36.0073	76.5351	9.4513	0	1.33301	10.5665	protein_coding
ENSG00000169224	GCSAML	25.7487	6.90463	1.20101	5.74904	8.97519e-09	2.08699e-07	0	0	0	1.03692	0	1.87103	0	0.782768	3.82675	11.3416	84.6431	93.3104	137.92	protein_coding
ENSG00000196460	RFX8	10.7632	6.90129	1.06936	6.45369	1.09162e-10	3.87297e-09	0	0	0	0	0	0	0	30.528	34.4408	1.89026	54.6085	7.33153	11.1226	protein_coding
ENSG00000135451	TROAP	22.3335	6.8994	0.998873	6.90719	4.9436e-12	2.25904e-10	0.799879	0.857541	0.907686	0	0	0	0	121.329	5.74013	55.7627	16.3825	71.3158	17.2401	protein_coding
ENSG00000139734	DIAPH3	25.2573	6.87297	1.04607	6.5703	5.02135e-11	1.9031e-09	0	1.71508	2.72306	0	0	0	0	154.988	2.87007	81.2812	8.19127	45.9887	30.5872	protein_coding
ENSG00000157554	ERG	55.3895	6.86219	0.642641	10.6781	1.28876e-26	5.57746e-24	0.799879	3.43016	1.81537	0	0	0.935514	0	102.543	72.7083	119.086	133.791	91.9774	192.977	protein_coding
ENSG00000111206	FOXM1	30.2717	6.86105	0.940347	7.29629	2.95804e-13	1.64285e-11	0	0.857541	0	0	0	1.87103	0.82581	167.512	16.2637	95.4582	21.8434	63.3178	25.582	protein_coding
ENSG00000024422	EHD2	31.5073	6.84925	0.921189	7.43523	1.04388e-13	6.36021e-12	0	0.857541	1.81537	0	0	0.935514	0	10.9588	26.7873	121.922	65.5302	137.966	42.8221	protein_coding
ENSG00000102230	PCYT1B	9.67256	6.79955	1.2322	5.51822	3.42453e-08	6.83015e-07	0	0	0	0	0	0	0	0	8.6102	32.1344	32.7651	33.3251	18.9084	protein_coding
ENSG00000147488	ST18	9.78438	6.79548	2.33607	2.90893	0.00362667	0.0150659	0	0	0	0	0	0	0	24.2658	32.5274	33.0796	0	37.3241	0	protein_coding
ENSG00000172986	GXYLT2	16.1324	6.79133	1.16742	5.81739	5.9773e-09	1.46292e-07	0.799879	0.857541	0	0	0	0	0	86.1045	20.0905	20.7929	0	5.99852	75.0776	protein_coding
ENSG00000134690	CDCA8	24.2342	6.76089	1.02678	6.58459	4.56157e-11	1.74719e-09	0	0.857541	1.81537	0	0	0.935514	0	135.419	4.78344	103.964	10.9217	34.6581	21.6891	protein_coding
ENSG00000114805	PLCH1	12.3899	6.73434	1.12467	5.98785	2.12639e-09	5.69667e-08	0	0	0	0	0	0.935514	0	22.7003	1.91338	84.1166	21.8434	20.6616	8.89809	protein_coding
ENSG00000118513	MYB	808.857	6.70622	0.427458	15.6886	1.80916e-55	6.53108e-52	15.1977	28.2988	11.7999	5.18461	16.8432	13.0972	23.1227	1202.33	949.992	868.575	4365.95	2108.81	905.937	protein_coding
ENSG00000123405	NFE2	226.437	6.7039	0.842976	7.95266	1.82544e-15	1.48087e-13	0.799879	5.14524	4.53843	2.07384	0	6.5486	7.43229	25.0486	29.6573	140.824	1963.17	529.87	228.57	protein_coding
ENSG00000089685	BIRC5	33.2692	6.69443	0.900257	7.43613	1.03678e-13	6.3437e-12	1.59976	0	0	2.07384	0	0.935514	0	154.988	12.4369	129.483	46.4172	60.6517	23.9136	protein_coding
ENSG00000153132	CLGN	11.4718	6.68508	1.14913	5.81751	5.97299e-09	1.46292e-07	0.799879	0	0	0	0	0	0	46.1833	0.956688	49.1468	16.3825	30.6591	5.00518	protein_coding
ENSG00000162458	FBLIM1	10.6031	6.65492	1.94713	3.41781	0.000631281	0.00351009	0	0	0	0	0	0	0	4.69661	0	47.2565	5.46085	79.3138	1.11226	protein_coding
ENSG00000083857	FAT1	8.87386	6.65338	1.29849	5.12396	2.99191e-07	4.75806e-06	0	0	0	0	0	0	0	23.4831	4.78344	57.653	0	26.6601	2.78065	protein_coding
ENSG00000178531	CTXN1	11.5547	6.64867	1.16498	5.70711	1.14912e-08	2.60612e-07	0.799879	0	0	0	0	0	0	6.26215	6.69682	16.0672	40.9564	76.6478	2.78065	protein_coding
ENSG00000161888	SPC24	11.4563	6.64417	1.1422	5.81698	5.99198e-09	1.46403e-07	0	0	0	1.03692	0	0	0	39.1384	2.87007	58.5981	2.73042	33.9916	10.5665	protein_coding
ENSG00000024526	DEPDC1	10.1737	6.63576	1.25787	5.27537	1.32487e-07	2.30773e-06	0	0	0	0	0	0	0	86.1045	0	15.1221	10.9217	17.3291	2.78065	protein_coding
ENSG00000165702	GFI1B	42.3828	6.6346	1.40627	4.71787	2.38332e-06	3.01888e-05	0	2.57262	0.907686	1.03692	0	1.87103	0	0	1.91338	70.8848	294.886	131.301	45.6027	protein_coding
ENSG00000262877	AC110285.2	8.37996	6.63428	1.37582	4.82206	1.42086e-06	1.9466e-05	0	0	0	0	0	0	0	10.9588	41.1376	1.89026	40.9564	13.9966	0	lncRNA
ENSG00000233410	LINC01222	20.4449	6.62287	1.64008	4.03814	5.38757e-05	0.000444806	0	0.857541	0	0	0	1.87103	0	0.782768	0	41.5857	81.9127	28.6596	110.114	lncRNA
ENSG00000184293	CLECL1	26.5838	6.61864	1.77459	3.72967	0.000191728	0.0012871	0.799879	0	0.907686	0	0	0	0	0.782768	82.2752	3.78052	0	0.666503	256.376	transcribed_unitary_pseudogene
ENSG00000163106	HPGDS	20.688	6.61698	1.17163	5.64769	1.62615e-08	3.53106e-07	0	3.43016	0.907686	0	0	0	0	0	63.1414	39.6955	43.6868	31.3256	86.7564	protein_coding
ENSG00000099864	PALM	29.6721	6.61215	1.49987	4.40849	1.04094e-05	0.000108529	0.799879	0	0.907686	0	0	1.87103	0	0.782768	7.65351	26.4637	259.39	87.3118	0.556131	protein_coding
ENSG00000250400	NA	8.08879	6.59762	2.46454	2.67702	0.00742805	0.0268018	0	0	0	0	0	0	0	30.528	37.3109	2.83539	0	0	34.4801	NA
ENSG00000211892	IGHG4	9.53049	6.58185	1.39805	4.70789	2.50299e-06	3.15194e-05	0	0	0	0	0	0	0	0	0.956688	13.2318	87.3736	17.3291	5.00518	IG_C_gene
ENSG00000076864	RAP1GAP	34.137	6.54711	2.01734	3.24541	0.0011728	0.0059241	0.799879	0	0	0	0	1.87103	0.82581	0	0.956688	16.0672	368.607	54.6532	0	protein_coding
ENSG00000168671	UGT3A2	7.71247	6.53096	1.46217	4.46662	7.94635e-06	8.62098e-05	0	0	0	0	0	0	0	28.9624	1.91338	14.177	0	54.6532	0.556131	protein_coding
ENSG00000115129	TP53I3	21.6628	6.52969	0.934951	6.984	2.869e-12	1.34568e-10	0	1.71508	0.907686	0	0	0.935514	0	10.9588	41.1376	23.6283	147.443	42.6562	12.2349	protein_coding
ENSG00000153404	PLEKHG4B	17.187	6.52226	1.02456	6.36594	1.941e-10	6.57934e-09	0	0	0	0	0	0	0	0	79.4051	51.037	2.73042	44.6557	45.6027	protein_coding
ENSG00000215246	AC116351.1	10.3591	6.51724	0.950604	6.85589	7.08676e-12	3.18794e-10	0	0	0	0	0	0.935514	0	26.6141	5.74013	22.6831	38.2259	12.6636	27.8065	lncRNA
ENSG00000211895	IGHA1	8.80261	6.4697	1.15614	5.59593	2.19442e-08	4.65307e-07	0	0	0	0	0	0	0	34.4418	0.956688	14.177	46.4172	17.3291	1.11226	IG_C_gene
ENSG00000146072	TNFRSF21	26.5784	6.45727	1.04608	6.17282	6.70812e-10	2.02224e-08	2.39964	0	0	0	0	0.935514	0	26.6141	183.684	58.5981	8.19127	63.9843	1.11226	protein_coding
ENSG00000042493	CAPG	1743.62	6.44523	0.591548	10.8955	1.21056e-27	6.02776e-25	23.9964	29.1564	69.8918	22.8123	39.3007	56.1308	16.5162	688.053	1358.5	889.368	14864.4	3685.76	923.177	protein_coding
ENSG00000132465	JCHAIN	7.33877	6.44389	1.21623	5.29826	1.16912e-07	2.05629e-06	0	0	0	0	0	0	0	18.7864	0.956688	34.0247	27.3042	12.6636	1.66839	protein_coding
ENSG00000118508	RAB32	106.023	6.41218	0.799406	8.02117	1.0474e-15	8.94938e-14	0.799879	1.71508	4.53843	0	7.48585	3.74206	0.82581	46.1833	44.9644	88.8423	947.457	217.28	14.4594	protein_coding
ENSG00000114450	GNB4	37.7749	6.40598	0.67663	9.46748	2.8668e-21	6.08773e-19	0	0	0.907686	1.03692	0	0.935514	3.30324	83.7562	137.763	65.214	38.2259	95.9764	63.955	protein_coding
ENSG00000066279	ASPM	112.048	6.40574	1.18933	5.386	7.20418e-08	1.32352e-06	0	6.86032	3.63074	4.14769	0	4.67757	0	818.776	3.82675	344.973	13.6521	145.964	110.114	protein_coding
ENSG00000115461	IGFBP5	17.7666	6.39636	1.91534	3.33955	0.000839142	0.00448288	0	0	0.907686	2.07384	0	0	0	51.6627	0	92.6228	16.3825	67.3168	0	protein_coding
ENSG00000170476	MZB1	199.625	6.38039	0.487678	13.0832	4.10808e-39	3.95472e-36	6.39903	5.14524	0.907686	12.4431	0	3.74206	7.43229	540.893	274.57	391.284	409.564	702.494	240.248	protein_coding
ENSG00000198963	RORB	12.4361	6.37385	1.16888	5.45297	4.95352e-08	9.38698e-07	1.59976	0	0	0	0	0	0	72.0147	7.65351	10.3964	5.46085	60.6517	3.89291	protein_coding
ENSG00000137731	FXYD2	139.062	6.3376	0.73884	8.57777	9.67267e-18	1.12372e-15	3.19952	5.14524	2.72306	1.03692	0	10.2907	1.65162	375.729	176.987	328.905	65.5302	813.8	22.8014	protein_coding
ENSG00000237649	NA	17.5576	6.3237	1.15309	5.48411	4.15547e-08	8.05435e-07	0	0.857541	1.81537	0	0	0.935514	0	103.325	2.87006	72.775	0	33.9916	11.6787	protein_coding
ENSG00000176890	TYMS	126.635	6.3204	0.621147	10.1754	2.55431e-24	8.1965e-22	0.799879	4.2877	1.81537	3.11077	0	9.35514	2.47743	552.635	75.5784	246.679	322.19	353.913	73.4093	protein_coding
ENSG00000145431	PDGFC	29.7195	6.29553	2.56255	2.45674	0.0140203	0.0442872	0	0.857541	0	0	0	0	1.65162	0	207.601	0	2.73042	0	173.513	protein_coding
ENSG00000168243	GNG4	8.92926	6.28058	1.06925	5.87381	4.25893e-09	1.07704e-07	0	0	0	0	0	0	0	1.56554	45.921	19.8477	8.19127	33.3251	7.2297	protein_coding
ENSG00000211896	IGHG1	7.06542	6.24944	1.4521	4.30374	1.6794e-05	0.000164402	0	0	0	0	0	0	0	1.56554	0	8.50617	57.3389	23.3276	1.11226	IG_C_gene
ENSG00000164626	KCNK5	11.7355	6.24905	1.13526	5.50453	3.70158e-08	7.30203e-07	0	0	0	1.03692	0	0.935514	0	11.7415	2.87007	43.476	40.9564	49.3212	2.22452	protein_coding
ENSG00000171848	RRM2	31.2856	6.20852	1.03023	6.02637	1.67686e-09	4.57728e-08	0	0	0	1.03692	7.48585	0.935514	0	210.565	13.3936	85.0617	5.46085	69.9828	12.791	protein_coding
ENSG00000075218	GTSE1	21.8988	6.18657	1.12433	5.50245	3.74539e-08	7.37837e-07	0	2.57262	0	2.07384	0	0	0	93.9322	2.87007	136.099	5.46085	26.6601	15.0155	protein_coding
ENSG00000153253	SCN3A	36.6249	6.18612	0.807736	7.6586	1.87973e-14	1.31127e-12	0.799879	0	0.907686	0	0	2.80654	2.47743	47.7489	19.1338	115.306	46.4172	216.613	23.9136	protein_coding
ENSG00000130584	ZBTB46	6.05242	6.18385	2.48406	2.48941	0.0127954	0.0411964	0	0	0	0	0	0	0	6.26215	44.9644	0	19.113	0	8.34196	protein_coding
ENSG00000174371	EXO1	5.91759	6.16359	1.36025	4.53123	5.86414e-06	6.63622e-05	0	0	0	0	0	0	0	35.2246	0.956688	27.4088	0	6.66503	6.67357	protein_coding
ENSG00000008283	CYB561	53.476	6.15796	1.43654	4.28667	1.81368e-05	0.000175064	0.799879	4.2877	0	1.03692	1.87146	0.935514	0	5.47938	200.905	10.3964	0	7.33153	462.145	protein_coding
ENSG00000205639	MFSD2B	10.8899	6.14809	1.12591	5.46056	4.74636e-08	9.07781e-07	0.799879	0	0	0	0	0.935514	0	3.13107	9.56688	23.6283	60.0693	40.6567	2.78065	protein_coding
ENSG00000138650	PCDH10	34.962	6.14716	1.101	5.58327	2.36042e-08	4.94694e-07	2.39964	0.857541	1.81537	0	1.87146	0	0.82581	42.2695	1.91338	152.166	103.756	146.631	0	protein_coding
ENSG00000178999	AURKB	74.5165	6.14422	0.93208	6.59194	4.34114e-11	1.68059e-09	1.59976	0.857541	2.72306	0	0	10.2907	0	406.257	16.2637	275.978	32.7651	195.285	26.6943	protein_coding
ENSG00000088325	TPX2	134.006	6.1338	0.593554	10.334	4.94465e-25	1.66048e-22	2.39964	6.00278	8.16917	1.03692	3.74292	6.5486	1.65162	417.216	33.4841	337.412	532.433	328.586	63.3989	protein_coding
ENSG00000214357	NEURL1B	10.1797	6.12746	2.27777	2.69011	0.00714291	0.0259742	0	3.43016	0	0	0	0	0	17.2209	0	77.5007	8.19127	25.9936	0	protein_coding
ENSG00000198795	ZNF521	32.4759	6.11123	1.07775	5.67035	1.42509e-08	3.15618e-07	0.799879	2.57262	0	0	0	0	2.47743	45.4006	55.4879	116.251	24.5738	174.624	0	protein_coding
ENSG00000166025	AMOTL1	13.4505	6.10793	0.896891	6.81011	9.75246e-12	4.28041e-10	0.799879	0	0.907686	0	1.87146	0	0	41.4867	24.8739	38.7503	16.3825	35.3246	14.4594	protein_coding
ENSG00000175093	SPSB4	5.83309	6.10006	2.35683	2.58825	0.00964658	0.0330124	0	0	0	0	0	0	0	28.1797	0	16.0672	10.9217	20.6616	0	protein_coding
ENSG00000178233	TMEM151B	5.68915	6.08409	2.47676	2.45647	0.014031	0.0442957	0	0	0	0	0	0	0	0	3.82675	23.6283	21.8434	24.6606	0	protein_coding
ENSG00000115902	SLC1A4	62.6092	6.07144	0.703019	8.63623	5.80998e-18	7.1706e-16	0	2.57262	0	0	0	2.80654	7.43229	294.321	103.322	74.6653	95.5648	91.9774	141.257	protein_coding
ENSG00000159307	SCUBE1	6.36127	6.06821	1.27195	4.7708	1.83492e-06	2.42862e-05	0	0	0	0	0	0	0	0	24.8739	8.50617	13.6521	30.6591	5.00518	protein_coding
ENSG00000119782	FKBP1B	7.65482	6.06063	1.23812	4.89505	9.82817e-07	1.40236e-05	0	0	0	0	0	0.935514	0	0.782768	12.4369	13.2318	43.6868	27.3266	1.11226	protein_coding
ENSG00000245694	CRNDE	21.157	6.04347	0.946481	6.3852	1.71176e-10	5.92753e-09	0.799879	0	0.907686	0	0	2.80654	0	79.8424	51.6612	53.8724	0	37.3242	47.8272	lncRNA
ENSG00000106665	CLIP2	52.8693	6.02822	0.729782	8.26031	1.45296e-16	1.38031e-14	2.39964	1.71508	0	1.03692	0	1.87103	4.12905	27.3969	78.4485	30.2442	303.077	117.971	119.012	protein_coding
ENSG00000211829	TRDC	106.375	6.01742	1.50153	4.00754	6.13556e-05	0.000496345	0	1.71508	0.907686	5.18461	0	2.80654	4.95486	0.782768	160.724	1.89026	1130.4	0.666503	72.8531	TR_C_gene
ENSG00000260188	AC002464.1	7.68853	6.01104	1.07697	5.58145	2.38519e-08	4.99161e-07	0	0	0	1.03692	0	0	0	21.1348	32.5274	17.0124	0	9.33104	18.9084	lncRNA
ENSG00000176956	LY6H	5.37865	6.01098	2.31339	2.59835	0.00936741	0.0322367	0	0	0	0	0	0	0	20.352	4.78344	20.7929	0	23.9941	0	protein_coding
ENSG00000124006	OBSL1	8.99807	6.00738	2.25854	2.65985	0.00781756	0.0279662	0	2.57262	0	0	0	0	0	4.69661	63.1414	0	8.19127	0	38.373	protein_coding
ENSG00000123485	HJURP	29.9475	6.00455	0.835964	7.18278	6.83063e-13	3.53528e-11	1.59976	2.57262	1.81537	0	0	0.935514	0	180.037	9.56688	87.8971	38.2259	53.3202	13.3471	protein_coding
ENSG00000152104	PTPN14	20.8464	6.00296	1.73024	3.46944	0.000521537	0.00297903	0.799879	1.71508	1.81537	0	0	0	0	209.782	38.2675	17.9575	0	0.666503	0	protein_coding
ENSG00000185614	FAM212A	9.8603	6.0009	1.0924	5.49333	3.94425e-08	7.70773e-07	0	0	0	0	0	1.87103	0	3.91384	12.4369	6.61591	46.4172	14.6631	42.2659	protein_coding
ENSG00000235492	LINC01221	6.75052	5.99388	2.46853	2.42812	0.0151774	0.0471013	0	0	0	0	0	0	0	0	0	9.4513	5.46085	6.66503	66.1796	lncRNA
ENSG00000182963	GJC1	9.35526	5.97232	2.35653	2.53437	0.0112651	0.0373435	0	0	0.907686	0	3.74292	0	0	20.352	0	29.299	0	67.3168	0	protein_coding
ENSG00000134508	CABLES1	9.59631	5.9578	1.25162	4.76008	1.93513e-06	2.54261e-05	1.59976	0	0	0	0	0	0	3.13107	0.956688	8.50617	60.0693	5.99852	44.4905	protein_coding
ENSG00000186185	KIF18B	5.09173	5.93924	1.3062	4.54696	5.44253e-06	6.22743e-05	0	0	0	0	0	0	0	21.9175	0.956688	24.5734	8.19127	9.99754	0.556131	protein_coding
ENSG00000196358	NTNG2	69.2023	5.93413	0.600827	9.87661	5.25823e-23	1.40609e-20	1.59976	0.857541	2.72306	1.03692	7.48585	2.80654	2.47743	62.6215	192.294	40.6406	305.807	94.6434	184.635	protein_coding
ENSG00000077782	FGFR1	178.782	5.92706	0.439479	13.4866	1.87631e-41	2.46309e-38	1.59976	7.71787	2.72306	8.29538	16.8432	1.87103	9.08391	504.886	388.416	417.748	221.164	310.59	433.226	protein_coding
ENSG00000171956	FOXB1	32.612	5.92268	1.46394	4.04571	5.21641e-05	0.000433151	0.799879	3.43016	2.72306	0	0	0.935514	0	0	211.428	31.1893	2.73042	9.99754	160.722	protein_coding
ENSG00000131747	TOP2A	615.773	5.92206	0.667385	8.87353	7.08642e-19	1.07266e-16	15.1977	22.2961	34.4921	17.6277	43.0436	16.8393	12.3872	4003.08	44.9644	2160.57	166.556	1016.42	451.578	protein_coding
ENSG00000136161	RCBTB2	99.3872	5.90231	0.510829	11.5544	7.01681e-31	4.22178e-28	3.99939	0.857541	4.53843	4.14769	7.48585	3.74206	0.82581	447.744	135.85	127.593	243.008	61.9847	250.259	protein_coding
ENSG00000167900	TK1	26.4451	5.90221	0.812949	7.26024	3.86393e-13	2.09756e-11	3.19952	0	0.907686	1.03692	0	0.935514	0	131.505	20.0905	40.6406	24.5738	91.9774	28.9188	protein_coding
ENSG00000164045	CDC25A	13.3694	5.89876	1.07567	5.4838	4.16289e-08	8.05792e-07	0	1.71508	0.907686	0	0	0.935514	0	60.2732	11.4803	58.5981	0	29.3261	10.5665	protein_coding
ENSG00000205336	ADGRG1	53.9688	5.88733	0.669905	8.7883	1.51835e-18	2.08809e-16	0	1.71508	0	3.11077	0	3.74206	4.95486	127.591	60.2714	234.392	49.1476	173.291	43.3782	protein_coding
ENSG00000170153	RNF150	8.0335	5.87326	1.18022	4.97642	6.47721e-07	9.57328e-06	0	0.857541	0.907686	0	0	0	0	31.3107	0	21.738	10.9217	5.33202	33.3678	protein_coding
ENSG00000129173	E2F8	5.3905	5.87307	1.49979	3.91593	9.00567e-05	0.000685152	0	0	0	0	0	0	0	45.4006	0	11.3416	0	9.99754	3.33678	protein_coding
ENSG00000158402	CDC25C	8.24533	5.86707	1.13068	5.18898	2.11448e-07	3.50151e-06	0	1.71508	0	0	0	0	0	46.9661	1.91338	23.6283	8.19127	21.9946	2.78065	protein_coding
ENSG00000162494	LRRC38	9.54821	5.86031	1.36437	4.29526	1.74487e-05	0.000169032	0	0	0	2.07384	0	0	0	71.2319	0.956688	17.0123	8.19127	24.6606	0	protein_coding
ENSG00000169994	MYO7B	16.3305	5.85264	0.939078	6.23233	4.59556e-10	1.43948e-08	0	0	0	0	0	0	3.30324	16.4381	36.3542	9.4513	13.6521	31.3256	101.772	protein_coding
ENSG00000165757	KIAA1462	5.57709	5.8525	2.32862	2.5133	0.0119609	0.0390671	0	0	0	0	0	0	0	0	14.3503	29.299	8.19127	20.6616	0	protein_coding
ENSG00000177303	CASKIN2	22.6494	5.84524	0.876409	6.66954	2.5661e-11	1.0497e-09	0.799879	0	0.907686	4.14769	0	0	0	28.9624	51.6612	34.9698	76.4519	89.3114	7.2297	protein_coding
ENSG00000121211	MND1	19.3333	5.83525	0.847904	6.88197	5.90311e-12	2.68899e-10	2.39964	0	0	2.07384	0	0	0	88.4528	13.3936	41.5857	46.4172	38.6572	18.3523	protein_coding
ENSG00000159674	SPON2	772.769	5.83459	0.680251	8.57712	9.72753e-18	1.12372e-15	32.795	36.8742	24.5075	18.6646	41.1722	17.7748	34.684	129.94	1965.99	278.813	3238.28	4066.33	160.166	protein_coding
ENSG00000137807	KIF23	4.63169	5.816	1.25884	4.62013	3.83493e-06	4.57657e-05	0	0	0	0	0	0	0	17.2209	0.956688	27.4088	2.73042	4.66552	7.2297	protein_coding
ENSG00000007968	E2F2	81.3368	5.81484	0.721826	8.05574	7.89999e-16	6.95584e-14	1.59976	1.71508	2.72306	4.14769	0	0	6.60648	425.826	21.0471	134.209	297.616	131.301	30.5872	protein_coding
ENSG00000177706	FAM20C	10.6869	5.81325	1.22275	4.75423	1.992e-06	2.60312e-05	0	0	0	0	0	0.935514	0	1.56554	5.74013	4.72565	117.408	7.99803	0.556131	protein_coding
ENSG00000149926	FAM57B	12.5307	5.81144	0.944497	6.15294	7.60582e-10	2.25058e-08	0	0	0	0	0	0	2.47743	62.6215	8.6102	13.2318	40.9564	26.6601	8.34196	protein_coding
ENSG00000161055	SCGB3A1	31.4402	5.79647	1.03671	5.59122	2.2548e-08	4.7671e-07	0	0	4.53843	1.03692	0	0	0	21.9175	4.78344	3.78052	352.225	19.3286	1.11226	protein_coding
ENSG00000136982	DSCC1	17.6123	5.7905	0.826989	7.00191	2.52501e-12	1.20733e-10	0	3.43016	0.907686	0	0	0.935514	0	75.1458	17.2204	40.6406	19.113	49.3212	22.2452	protein_coding
ENSG00000173406	DAB1	10.8458	5.78735	1.32517	4.36725	1.2582e-05	0.000127409	0	0	0.907686	0	0	0.935514	0	107.239	0	17.0123	0	2.66601	12.2349	protein_coding
ENSG00000056487	PHF21B	4.55964	5.78611	1.57407	3.6759	0.000237013	0.00154165	0	0	0	0	0	0	0	18.7864	28.7007	5.67078	0	0	6.11744	protein_coding
ENSG00000174307	PHLDA3	10.0192	5.75569	1.22705	4.69069	2.7229e-06	3.39833e-05	0	0	0	0	0	1.87103	0	3.91384	0.956688	37.8052	16.3825	65.9838	3.33678	protein_coding
ENSG00000104899	AMH	30.7183	5.73682	0.866937	6.61735	3.65703e-11	1.44283e-09	0.799879	0	1.81537	3.11077	0	0.935514	1.65162	135.419	132.98	4.72565	35.4955	10.664	71.7409	protein_coding
ENSG00000169607	CKAP2L	32.0927	5.73199	0.852136	6.72661	1.73666e-11	7.3757e-10	0.799879	0	1.81537	3.11077	0	2.80654	0	191.778	12.4369	91.6777	19.113	75.3148	18.3523	protein_coding
ENSG00000145284	SCD5	10.8853	5.72258	1.02113	5.60417	2.09251e-08	4.45005e-07	0	0	0	0	0	1.87103	0.82581	23.4831	9.56688	47.2565	21.8434	33.3251	3.33678	protein_coding
ENSG00000051180	RAD51	19.7091	5.70846	0.95759	5.96128	2.50272e-09	6.60682e-08	0	0	2.72306	0	0	2.80654	0	110.37	3.82675	50.0919	16.3825	43.3227	26.6943	protein_coding
ENSG00000185198	PRSS57	71.7527	5.69836	1.30498	4.36661	1.26188e-05	0.000127601	0	4.2877	0	4.14769	0	2.80654	0	52.4455	72.7083	5.67078	742.675	4.66552	43.3782	protein_coding
ENSG00000163808	KIF15	58.6855	5.69049	0.806883	7.05244	1.75812e-12	8.66459e-11	2.39964	0.857541	0.907686	4.14769	5.61439	1.87103	1.65162	345.201	4.78344	174.849	10.9217	137.966	71.7409	protein_coding
ENSG00000164236	ANKRD33B	19.1442	5.68644	0.855641	6.64582	3.01532e-11	1.20948e-09	0	0	0.907686	1.03692	0	0.935514	0.82581	5.47938	30.614	21.738	8.19127	30.6591	148.487	protein_coding
ENSG00000172232	AZU1	8.75168	5.68445	1.42558	3.98746	6.67853e-05	0.000530483	0	0	2.72306	0	0	0	0	0.782768	36.3542	3.78052	62.7997	7.33153	0	protein_coding
ENSG00000184363	PKP3	5.16755	5.6666	1.48667	3.8116	0.000138072	0.000982146	0	0	0	0	0	0	0	13.3071	6.69682	0	35.4955	0	11.6787	protein_coding
ENSG00000129991	TNNI3	6.44678	5.66468	1.52855	3.70591	0.000210629	0.00139774	0	0	0.907686	0	0	0	0	6.26215	28.7007	0	0	0.666503	47.2711	protein_coding
ENSG00000184661	CDCA2	13.5642	5.6643	1.08322	5.22912	1.70321e-07	2.88328e-06	0.799879	0	0.907686	2.07384	0	0	0	75.9285	0.956688	46.3114	5.46085	29.9926	13.9033	protein_coding
ENSG00000104903	LYL1	131.554	5.65448	0.563565	10.0334	1.08702e-23	3.27012e-21	0	6.86032	6.3538	4.14769	11.2288	3.74206	7.43229	237.962	44.0077	122.867	783.632	149.963	332.01	protein_coding
ENSG00000184113	CLDN5	56.7197	5.65376	0.872722	6.4783	9.27616e-11	3.33203e-09	0	0	1.81537	0	1.87146	2.80654	10.7355	27.3969	271.7	19.8477	234.816	107.973	58.3937	protein_coding
ENSG00000171241	SHCBP1	5.38673	5.64404	1.17101	4.81981	1.43693e-06	1.96303e-05	0	0.857541	0	0	0	0	0	28.1797	0.956688	17.9575	2.73042	5.99852	13.3471	protein_coding
ENSG00000164050	PLXNB1	30.0427	5.63957	0.874356	6.44997	1.11874e-10	3.95948e-09	5.59915	0	1.81537	0	0	0.935514	0	25.0486	33.4841	37.8052	128.33	141.965	15.5717	protein_coding
ENSG00000008438	PGLYRP1	15.1724	5.63747	1.24723	4.52	6.1839e-06	6.94907e-05	0	11.148	4.53843	0	14.9717	0	0	0.782768	61.2281	47.2565	32.7651	23.9941	0.556131	protein_coding
ENSG00000129993	CBFA2T3	126.718	5.62579	0.426657	13.1857	1.06024e-39	1.09357e-36	3.99939	2.57262	5.44612	3.11077	14.9717	4.67757	4.95486	140.116	286.05	307.167	185.669	259.27	429.333	protein_coding
ENSG00000275832	NA	7.40137	5.61696	1.08564	5.17389	2.29272e-07	3.74937e-06	0.799879	0	0	1.03692	0	0	0	31.3107	17.2204	19.8477	0	19.3286	6.67357	protein_coding
ENSG00000165959	CLMN	7.67788	5.59418	1.14585	4.88212	1.04952e-06	1.48434e-05	0.799879	0	0	0	0	0.935514	0	53.2283	7.65351	19.8477	5.46085	11.3305	0.556131	protein_coding
ENSG00000117650	NEK2	5.20968	5.59023	1.45198	3.85007	0.000118085	0.000861619	0	0	0.907686	0	0	0	0	29.7452	0	23.6283	0	10.664	2.78065	protein_coding
ENSG00000271792	AC008667.4	20.8644	5.58846	0.976207	5.72467	1.03637e-08	2.37541e-07	1.59976	0.857541	0.907686	0	0	0	0	11.7415	7.65351	1.89026	229.356	6.66503	10.5665	lncRNA
ENSG00000106809	OGN	4.02328	5.57822	1.45909	3.82309	0.000131792	0.00094459	0	0	0	0	0	0	0	7.04492	0	19.8477	8.19127	16.6626	0.556131	protein_coding
ENSG00000196139	AKR1C3	27.1926	5.56806	0.666327	8.35635	6.46865e-17	6.48661e-15	1.59976	0.857541	1.81537	0	3.74292	1.87103	0	90.8011	39.2242	51.9822	35.4955	99.9754	26.1381	protein_coding
ENSG00000225742	LINC02036	5.52383	5.56712	1.31948	4.21916	2.45211e-05	0.000226686	0	0	0.907686	0	0	0	0	42.2695	0.956688	1.89026	0	14.6631	11.1226	lncRNA
ENSG00000143179	UCK2	14.6342	5.54596	1.03765	5.34475	9.05432e-08	1.63635e-06	2.39964	0.857541	0	1.03692	0	0	0	59.4904	75.5784	17.0123	2.73042	3.33251	27.8065	protein_coding
ENSG00000182636	NDN	39.9636	5.54553	0.950816	5.8324	5.46368e-09	1.35095e-07	1.59976	3.43016	0.907686	4.14769	0	1.87103	0	82.1907	36.3542	36.8601	180.208	171.958	0	protein_coding
ENSG00000139910	NOVA1	6.80165	5.5291	1.46359	3.77775	0.00015825	0.00110333	0.799879	0	0.907686	0	0	0	0	29.7452	0	30.2442	2.73042	23.9941	0	protein_coding
ENSG00000145014	TMEM44	13.3662	5.52335	0.889602	6.20878	5.33962e-10	1.65459e-08	0	5.14524	0.907686	0	0	0	0	43.835	13.3936	24.5734	43.6868	36.6576	5.56131	protein_coding
ENSG00000152804	HHEX	35.3427	5.48662	0.779108	7.04219	1.89246e-12	9.23214e-11	0.799879	3.43016	0.907686	0	0	2.80654	1.65162	39.9212	32.5274	17.0123	21.8434	99.9754	238.58	protein_coding
ENSG00000121152	NCAPH	21.8063	5.48162	0.930569	5.89061	3.84771e-09	9.86287e-08	2.39964	0	0.907686	3.11077	0	0.935514	0	96.2805	3.82675	72.775	5.46085	73.3153	24.4698	protein_coding
ENSG00000125319	C17orf53	3.62538	5.47492	1.11007	4.93203	8.13776e-07	1.17863e-05	0	0	0	0	0	0	0	12.5243	6.69682	5.67078	5.46085	13.9966	2.78065	protein_coding
ENSG00000167034	NKX3-1	19.2013	5.47259	1.12628	4.85898	1.17991e-06	1.64936e-05	1.59976	0	0	0	0	0.935514	0	2.34831	1.91338	94.513	0	139.966	8.34196	protein_coding
ENSG00000152253	SPC25	6.70965	5.46912	1.11586	4.90125	9.52302e-07	1.36421e-05	0.799879	0	0	0	0	0.935514	0	32.8763	0.956688	26.4637	8.19127	11.997	5.00518	protein_coding
ENSG00000065328	MCM10	26.9889	5.45199	0.906264	6.01589	1.78897e-09	4.84667e-08	3.19952	0	1.81537	2.07384	0	0.935514	0.82581	143.247	3.82675	88.8423	2.73042	63.3178	40.0414	protein_coding
ENSG00000254535	PABPC4L	3.9386	5.45116	1.6563	3.29117	0.00099771	0.0051749	0	0	0	0	0	0	0	28.9624	0	14.177	2.73042	5.33202	0	protein_coding
ENSG00000167646	DNAAF3	4.18513	5.44235	1.5043	3.61787	0.000297035	0.00186001	0	0	0	0	0	0	0	3.91384	18.1771	0	2.73042	0.666503	28.9188	protein_coding
ENSG00000281657	NA	3.53636	5.44025	1.63662	3.32409	0.000887087	0.00469558	0	0	0	0	0	0	0	17.2209	4.78344	2.83539	0	0	21.133	NA
ENSG00000260763	AC106799.3	3.75271	5.43113	1.4492	3.74768	0.000178481	0.00121799	0	0	0	0	0	0	0	22.7003	0.956689	5.67078	5.46085	13.9966	0	lncRNA
ENSG00000100448	CTSG	28.8815	5.43002	1.00904	5.38139	7.39131e-08	1.35445e-06	0	18.0084	1.81537	0	0	0	1.65162	30.528	149.243	65.214	57.3389	46.6552	5.00518	protein_coding
ENSG00000181577	C6orf223	3.99611	5.42661	1.38342	3.92262	8.75926e-05	0.000671357	0	0	0	0	0	0	0	20.352	0	4.72565	13.6521	12.6636	0.556131	lncRNA
ENSG00000156970	BUB1B	25.6309	5.42612	0.989202	5.48535	4.12652e-08	8.01979e-07	2.39964	0	2.72306	1.03692	1.87146	0.935514	0	165.164	2.87007	73.7202	0	37.9907	44.4905	protein_coding
ENSG00000096006	CRISP3	8.62633	5.42282	2.16957	2.49949	0.0124373	0.0403039	0	3.43016	0	0	20.5861	0	0	0	45.921	22.6831	8.19127	11.3305	0	protein_coding
ENSG00000269891	ARHGAP19-SLIT1	3.50891	5.42065	1.68418	3.21857	0.00128831	0.00642377	0	0	0	0	0	0	0	16.4381	0	17.9575	0	10.664	0.556131	protein_coding
ENSG00000188011	RTP5	58.0548	5.42004	0.860869	6.29601	3.05409e-10	9.86602e-09	4.79927	3.43016	7.26149	1.03692	5.61439	0	0.82581	87.6701	508.958	51.9822	43.6868	29.9926	9.45422	protein_coding
ENSG00000197561	ELANE	50.3096	5.40618	0.92541	5.84194	5.15979e-09	1.2802e-07	0	18.0084	7.26149	4.14769	0	0	0	15.6554	141.59	73.7202	308.538	73.9818	11.1226	protein_coding
ENSG00000133317	LGALS12	6.60465	5.4048	1.31963	4.09569	4.20918e-05	0.000361359	0	0.857541	0	0	1.87146	0	0	0	7.65351	5.67078	8.19127	2.66601	58.9499	protein_coding
ENSG00000114923	SLC4A3	12.3589	5.3993	1.31224	4.11458	3.87877e-05	0.000337203	0	0.857541	0	0	0	0	0	0.782768	5.74013	0	150.173	1.99951	1.11226	protein_coding
ENSG00000134531	EMP1	8.34069	5.39545	1.42103	3.79685	0.000146547	0.00103428	0	2.57262	0.907686	0	0	0	0	0	33.4841	35.915	0	33.3251	2.22452	protein_coding
ENSG00000143476	DTL	51.9988	5.38011	0.540812	9.9482	2.56793e-23	7.27076e-21	1.59976	4.2877	3.63074	1.03692	3.74292	3.74206	1.65162	234.831	28.7007	114.361	87.3736	132.634	58.3937	protein_coding
ENSG00000187391	MAGI2	4.46707	5.37974	1.48538	3.62178	0.000292579	0.00183688	0	0	0	0	0	0	0	14.0898	0	6.61591	30.0347	7.33153	0	protein_coding
ENSG00000101057	MYBL2	33.8853	5.36975	0.790223	6.79523	1.08137e-11	4.71753e-10	0.799879	0.857541	0.907686	5.18461	1.87146	2.80654	0	86.1045	16.2637	137.989	27.3042	149.297	11.1226	protein_coding
ENSG00000146670	CDCA5	11.0584	5.3696	1.01941	5.26736	1.38397e-07	2.39623e-06	0	0	0	0	0	3.74206	0	54.7938	7.65351	30.2442	13.6521	21.9946	11.6787	protein_coding
ENSG00000074416	MGLL	51.0112	5.34103	0.850684	6.27851	3.41832e-10	1.09447e-08	1.59976	2.57262	3.63074	3.11077	0	6.5486	0	7.04492	134.893	17.9575	327.651	21.3281	136.808	protein_coding
ENSG00000164932	CTHRC1	13.6817	5.33883	1.02957	5.18552	2.15413e-07	3.55088e-06	0	0	0	0	0	0	4.95486	43.835	69.8383	17.9575	16.3825	15.9961	8.89809	protein_coding
ENSG00000135362	PRR5L	7.85259	5.33796	1.20023	4.44744	8.68982e-06	9.32945e-05	0	2.57262	0.907686	0	0	0	0	13.3071	41.1376	8.50617	2.73042	0.666503	32.2556	protein_coding
ENSG00000148773	MKI67	288.75	5.33075	0.638168	8.35321	6.64338e-17	6.57058e-15	8.79867	11.148	14.523	20.7384	9.35731	17.7748	15.6904	1923.26	33.4841	820.373	199.321	501.876	177.406	protein_coding
ENSG00000101003	GINS1	15.0549	5.33046	0.874695	6.09408	1.10069e-09	3.14111e-08	1.59976	0	2.72306	1.03692	0	0	0	62.6215	3.82675	34.0247	32.7651	42.6562	14.4594	protein_coding
ENSG00000050767	COL23A1	4.67992	5.33024	1.19223	4.4708	7.79259e-06	8.52462e-05	0	0	0	0	0	0.935514	0	1.56554	2.87007	9.4513	24.5738	18.6621	2.78065	protein_coding
ENSG00000162367	TAL1	68.7351	5.3266	1.40898	3.78047	0.000156535	0.00109514	2.39964	0	3.63074	1.03692	1.87146	6.5486	2.47743	0	5.74013	88.8423	677.145	103.308	0.556131	protein_coding
ENSG00000103375	AQP8	3.3568	5.30235	1.59363	3.32721	0.00087721	0.00464841	0	0	0	0	0	0	0	0	24.8739	1.89026	13.6521	2.66601	0.556131	protein_coding
ENSG00000124107	SLPI	4.4462	5.30165	1.5044	3.52409	0.000424944	0.00252	0	0	0	0	1.87146	0	0	0	21.0471	13.2318	13.6521	7.99803	0	protein_coding
ENSG00000088882	CPXM1	20.5212	5.29323	0.928271	5.70225	1.18235e-08	2.66351e-07	2.39964	1.71508	0.907686	0	3.74292	0	0	35.2246	27.744	4.72565	16.3825	19.3286	154.604	protein_coding
ENSG00000182175	RGMA	4.24396	5.28741	1.47635	3.58141	0.000341741	0.002099	0	0	0	0	1.87146	0	0	18.0037	22.9605	5.67078	0	6.66503	0	protein_coding
ENSG00000197182	MIRLET7BHG	3.3635	5.28697	1.54006	3.43297	0.000597007	0.00334268	0	0	0	0	0	0	0	10.176	0.956688	0.94513	13.6521	17.9956	0	lncRNA
ENSG00000237015	AL031186.1	10.2444	5.27731	0.929885	5.67523	1.38505e-08	3.08212e-07	1.59976	0	0	0	0	0	1.65162	15.6554	60.2714	7.56104	13.6521	19.9951	12.791	lncRNA
ENSG00000256982	AC135782.1	26.4692	5.27649	1.52996	3.44877	0.000563151	0.00317777	1.59976	1.71508	0.907686	0	0	0	0.82581	0	9.56688	44.4211	0	267.268	17.7962	lncRNA
ENSG00000158806	NPM2	5.72858	5.27287	1.3095	4.02662	5.65848e-05	0.000463989	0	0.857541	0	0	0	0	0	2.34831	7.65351	1.89026	0	6.66503	55.0569	protein_coding
ENSG00000181104	F2R	4.69743	5.27063	1.36232	3.86885	0.000109348	0.000808905	0	0	0.907686	0	0	0	0	2.34831	35.3975	12.2867	5.46085	4.66552	0	protein_coding
ENSG00000167654	ATCAY	3.48977	5.26704	1.74304	3.02176	0.00251312	0.0111625	0	0	0	0	0	0	0	0	0	17.9575	8.19127	18.6621	0.556131	protein_coding
ENSG00000056998	GYG2	5.62103	5.26054	1.41994	3.70475	0.000211599	0.00140289	0	0	0	0	0	0	0	39.9212	1.91338	0	24.5738	6.66503	0	protein_coding
ENSG00000137804	NUSAP1	84.5824	5.26028	0.839751	6.26409	3.74999e-10	1.19273e-08	3.19952	2.57262	3.63074	11.4061	0	10.2907	1.65162	540.11	6.69682	277.868	13.6521	147.297	81.1951	protein_coding
ENSG00000102935	ZNF423	17.0177	5.25505	1.9103	2.7509	0.0059432	0.0223781	2.39964	0	0	3.11077	0	0	4.12905	3.13107	0	2.83539	70.991	134.634	0	protein_coding
ENSG00000072422	RHOBTB1	3.24438	5.25482	1.2451	4.2204	2.43865e-05	0.000225732	0	0	0	0	0	0	0	7.82768	22.0038	2.83539	2.73042	3.99902	2.78065	protein_coding
ENSG00000124469	CEACAM8	9.34481	5.25276	1.33322	3.9399	8.15173e-05	0.000629807	0	4.2877	2.72306	0	7.48585	0	0	0	54.5312	25.5185	16.3825	9.99754	0.556131	protein_coding
ENSG00000147852	VLDLR	4.44589	5.25062	1.36019	3.8602	0.000113295	0.000833408	0.799879	0	0	0	0	0	0	2.34831	2.87007	16.0672	16.3825	19.3286	0	protein_coding
ENSG00000176842	IRX5	9.5203	5.23585	1.16501	4.49426	6.98136e-06	7.77861e-05	0	0	0.907686	0	5.61439	0	0	78.2768	3.82675	7.56104	0	5.33202	22.2452	protein_coding
ENSG00000274536	AL034397.3	45.6684	5.2289	0.779841	6.70508	2.01294e-11	8.4252e-10	0	0.857541	3.63074	3.11077	7.48585	1.87103	0.82581	18.7864	10.5236	34.9698	406.833	71.9823	32.8117	lncRNA
ENSG00000100526	CDKN3	11.3558	5.22701	1.05098	4.97345	6.57706e-07	9.6911e-06	0.799879	0	0.907686	0	5.61439	0	0	50.0972	0.956688	37.8052	19.113	27.3266	5.00518	protein_coding
ENSG00000182272	B4GALNT4	22.2864	5.22097	1.0264	5.08666	3.64421e-07	5.67663e-06	1.59976	3.43016	0	0	0	2.80654	0	1.56554	11.4803	7.56104	166.556	31.3256	63.3989	protein_coding
ENSG00000133169	BEX1	32.168	5.21592	0.910701	5.72737	1.02001e-08	2.34165e-07	2.39964	0.857541	0	0	0	1.87103	1.65162	0	5.74013	183.355	5.46085	120.637	96.2106	protein_coding
ENSG00000177133	LINC00982	6.21635	5.21464	1.54281	3.37995	0.000724982	0.00395345	0	1.71508	0	0	0	0	0	0.782768	10.5236	0.94513	0	0.666503	66.1796	lncRNA
ENSG00000119547	ONECUT2	2.99662	5.20136	1.8101	2.87352	0.00405926	0.0164512	0	0	0	0	0	0	0	15.6554	0	0.94513	0	0.666503	21.6891	protein_coding
ENSG00000011426	ANLN	13.4959	5.19971	1.08754	4.78115	1.74292e-06	2.3196e-05	2.39964	2.57262	0	0	0	0	0	89.2356	1.91338	42.5309	5.46085	24.6606	6.67357	protein_coding
ENSG00000174059	CD34	36.3487	5.19668	1.5616	3.3278	0.000875342	0.00464021	0	5.14524	2.72306	0	3.74292	3.74206	0	1.56554	5.74013	393.174	0	19.9951	36.7046	protein_coding
ENSG00000184937	WT1	3.4523	5.1921	1.25738	4.12929	3.63884e-05	0.000320006	0	0	0	0	0	0	0	19.5692	3.82675	0	10.9217	3.33251	7.2297	protein_coding
ENSG00000138180	CEP55	16.8857	5.189	1.13248	4.58196	4.60635e-06	5.34263e-05	2.39964	0	0	0	0	2.80654	2.47743	90.8011	0	82.2263	5.46085	19.9951	13.3471	protein_coding
ENSG00000166803	KIAA0101	62.0804	5.17815	0.524618	9.87032	5.59878e-23	1.46994e-20	6.39903	1.71508	4.53843	4.14769	5.61439	3.74206	0	248.138	78.4485	139.879	54.6085	94.6434	165.171	protein_coding
ENSG00000169397	RNASE3	23.6441	5.1771	1.02539	5.04889	4.44386e-07	6.82653e-06	0.799879	5.14524	0	0	0	0	1.65162	6.26215	38.2675	162.562	10.9217	77.3143	4.44905	protein_coding
ENSG00000133063	CHIT1	6.46825	5.16959	1.2961	3.98856	6.64752e-05	0.000529455	0	2.57262	0.907686	0	0	0	0	0.782768	22.0038	15.1221	30.0347	12.6636	0	protein_coding
ENSG00000005381	MPO	58.7431	5.16442	0.711917	7.25425	4.03896e-13	2.18437e-11	1.59976	23.1536	8.16917	3.11077	3.74292	0	0.82581	46.9661	210.471	92.6228	275.773	76.6478	20.5768	protein_coding
ENSG00000203805	PPAPDC1A	3.05895	5.16049	1.86513	2.76682	0.00566052	0.0215553	0	0	0	0	0	0	0	0	26.7873	0.94513	10.9217	0	1.11226	protein_coding
ENSG00000205309	NT5M	54.3448	5.15987	0.619797	8.32509	8.42661e-17	8.27757e-15	0.799879	4.2877	7.26149	3.11077	0	2.80654	1.65162	72.7975	29.6573	39.6955	412.294	99.3089	32.8117	protein_coding
ENSG00000164116	GUCY1A3	39.1786	5.14472	0.675468	7.61653	2.60585e-14	1.77493e-12	1.59976	4.2877	3.63074	0	0	5.61308	0	61.0559	32.5274	68.9945	43.6868	203.95	83.9757	protein_coding
ENSG00000106772	PRUNE2	3.3937	5.14323	1.69989	3.02563	0.00248112	0.0110412	0	0	0	0	0	0	0	25.0486	0	0.94513	5.46085	12.6636	0	protein_coding
ENSG00000151012	SLC7A11	3.48146	5.14102	1.37796	3.73089	0.000190803	0.00128281	0	0	0	0	0	0	0	2.34831	0	16.0672	2.73042	17.9956	6.11744	protein_coding
ENSG00000118193	KIF14	18.2377	5.13443	0.893879	5.74399	9.24715e-09	2.14332e-07	0	0.857541	1.81537	0	0	1.87103	2.47743	112.719	4.78344	52.9273	8.19127	38.6572	12.791	protein_coding
ENSG00000123685	BATF3	7.60272	5.12996	1.16018	4.42171	9.79236e-06	0.000102987	0	2.57262	1.81537	0	0	0	0	4.69661	3.82675	17.0123	10.9217	54.6532	3.33678	protein_coding
ENSG00000112742	TTK	9.38094	5.12666	1.11167	4.61168	3.99419e-06	4.7121e-05	0	0.857541	1.81537	1.03692	1.87146	0	0	51.6627	0.956688	33.0796	0	20.6616	10.0104	protein_coding
ENSG00000170412	GPRC5C	4.60656	5.11954	1.20247	4.25752	2.06706e-05	0.000195984	0	0	0	1.03692	0	0	0	0	9.56688	20.7929	10.9217	5.33202	12.2349	protein_coding
ENSG00000109805	NCAPG	38.7437	5.1107	0.786702	6.49636	8.22893e-11	2.98557e-09	1.59976	2.57262	0.907686	2.07384	5.61439	4.67757	0	213.696	4.78344	140.824	24.5738	73.9818	28.3627	protein_coding
ENSG00000142945	KIF2C	10.1561	5.10105	1.06252	4.8009	1.57957e-06	2.13967e-05	0.799879	0.857541	1.81537	1.03692	0	0	0	54.7938	0.956688	42.5309	5.46085	19.3286	4.44905	protein_coding
ENSG00000148600	CDHR1	4.30329	5.09478	1.37857	3.69569	0.000219289	0.00144459	0	0	0	0	1.87146	0	0	0.782768	5.74013	9.4513	32.7651	5.33202	0	protein_coding
ENSG00000157456	CCNB2	17.3191	5.0936	0.873591	5.83065	5.52133e-09	1.36287e-07	0.799879	0	0.907686	2.07384	0	2.80654	0	97.0633	5.74013	51.037	35.4955	21.9946	7.2297	protein_coding
ENSG00000137812	CASC5	31.6161	5.09222	0.877462	5.80335	6.50024e-09	1.56962e-07	0	0	2.72306	6.22153	1.87146	1.87103	0.82581	189.43	3.82675	99.2387	13.6521	61.3182	30.0311	protein_coding
ENSG00000186652	PRG2	3.04779	5.08968	1.30586	3.89755	9.71693e-05	0.00073047	0	0	0	0	0	0	0	0.782768	3.82675	2.83539	21.8434	8.66453	1.66839	protein_coding
ENSG00000273615	NA	3.01925	5.08393	1.29927	3.91292	9.11882e-05	0.00069303	0	0	0	0	0	0	0	6.26215	2.87006	3.78052	0	17.9956	8.34196	NA
ENSG00000106366	SERPINE1	3.7341	5.07107	1.2602	4.02402	5.72121e-05	0.000467804	0.799879	0	0	0	0	0	0	20.352	3.82675	13.2318	0	8.66453	1.66839	protein_coding
ENSG00000268658	LINC00664	2.75266	5.06075	1.57459	3.21401	0.00130895	0.00650196	0	0	0	0	0	0	0	17.2209	0	5.67078	0	7.33153	5.56131	lncRNA
ENSG00000127507	ADGRE2	29.7378	5.05453	1.01914	4.95961	7.06331e-07	1.03338e-05	0.799879	3.43016	5.44612	2.07384	9.35731	0	0	23.4831	128.196	12.2867	0	17.9956	183.523	protein_coding
ENSG00000048052	HDAC9	12.9277	5.05376	1.24713	4.05232	5.07121e-05	0.000422552	0	5.14524	0	0	3.74292	0.935514	0	0	5.74013	29.299	13.6521	9.99754	99.5474	protein_coding
ENSG00000046604	DSG2	12.3076	5.04084	1.037	4.86099	1.16803e-06	1.63433e-05	0.799879	2.57262	0	0	0	1.87103	0	36.0073	0	37.8052	10.9217	39.9902	30.0311	protein_coding
ENSG00000196118	C16orf93	10.8129	5.03772	0.797198	6.31928	2.62781e-10	8.56561e-09	0	1.71508	2.72306	0	0	0.935514	0	31.3107	10.5236	10.3964	40.9564	28.6596	13.3471	protein_coding
ENSG00000273162	AL133215.2	2.82918	5.03331	1.17156	4.29623	1.73729e-05	0.000168706	0	0	0	0	0	0	0	15.6554	3.82675	4.72565	5.46085	5.99852	1.11226	lncRNA
ENSG00000143479	DYRK3	2.75421	5.03176	1.16324	4.32566	1.52076e-05	0.000150823	0	0	0	0	0	0	0	6.26215	10.5236	2.83539	2.73042	3.99902	9.45422	protein_coding
ENSG00000266524	GDF10	4.49889	5.03071	1.58386	3.17623	0.001492	0.00722971	0	0	1.81537	0	0	0	0	0	0	34.9698	10.9217	7.99803	2.78065	protein_coding
ENSG00000147889	CDKN2A	4.86318	4.99669	1.29894	3.84674	0.000119702	0.000871216	0	0	0.907686	0	0	0.935514	0	0	10.5236	0.94513	24.5738	18.6621	6.67357	protein_coding
ENSG00000130508	PXDN	312.388	4.99429	1.336	3.73823	0.000185318	0.00125634	47.1929	12.0056	12.7076	18.6646	13.1002	32.743	0	0.782768	0.956688	476.346	2296.29	985.091	165.171	protein_coding
ENSG00000102678	FGF9	10.9258	4.99316	0.940503	5.30903	1.10211e-07	1.95031e-06	0.799879	1.71508	0	0	3.74292	0	0	44.6178	2.87007	0.94513	57.3389	19.9951	10.0104	protein_coding
ENSG00000108405	P2RX1	70.4929	4.99236	0.547403	9.12009	7.50615e-20	1.30589e-17	0	6.00278	4.53843	4.14769	3.74292	7.48411	5.78067	117.415	45.921	72.775	335.842	95.3099	217.447	protein_coding
ENSG00000142319	SLC6A3	2.64877	4.98556	2.04563	2.43718	0.0148023	0.0461355	0	0	0	0	0	0	0	0	0	9.4513	13.6521	11.3305	0	protein_coding
ENSG00000167513	CDT1	99.702	4.98388	0.481536	10.3499	4.18716e-25	1.4747e-22	9.59855	6.00278	11.7999	4.14769	1.87146	8.41963	1.65162	301.366	58.358	155.001	379.529	253.271	105.109	protein_coding
ENSG00000121053	EPX	3.04184	4.98114	1.5379	3.23891	0.00119987	0.00603909	0	0	0	0	0	0	0	0	0.956688	22.6831	5.46085	9.33104	1.11226	protein_coding
ENSG00000142686	C1orf216	9.03302	4.97981	0.89459	5.56659	2.59777e-08	5.37419e-07	1.59976	0	0.907686	0	0	0.935514	0	12.5243	6.69682	19.8477	5.46085	46.6552	22.8014	protein_coding
ENSG00000172889	EGFL7	2.74009	4.97976	1.47642	3.37286	0.000743911	0.00404496	0	0	0	0	0	0	0	0.782768	10.5236	0	8.19127	3.33251	12.791	protein_coding
ENSG00000164087	POC1A	70.9643	4.97964	0.645883	7.70981	1.26003e-14	9.14316e-13	9.59855	3.43016	5.44612	5.18461	0	5.61308	0	222.306	49.7478	115.306	305.807	173.957	26.1381	protein_coding
ENSG00000186827	TNFRSF4	5.53472	4.97627	1.30762	3.80559	0.000141468	0.00100236	0	0	0.907686	1.03692	0	0	0	7.82768	33.4841	1.89026	0	0.666503	26.1381	protein_coding
ENSG00000128040	SPINK2	99.9285	4.96929	0.635597	7.81831	5.35389e-15	4.04765e-13	4.79927	21.4385	5.44612	2.07384	11.2288	8.41963	1.65162	29.7452	158.81	108.69	576.119	313.923	56.7253	protein_coding
ENSG00000105011	ASF1B	22.9452	4.94217	0.905541	5.4577	4.82341e-08	9.18866e-07	0.799879	6.86032	0	1.03692	0	0	2.47743	147.943	7.65351	66.1591	5.46085	42.6562	17.2401	protein_coding
ENSG00000226777	KIAA0125	164.576	4.93847	0.800863	6.16643	6.98484e-10	2.09255e-08	7.19891	18.0084	7.26149	10.3692	5.61439	20.5813	2.47743	147.16	654.375	8.50617	218.434	17.3291	1022.17	lncRNA
ENSG00000051128	HOMER3	6.3465	4.9332	1.28834	3.82911	0.000128605	0.000926216	0.799879	0.857541	0	0	0	0	0.82581	1.56554	4.78344	8.50617	21.8434	43.3227	0	protein_coding
ENSG00000166963	MAP1A	95.2329	4.93292	0.613297	8.04328	8.74668e-16	7.65467e-14	6.39903	2.57262	7.26149	8.29538	11.2288	9.35514	1.65162	84.539	50.7045	219.27	363.146	431.894	41.7098	protein_coding
ENSG00000198691	ABCA4	2.5696	4.93084	1.22378	4.02919	5.59694e-05	0.000459465	0	0	0	0	0	0	0	3.13107	0.956688	4.72565	10.9217	8.66453	5.00518	protein_coding
ENSG00000196503	ARL9	2.57101	4.92735	1.77875	2.77011	0.0056037	0.0214011	0	0	0	0	0	0	0	1.56554	0	5.67078	8.19127	17.9956	0	protein_coding
ENSG00000253773	C8orf37-AS1	3.38345	4.92165	1.31172	3.75206	0.000175388	0.00120036	0	0	0.907686	0	0	0	0	0	4.78344	4.72565	19.113	3.33251	11.1226	lncRNA
ENSG00000111247	RAD51AP1	19.2649	4.92097	0.889769	5.53062	3.19107e-08	6.39986e-07	2.39964	0.857541	1.81537	0	0	1.87103	1.65162	115.067	2.87007	64.2689	2.73042	27.9931	28.9188	protein_coding
ENSG00000227053	AC105446.1	2.4729	4.92066	1.23106	3.99709	6.41265e-05	0.000516158	0	0	0	0	0	0	0	9.39322	5.74013	8.50617	2.73042	4.66552	1.11226	lncRNA
ENSG00000164362	TERT	10.0107	4.91872	1.12557	4.36998	1.24256e-05	0.000126178	0.799879	0	0	0	0	0.935514	0	101.76	2.87007	4.72565	16.3825	2.66601	0	protein_coding
ENSG00000105613	MAST1	6.85681	4.9132	1.16836	4.20522	2.6083e-05	0.000238379	0.799879	0	0	0	1.87146	0.935514	0	0	7.65351	8.50617	49.1476	14.6631	5.56131	protein_coding
ENSG00000140859	KIFC3	14.898	4.91185	0.883127	5.56189	2.6687e-08	5.51294e-07	0	3.43016	0.907686	1.03692	0	0.935514	0	3.13107	12.4369	34.9698	19.113	59.3187	58.3937	protein_coding
ENSG00000004399	PLXND1	30.9677	4.90535	1.05152	4.665	3.08624e-06	3.79602e-05	1.59976	2.57262	0.907686	0	7.48585	0.935514	3.30324	63.4042	198.991	0	16.3825	1.33301	105.665	protein_coding
ENSG00000107518	ATRNL1	2.47327	4.90145	1.99514	2.45669	0.0140222	0.0442872	0	0	0	0	0	0	0	14.8726	0	6.61591	0	10.664	0	protein_coding
ENSG00000132010	ZNF20	2.76463	4.89994	1.17923	4.1552	3.25006e-05	0.000288983	0	0	0	0	0	0	0	3.13107	1.91338	3.78052	19.113	4.66552	3.33678	protein_coding
ENSG00000189057	FAM111B	27.6396	4.89895	0.96947	5.05322	4.34422e-07	6.68769e-06	0	3.43016	4.53843	4.14769	0	0.935514	0.82581	188.647	3.82675	90.7325	0	43.3227	18.9084	protein_coding
ENSG00000272733	AP000345.2	95.9517	4.89343	0.782617	6.25265	4.03545e-10	1.27231e-08	2.39964	3.43016	18.1537	0	1.87146	2.80654	3.30324	998.03	8.6102	11.3416	79.1823	79.3138	38.9291	lncRNA
ENSG00000153885	KCTD15	3.57412	4.88915	1.59299	3.06916	0.0021466	0.00984653	0	0	0	0	0	0.935514	0	1.56554	0	4.72565	24.5738	14.6631	0	protein_coding
ENSG00000051341	POLQ	18.2136	4.88259	0.902653	5.40915	6.33237e-08	1.17531e-06	1.59976	0.857541	0.907686	1.03692	0	3.74206	0	125.243	2.87007	41.5857	5.46085	20.6616	32.8117	protein_coding
ENSG00000149485	FADS1	98.0415	4.87267	0.349057	13.9595	2.75263e-44	4.96849e-41	4.79927	10.2905	6.3538	7.25846	13.1002	4.67757	5.78067	212.13	126.283	274.088	169.286	231.943	208.549	protein_coding
ENSG00000076382	SPAG5	15.0358	4.86403	0.764476	6.36257	1.98405e-10	6.70954e-09	2.39964	0	2.72306	1.03692	0	0.935514	0	54.7938	9.56688	30.2442	32.7651	49.3212	11.6787	protein_coding
ENSG00000091972	CD200	7.34629	4.8622	0.88315	5.50552	3.68085e-08	7.27106e-07	0.799879	0	0.907686	1.03692	0	0	0	7.82768	13.3936	23.6283	0	23.9941	23.9136	protein_coding
ENSG00000140451	PIF1	7.48801	4.85309	1.04433	4.64708	3.36665e-06	4.08525e-05	0	0	1.81537	1.03692	0	0	0.82581	25.0486	2.87007	16.0672	24.5738	23.9941	1.11226	protein_coding
ENSG00000105767	CADM4	2.48959	4.84898	1.79936	2.69483	0.00704238	0.0256863	0	0	0	0	0	0	0	0	0	12.2867	8.19127	11.3305	0.556131	protein_coding
ENSG00000122966	CIT	22.4295	4.8486	0.809673	5.98835	2.11985e-09	5.68972e-08	3.99939	3.43016	0	0	0	2.80654	0	111.153	5.74013	61.4335	38.2259	38.6572	26.1381	protein_coding
ENSG00000257698	AC084033.3	140.508	4.83831	0.294322	16.4388	1.00809e-60	4.85229e-57	11.9982	15.4357	9.07686	12.4431	3.74293	7.48411	9.08391	273.186	332.928	220.215	316.729	367.909	246.366	lncRNA
ENSG00000163009	C2orf48	6.35279	4.8308	1.32018	3.6592	0.000253003	0.00162806	0	0	0	3.11077	0	0	0	42.2695	0	18.9026	8.19127	7.33153	2.78065	NA
ENSG00000183960	KCNH8	3.31167	4.82545	1.18119	4.08524	4.40319e-05	0.000374895	0	0	0	0	0	0	0	1.56554	5.74013	12.2867	0	7.33153	16.1278	protein_coding
ENSG00000271201	AC247036.1	81.4316	4.82435	0.906658	5.32103	1.03183e-07	1.84174e-06	11.1983	17.1508	1.81537	1.03692	1.87146	9.35514	0	347.549	332.928	22.6831	21.8434	8.66453	282.514	lncRNA
ENSG00000237422	AL158071.4	3.4077	4.81783	1.37352	3.50765	0.000452081	0.00265368	0.799879	0	0	0	0	0	0	0	1.91338	3.78052	24.5738	2.66601	10.5665	lncRNA
ENSG00000264269	AC016866.1	2.40024	4.81574	1.16099	4.14795	3.3546e-05	0.00029718	0	0	0	0	0	0	0	4.69661	7.65351	5.67078	2.73042	2.66601	7.78583	lncRNA
ENSG00000165449	SLC16A9	2.26577	4.81416	1.40326	3.43071	0.000602009	0.00336677	0	0	0	0	0	0	0	9.39322	3.82675	1.89026	0	2.66601	11.6787	protein_coding
ENSG00000167779	IGFBP6	36.9671	4.79654	0.839875	5.71101	1.12309e-08	2.55392e-07	1.59976	5.14524	1.81537	1.03692	0	0.935514	2.47743	9.39322	44.9644	16.0672	376.798	11.997	8.34196	protein_coding
ENSG00000108370	RGS9	2.68892	4.79167	1.31135	3.65399	0.000258195	0.00165597	0	0	0	0	0	0	0	18.7864	2.87007	6.61591	5.46085	0.666503	0.556131	protein_coding
ENSG00000168502	MTCL1	5.81331	4.78602	1.1619	4.11913	3.80306e-05	0.000331575	0	0	0.907686	1.03692	0	0.935514	0	2.34831	5.74013	22.6831	30.0347	11.3305	0.556131	protein_coding
ENSG00000180881	CAPS2	3.69967	4.78517	1.34774	3.55052	0.000384474	0.00231133	0	1.71508	0	0	0	0	0	17.2209	1.91338	7.56104	0	1.33301	18.3523	protein_coding
ENSG00000203760	CENPW	21.796	4.78166	0.785074	6.09071	1.12412e-09	3.20163e-08	3.99939	5.14524	0	1.03692	0	0.935514	0	93.1494	39.2242	67.1043	8.19127	47.3217	17.2401	protein_coding
ENSG00000171320	ESCO2	9.39337	4.76682	1.03376	4.61113	4.00484e-06	4.7208e-05	0	3.43016	0	1.03692	0	0.935514	0	59.4904	1.91338	20.7929	2.73042	20.6616	11.1226	protein_coding
ENSG00000182511	FES	20.6395	4.75836	0.952308	4.99666	5.83309e-07	8.73753e-06	0	4.2877	0.907686	0	5.61439	2.80654	0.82581	7.04492	69.8383	3.78052	101.026	2.66601	69.5163	protein_coding
ENSG00000196296	ATP2A1	3.74716	4.75349	1.12129	4.2393	2.24219e-05	0.000209969	0	0	0.907686	0	0	0	0	18.7864	1.91338	2.83539	16.3825	7.33153	0.556131	protein_coding
ENSG00000211592	IGKC	65.092	4.75017	0.723727	6.56348	5.25671e-11	1.98709e-09	0.799879	9.43295	9.07686	11.4061	3.74292	3.74206	0	148.726	27.744	270.307	139.252	205.283	16.6839	IG_C_gene
ENSG00000188779	SKOR1	3.01055	4.74979	1.29923	3.65586	0.000256324	0.0016465	0	0.857541	0	0	0	0	0	2.34831	17.2204	0.94513	13.6521	1.33301	2.78065	protein_coding
ENSG00000164821	DEFA4	28.1946	4.74935	1.48445	3.1994	0.00137713	0.00678466	2.39964	15.4357	1.81537	2.07384	0	0	0	0	169.334	95.4582	43.6868	34.6581	1.66839	protein_coding
ENSG00000133048	CHI3L1	8.19195	4.73278	1.32549	3.57059	0.000356185	0.00216926	0	1.71508	1.81537	0	20.5861	0	0	2.34831	27.744	24.5734	16.3825	11.3305	0	protein_coding
ENSG00000165891	E2F7	7.19069	4.72803	1.30916	3.6115	0.000304434	0.00190139	0.799879	0.857541	2.72306	0	0	0	0	55.5766	0	27.4088	0	3.33251	2.78065	protein_coding
ENSG00000114993	RTKN	13.138	4.72244	0.803352	5.87841	4.1422e-09	1.05677e-07	0	1.71508	4.53843	0	0	0	1.65162	33.659	35.3975	34.9698	8.19127	37.3241	13.3471	protein_coding
ENSG00000101412	E2F1	79.412	4.71975	0.536448	8.79814	1.39097e-18	1.93131e-16	9.59855	4.2877	8.16917	4.14769	1.87146	11.2262	1.65162	129.157	76.5351	111.525	393.181	222.612	58.3937	protein_coding
ENSG00000079337	RAPGEF3	2.40597	4.7074	1.58879	2.96289	0.00304769	0.013059	0	0	0	0	0	0	0	0	15.307	0.94513	5.46085	0.666503	8.89809	protein_coding
ENSG00000224374	AL023693.1	3.02664	4.70724	1.28282	3.66944	0.000243084	0.00157688	0	0	0	0	0	0	0.82581	6.26215	0	9.4513	5.46085	3.99902	13.3471	lncRNA
ENSG00000188636	LDOC1L	189.164	4.69906	0.617655	7.60791	2.78562e-14	1.87712e-12	7.99879	21.4385	12.7076	26.96	3.74292	11.2262	20.6453	195.692	149.243	481.071	723.562	776.476	28.3627	protein_coding
ENSG00000256235	SMIM3	68.6355	4.6884	0.540088	8.6808	3.93003e-18	5.02209e-16	3.99939	4.2877	7.26149	3.11077	1.87146	9.35514	7.43229	40.704	129.153	52.9273	327.651	109.306	195.202	protein_coding
ENSG00000238113	LINC01410	4.14216	4.67851	1.10785	4.22307	2.40996e-05	0.000223219	0	0	0.907686	0	0	0.935514	0	8.61045	11.4803	11.3416	0	3.33251	17.2401	lncRNA
ENSG00000232500	AP005273.1	2.18361	4.67822	1.84008	2.5424	0.0110094	0.0367065	0	0	0	0	0	0	0	0	0.956688	3.78052	13.6521	9.99754	0	lncRNA
ENSG00000154920	EME1	11.1847	4.67651	0.760225	6.15148	7.67618e-10	2.26675e-08	0	0.857541	2.72306	0	0	2.80654	0	46.9661	7.65351	13.2318	30.0347	19.9951	21.133	protein_coding
ENSG00000103269	RHBDL1	2.91774	4.67393	1.2664	3.69073	0.000223608	0.00146702	0	0.857541	0	0	0	0	0	2.34831	15.307	0.94513	5.46085	1.33301	11.6787	protein_coding
ENSG00000187556	NANOS3	14.5063	4.67057	0.807788	5.78193	7.38495e-09	1.76262e-07	0.799879	0.857541	0	1.03692	7.48585	0.935514	0	10.176	18.1771	12.2867	87.3736	33.3251	16.1278	protein_coding
ENSG00000256128	LINC00944	2.35444	4.66056	1.51099	3.08445	0.00203927	0.00942006	0	0	0	0	0	0	0	0	3.82675	1.89026	19.113	4.66552	1.11226	lncRNA
ENSG00000204161	C10orf128	2.61784	4.65575	1.82221	2.555	0.0106188	0.035701	0	0	0	0	0	0	0	0	27.744	0	2.73042	1.33301	2.22452	protein_coding
ENSG00000164611	PTTG1	71.378	4.65317	0.611486	7.60961	2.74935e-14	1.86388e-12	8.79867	5.14524	7.26149	4.14769	9.35731	5.61308	1.65162	282.579	16.2637	218.325	152.904	191.953	23.9136	protein_coding
ENSG00000213694	S1PR3	7.23707	4.65203	1.44845	3.21173	0.00131936	0.00654693	0.799879	0.857541	0	0	5.61439	0	0	3.13107	0	45.3663	13.6521	24.6606	0	protein_coding
ENSG00000272398	CD24	4.62261	4.64633	1.63195	2.8471	0.00441188	0.0176231	0	0	0	0	5.61439	0	0	0	20.0905	11.3416	16.3825	6.66503	0	protein_coding
ENSG00000137962	ARHGAP29	2.14133	4.64262	1.42049	3.26831	0.00108192	0.00553417	0	0	0	0	0	0	0	5.47938	0.956688	12.2867	0	4.66552	4.44905	protein_coding
ENSG00000126787	DLGAP5	14.985	4.6408	0.982347	4.72419	2.31031e-06	2.94708e-05	0	0.857541	0.907686	1.03692	0	5.61308	0	78.2768	1.91338	61.4335	13.6521	23.3276	7.78583	protein_coding
ENSG00000244476	ERVFRD-1	2.87649	4.63786	1.07767	4.3036	1.68045e-05	0.000164402	0	0	0	0	0	0.935514	0	8.61045	7.65351	3.78052	8.19127	5.99852	2.22452	protein_coding
ENSG00000168350	DEGS2	4.02272	4.63738	1.16599	3.97719	6.97344e-05	0.000551459	0	0.857541	0	0	0	0.935514	0	4.69661	3.82675	2.83539	24.5738	0.666503	13.9033	protein_coding
ENSG00000111665	CDCA3	17.2045	4.63728	0.838118	5.53297	3.14855e-08	6.34102e-07	1.59976	1.71508	0	1.03692	0	2.80654	2.47743	79.8424	2.87007	58.5981	16.3825	47.9882	8.34196	protein_coding
ENSG00000163701	IL17RE	29.1994	4.62986	0.62335	7.42738	1.1077e-13	6.72067e-12	3.19952	1.71508	2.72306	1.03692	1.87146	1.87103	1.65162	18.0037	103.322	19.8477	19.113	67.3168	137.92	protein_coding
ENSG00000161082	CELF5	32.1128	4.62911	1.00502	4.60597	4.10556e-06	4.82378e-05	0	2.57262	4.53843	6.22153	1.87146	2.80654	0.82581	1.56554	0.956688	115.306	111.947	163.293	5.56131	protein_coding
ENSG00000124019	FAM124B	3.32863	4.62839	1.58584	2.91857	0.00351644	0.014684	0	0	0	1.03692	0	0	0	3.13107	19.1338	0	2.73042	0	17.2401	protein_coding
ENSG00000183098	GPC6	2.86257	4.62637	1.85293	2.49679	0.0125323	0.0405754	0	0	0.907686	0	0	0	0	18.0037	0	0	2.73042	0	15.5717	protein_coding
ENSG00000029993	HMGB3	51.7273	4.62429	0.700932	6.59734	4.18598e-11	1.62926e-09	3.99939	2.57262	9.07686	3.11077	0	5.61308	4.95486	120.546	3.82675	141.77	166.556	182.622	27.8065	protein_coding
ENSG00000120549	KIAA1217	6.4652	4.62403	1.134	4.07763	4.54977e-05	0.000386236	0	1.71508	0	2.07384	0	0	0	0.782768	6.69682	6.61591	35.4955	23.9941	6.67357	protein_coding
ENSG00000235034	C19orf81	3.84902	4.61381	1.23527	3.73508	0.000187657	0.00126896	0	0	0.907686	0	0	0	0.82581	4.69661	12.4369	4.72565	19.113	7.33153	0	protein_coding
ENSG00000135605	TEC	23.6083	4.61146	0.773866	5.95899	2.53803e-09	6.6878e-08	2.39964	1.71508	0.907686	3.11077	0	1.87103	0.82581	10.176	43.051	9.4513	13.6521	27.3266	192.421	protein_coding
ENSG00000173621	LRFN4	3.85045	4.61006	1.10569	4.1694	3.05401e-05	0.000272895	0	0	0.907686	1.03692	0	0	0	0.782768	7.65351	8.50617	16.3825	5.33202	9.45422	protein_coding
ENSG00000162747	FCGR3B	9.94822	4.59975	1.39224	3.30385	0.000953672	0.00498408	0	2.57262	0	0	11.2288	0.935514	0	1.56554	31.5707	77.5007	2.73042	0.666503	0.556131	protein_coding
ENSG00000170482	SLC23A1	9.54694	4.59086	0.871965	5.26495	1.40224e-07	2.42007e-06	2.39964	0	1.81537	1.03692	0	0	0	21.9175	9.56688	25.5185	8.19127	45.3222	8.34196	protein_coding
ENSG00000104833	TUBB4A	5.98807	4.58599	1.51911	3.01886	0.0025373	0.0112492	0	0	3.63074	0	0	0	0	0	7.65351	1.89026	57.3389	7.33153	0	protein_coding
ENSG00000177839	PCDHB9	2.26306	4.57988	1.30749	3.5028	0.000460394	0.00269919	0	0	0	0	0	0	0	14.8726	1.91338	0.94513	5.46085	0.666503	5.56131	protein_coding
ENSG00000138587	MNS1	20.6031	4.57896	0.871645	5.25324	1.49448e-07	2.56603e-06	1.59976	2.57262	2.72306	1.03692	0	0.935514	0.82581	198.823	8.6102	16.0672	2.73042	4.66552	27.2504	protein_coding
ENSG00000107130	NCS1	2.00519	4.57455	1.87506	2.43969	0.0146999	0.0459253	0	0	0	0	0	0	0	0	2.87007	0.94513	10.9217	11.3305	0	protein_coding
ENSG00000280758	AL356481.3	2.76681	4.57125	1.25277	3.64891	0.000263352	0.00168052	0	0	0.907686	0	0	0	0	14.8726	0	4.72565	5.46085	6.66503	3.33678	lncRNA
ENSG00000157985	AGAP1	6.99398	4.56709	1.43736	3.17741	0.00148595	0.00721006	1.59976	0	0	2.07384	0	0.935514	0	28.1797	0	0	10.9217	46.6552	0.556131	protein_coding
ENSG00000130649	CYP2E1	2.2426	4.55895	1.32574	3.43881	0.000584284	0.0032829	0	0	0	0	0	0	0	3.13107	14.3503	3.78052	0	3.99902	3.89291	protein_coding
ENSG00000233776	LINC01251	2.80009	4.55438	1.38304	3.29303	0.000991142	0.00514638	0.799879	0	0	0	0	0	0	3.91384	7.65351	0	5.46085	1.33301	17.2401	lncRNA
ENSG00000258476	LINC02207	2.56511	4.55414	1.77037	2.57242	0.0100991	0.0342486	0	0	0	0	0	0	0	1.56554	25.8306	0.94513	0	0	5.00518	lncRNA
ENSG00000278200	LINC01971	2.61998	4.55029	1.0832	4.20078	2.65997e-05	0.000242181	0	0.857541	0	0	0	0	0	3.91384	7.65351	2.83539	5.46085	6.66503	6.67357	lncRNA
ENSG00000175063	UBE2C	16.6696	4.52747	0.945979	4.78601	1.70128e-06	2.27257e-05	0.799879	0	0	4.14769	7.48585	0	0	86.1045	5.74013	61.4335	13.6521	23.9941	13.3471	protein_coding
ENSG00000145685	LHFPL2	14.6984	4.52709	1.0535	4.29721	1.72964e-05	0.000168075	0.799879	0.857541	0	0	1.87146	1.87103	1.65162	1.56554	36.3542	1.89026	8.19127	1.99951	134.028	protein_coding
ENSG00000151948	GLT1D1	31.0894	4.52224	1.2998	3.47918	0.000502946	0.00289344	0	3.43016	1.81537	0	7.48585	3.74206	4.95486	0	19.1338	116.251	125.599	120.637	1.11226	protein_coding
ENSG00000143365	RORC	3.22277	4.51984	1.41952	3.18405	0.00145228	0.00708593	0	1.71508	0	0	0	0	0	1.56554	0	15.1221	16.3825	5.99852	1.11226	protein_coding
ENSG00000003436	TFPI	38.729	4.51841	0.64515	7.00366	2.49361e-12	1.19627e-10	3.19952	2.57262	0.907686	3.11077	1.87146	0.935514	11.5613	86.1045	74.6217	19.8477	32.7651	57.9857	207.993	protein_coding
ENSG00000169692	AGPAT2	41.6251	4.50662	0.659332	6.83513	8.19296e-12	3.6402e-10	2.39964	3.43016	0.907686	3.11077	0	9.35514	4.12905	47.7489	41.1376	37.8052	270.312	87.9783	32.8117	protein_coding
ENSG00000122778	KIAA1549	11.2713	4.50319	1.1759	3.82957	0.000128366	0.000925482	0.799879	1.71508	0	1.03692	5.61439	0	0	14.8726	0.956688	57.653	0	59.9852	3.89291	protein_coding
ENSG00000138160	KIF11	21.5342	4.49693	0.739106	6.08428	1.17017e-09	3.3132e-08	0.799879	0.857541	2.72306	4.14769	0	0.935514	2.47743	122.112	3.82675	42.5309	46.4172	38.6572	14.4594	protein_coding
ENSG00000182732	RGS6	2.43644	4.49371	1.81015	2.48251	0.013046	0.0418725	0	0	0	0	0	0	0	1.56554	25.8306	0.94513	0	3.33251	0	protein_coding
ENSG00000223907	NA	7.9819	4.49216	1.11951	4.01262	6.00488e-05	0.00048796	0.799879	6.86032	0	0	0	0	0	14.0898	0.956688	15.1221	10.9217	33.3251	21.6891	NA
ENSG00000136237	RAPGEF5	16.33	4.48487	1.21049	3.705	0.000211394	0.00140217	1.59976	0	1.81537	1.03692	0	0.935514	0.82581	172.209	1.91338	17.9575	0	13.9966	0	protein_coding
ENSG00000168078	PBK	4.9515	4.48401	1.52187	2.94637	0.00321528	0.0136603	0	0	0	3.11077	0	0	0	39.1384	0	11.3416	0	7.99803	2.78065	protein_coding
ENSG00000156689	GLYATL2	2.6485	4.48298	1.74614	2.56736	0.0102476	0.0346548	0	0	0	0	0	0	0	0.782768	14.3503	0.94513	0	0	18.3523	protein_coding
ENSG00000060982	BCAT1	12.2133	4.47854	0.951296	4.70783	2.50366e-06	3.15194e-05	0	6.86032	0	1.03692	1.87146	0.935514	0	32.8763	64.0981	27.4088	5.46085	12.6636	5.56131	protein_coding
ENSG00000128602	SMO	3.52735	4.46615	1.12983	3.95295	7.71924e-05	0.000600246	0.799879	0.857541	0	0	0	0	0	14.8726	0.956688	5.67078	10.9217	10.664	1.11226	protein_coding
ENSG00000090339	ICAM1	7.11648	4.46137	1.25221	3.56279	0.000366936	0.00222069	0	0	0.907686	0	0	0	3.30324	3.91384	44.0077	4.72565	32.7651	0.666503	2.22452	protein_coding
ENSG00000183850	ZNF730	2.459	4.45886	1.3356	3.33847	0.00084241	0.00449701	0.799879	0	0	0	0	0	0	14.0898	0.956688	9.4513	0	3.33251	3.33678	protein_coding
ENSG00000105205	CLC	13.1307	4.45815	1.10345	4.04018	5.34097e-05	0.000441716	0	2.57262	0.907686	2.07384	3.74292	0.935514	0	1.56554	7.65351	49.1468	90.104	11.997	0	protein_coding
ENSG00000130413	STK33	4.66475	4.44099	1.16976	3.79649	0.000146758	0.00103482	0	0.857541	0	2.07384	0	0	0	28.9624	0	6.61591	5.46085	9.99754	6.67357	protein_coding
ENSG00000248161	AC098487.1	2.56746	4.43443	1.08794	4.07599	4.58187e-05	0.000388504	0	0	0	0	0	0.935514	0	9.39322	5.74013	3.78052	8.19127	1.99951	3.33678	lncRNA
ENSG00000110400	PVRL1	11.5628	4.42918	0.959827	4.61456	3.93938e-06	4.67802e-05	2.39964	0.857541	1.81537	1.03692	0	0.935514	0	27.3969	12.4369	4.72565	2.73042	5.33202	90.6493	protein_coding
ENSG00000257950	P2RX5-TAX1BP3	10.8765	4.42614	1.04046	4.25404	2.09949e-05	0.000198667	0.799879	2.57262	2.72306	0	0	1.87103	0	7.82768	17.2204	1.89026	51.8781	0.666503	53.9447	protein_coding
ENSG00000135476	ESPL1	1.82495	4.42337	1.46097	3.02769	0.00246427	0.0109827	0	0	0	0	0	0	0	13.3071	1.91338	4.72565	0	2.66601	1.11226	protein_coding
ENSG00000154447	SH3RF1	13.2042	4.41368	0.882258	5.00271	5.65311e-07	8.50321e-06	0	0	1.81537	5.18461	0	0	0	6.26215	58.358	34.9698	5.46085	10.664	48.9395	protein_coding
ENSG00000125726	CD70	6.61051	4.41254	1.15446	3.82216	0.000132287	0.000947059	0	0	0	0	0	0	3.30324	5.47938	54.5312	5.67078	2.73042	11.997	2.22452	protein_coding
ENSG00000147459	DOCK5	17.2884	4.41238	1.03531	4.26187	2.0272e-05	0.000192838	0	6.86032	1.81537	0	9.35731	0	2.47743	29.7452	42.0943	14.177	0	8.66453	109.558	protein_coding
ENSG00000145386	CCNA2	19.604	4.40758	0.852043	5.17295	2.30422e-07	3.76391e-06	0	2.57262	1.81537	0	0	1.87103	5.78067	114.284	7.65351	57.653	19.113	37.9907	6.11744	protein_coding
ENSG00000178809	TRIM73	1.84837	4.38802	1.52362	2.88	0.00397672	0.0162103	0	0	0	0	0	0	0	2.34831	2.87007	1.89026	10.9217	5.99852	0	protein_coding
ENSG00000109674	NEIL3	8.32932	4.38498	0.980496	4.47221	7.7416e-06	8.49459e-05	0.799879	1.71508	0	0	1.87146	0	1.65162	47.7489	0.956688	18.9026	8.19127	21.9946	4.44905	protein_coding
ENSG00000239839	DEFA3	46.1794	4.38376	1.43397	3.05708	0.00223507	0.0101556	0	6.00278	5.44612	15.5538	5.61439	0	0	0.782768	5.74013	335.521	152.904	66.6503	6.11744	protein_coding
ENSG00000148346	LCN2	28.9392	4.37829	1.38859	3.15304	0.00161582	0.00775166	0	6.00278	4.53843	3.11077	28.0719	1.87103	0	0	155.94	54.8176	84.6431	36.6576	0.556131	protein_coding
ENSG00000033327	GAB2	50.6916	4.36759	0.668016	6.53815	6.2283e-11	2.31795e-09	1.59976	0.857541	1.81537	5.18461	22.4575	4.67757	2.47743	79.8424	253.522	111.525	27.3042	72.6488	75.0776	protein_coding
ENSG00000138623	SEMA7A	14.7595	4.36541	0.774055	5.63967	1.70381e-08	3.66662e-07	0.799879	1.71508	0.907686	1.03692	3.74292	0	2.47743	4.69661	80.3618	12.2867	35.4955	23.3276	25.0259	protein_coding
ENSG00000105427	CNFN	4.39226	4.36093	1.70118	2.56347	0.0103632	0.034949	0	0	0	0	3.74292	0.935514	0	0	0	18.9026	8.19127	25.3271	0	protein_coding
ENSG00000196549	MME	32.5101	4.35996	1.47851	2.94889	0.00318918	0.0135926	0	3.43016	0.907686	0	1.87146	0.935514	0	407.04	3.82675	1.89026	2.73042	0	0	protein_coding
ENSG00000105472	CLEC11A	238.293	4.35564	0.528521	8.24119	1.7051e-16	1.59881e-14	25.5961	24.8687	24.5075	18.6646	13.1002	26.1944	30.555	613.69	415.203	467.84	240.277	1158.38	38.9291	protein_coding
ENSG00000225873	LINC00694	3.85046	4.35549	1.2706	3.42789	0.000608296	0.00339799	0	3.43016	0	0	0	0	0	0.782768	1.91338	6.61591	8.19127	14.6631	14.4594	transcribed_unitary_pseudogene
ENSG00000072571	HMMR	16.361	4.35311	0.981178	4.43662	9.13813e-06	9.73835e-05	1.59976	0	3.63074	0	3.74292	2.80654	0.82581	79.8424	0	58.5981	2.73042	26.6601	32.2556	protein_coding
ENSG00000110237	ARHGEF17	3.23042	4.35179	1.23309	3.52917	0.00041686	0.00247817	0.799879	0.857541	0	0	0	0	0	7.82768	22.0038	2.83539	0	2.66601	5.00518	protein_coding
ENSG00000135363	LMO2	13.2045	4.34159	0.987052	4.39854	1.0898e-05	0.000113124	0.799879	2.57262	0.907686	3.11077	0	0	0	4.69661	11.4803	2.83539	10.9217	21.9946	112.338	protein_coding
ENSG00000105514	RAB3D	87.3451	4.33495	0.454901	9.52944	1.58128e-21	3.45964e-19	9.59855	7.71787	9.98455	7.25846	11.2288	5.61308	10.7355	84.539	213.342	122.867	401.372	197.285	53.9447	protein_coding
ENSG00000175497	DPP10	3.2837	4.33094	1.53811	2.81575	0.0048663	0.0191105	0.799879	0	0	0	0	0.935514	0	0	1.91338	4.72565	13.6521	20.6616	0	protein_coding
ENSG00000088305	DNMT3B	26.0433	4.32142	0.559658	7.72154	1.14936e-14	8.42473e-13	3.99939	2.57262	3.63074	3.11077	0	1.87103	2.47743	53.2283	65.0548	26.4637	54.6085	18.6621	102.884	protein_coding
ENSG00000100290	BIK	5.01253	4.31902	1.47408	2.92998	0.00338986	0.0142544	0	3.43016	0	0	0	0.935514	0	0	7.65351	3.78052	30.0347	19.3286	0	protein_coding
ENSG00000231671	LINC01307	2.8014	4.30588	1.30057	3.31078	0.000930372	0.0048782	0	0.857541	0	0	0	0	0	7.04492	0.956688	3.78052	19.113	4.66552	0	lncRNA
ENSG00000105929	ATP6V0A4	13.9312	4.30547	1.75092	2.45898	0.0139334	0.0441032	0.799879	1.71508	0.907686	2.07384	0	0	0	0.782768	0	150.276	0	23.9941	0.556131	protein_coding
ENSG00000037280	FLT4	11.1846	4.30526	1.12759	3.8181	0.000134482	0.000959448	0	0	2.72306	1.03692	0	0.935514	0	25.0486	0.956688	0.94513	103.756	9.99754	0	protein_coding
ENSG00000164047	CAMP	24.3463	4.30398	1.43332	3.00281	0.00267497	0.0117478	0.799879	13.7206	7.26149	2.07384	28.0719	0.935514	0	0	152.113	40.6406	38.2259	32.6586	0	protein_coding
ENSG00000050628	PTGER3	2.33363	4.30199	1.43366	3.0007	0.00269358	0.0118151	0	0	0	0	0	0.935514	0	0.782768	1.91338	0	10.9217	7.99803	7.78583	protein_coding
ENSG00000119333	WDR34	37.7967	4.29942	0.642754	6.68906	2.24616e-11	9.35073e-10	4.79927	4.2877	2.72306	10.3692	0	2.80654	0.82581	156.554	12.4369	64.2689	92.8344	106.64	32.8117	protein_coding
ENSG00000261997	AC007336.1	3.26138	4.29887	1.57772	2.72474	0.00643522	0.0238024	0	2.57262	0	0	0	0	0	0	14.3503	0.94513	2.73042	0.666503	21.133	lncRNA
ENSG00000183077	AFMID	14.0547	4.29622	0.864484	4.96969	6.70596e-07	9.8609e-06	0.799879	1.71508	7.26149	0	1.87146	1.87103	0	44.6178	35.3975	30.2442	0	13.3301	45.6027	protein_coding
ENSG00000167880	EVPL	37.2779	4.29179	0.915552	4.68766	2.76352e-06	3.44307e-05	3.19952	4.2877	2.72306	2.07384	1.87146	5.61308	4.95486	18.0037	67.9249	4.72565	253.929	115.305	0	protein_coding
ENSG00000230537	AL158071.3	5.81998	4.29066	1.3655	3.14218	0.00167692	0.00800288	0.799879	0	0	1.03692	1.87146	0	0	0	0	1.89026	54.6085	5.99852	9.45422	lncRNA
ENSG00000160325	CACFD1	108.786	4.29063	0.757919	5.66107	1.50431e-08	3.29624e-07	16.7975	5.14524	17.246	8.29538	5.61439	13.0972	2.47743	12.5243	42.0943	90.7325	871.005	291.928	37.2608	protein_coding
ENSG00000196581	AJAP1	32.5767	4.28965	1.46237	2.93335	0.00335329	0.0141749	1.59976	1.71508	0.907686	0	0	11.2262	11.5613	72.7975	0	209.819	0	106.64	7.2297	protein_coding
ENSG00000163817	SLC6A20	5.73967	4.28356	1.24942	3.42845	0.000607047	0.00339363	0	1.71508	0	0	7.48585	0	0	27.3969	15.307	0	10.9217	0.666503	11.1226	protein_coding
ENSG00000137834	SMAD6	3.20884	4.28173	1.52767	2.80278	0.00506635	0.0197617	0.799879	0	0.907686	0	0	0	0	25.0486	0	0.94513	0	0.666503	13.3471	protein_coding
ENSG00000105281	SLC1A5	33.9806	4.27969	0.510005	8.39147	4.80095e-17	4.95184e-15	3.19952	6.86032	1.81537	4.14769	5.61439	1.87103	2.47743	183.168	29.6573	69.9397	40.9564	41.9897	50.0518	protein_coding
ENSG00000104147	OIP5	5.06814	4.27653	1.24777	3.42735	0.000609495	0.00340074	0.799879	0	3.63074	0	0	0	0	32.0935	0.956688	17.9575	0	5.99852	4.44905	protein_coding
ENSG00000140534	TICRR	2.78288	4.27234	1.53252	2.78779	0.00530684	0.0205254	0	1.71508	0	0	0	0	0	18.7864	0	11.3416	0	2.66601	1.66839	protein_coding
ENSG00000166851	PLK1	55.683	4.26723	0.559122	7.63202	2.31098e-14	1.59668e-12	7.19891	6.00278	2.72306	6.22153	5.61439	7.48411	4.95486	175.34	21.0471	133.263	163.825	167.959	22.2452	protein_coding
ENSG00000115850	LCT	2.2576	4.25423	1.69139	2.51523	0.0118954	0.0389036	0	0	0	0	0	0	0	24.2658	1.91338	0.94513	0	0	2.22452	protein_coding
ENSG00000186767	SPIN4	23.6673	4.24873	0.583523	7.28117	3.30942e-13	1.81703e-11	2.39964	4.2877	1.81537	1.03692	3.74292	4.67757	0.82581	110.37	30.614	46.3114	13.6521	30.6591	57.2815	protein_coding
ENSG00000071539	TRIP13	2.17057	4.24718	1.23429	3.44098	0.000579619	0.0032605	0	0.857541	0	0	0	0	0	11.7415	3.82675	6.61591	2.73042	1.33301	1.11226	protein_coding
ENSG00000223486	AC092198.1	1.66439	4.24658	1.64766	2.57734	0.00995641	0.0338523	0	0	0	0	0	0	0	0.782768	2.87007	0.94513	10.9217	0	6.11744	lncRNA
ENSG00000269524	AC245052.7	2.52347	4.244	1.57005	2.70309	0.00686978	0.0251712	0	0	0	0	0	0	0	0	1.91338	5.67078	0	21.3281	3.89291	lncRNA
ENSG00000224086	AC245452.1	3.00061	4.24312	1.35665	3.12766	0.00176205	0.00834504	0	1.71508	0	0	0	0	0	2.34831	2.87007	0	21.8434	1.33301	8.89809	lncRNA
ENSG00000165716	FAM69B	3.08986	4.24307	1.28124	3.31168	0.000927375	0.00487133	0	0	0	0	0	1.87103	0	0.782768	5.74013	0.94513	16.3825	9.99754	4.44905	protein_coding
ENSG00000137726	FXYD6	2.13604	4.23128	1.42715	2.96484	0.00302842	0.0129841	0	0.857541	0	0	0	0	0	0.782768	8.6102	4.72565	5.46085	7.33153	0	protein_coding
ENSG00000169385	RNASE2	24.567	4.23088	0.88303	4.79132	1.65684e-06	2.22349e-05	1.59976	0.857541	0	1.03692	0	0	15.6904	12.5243	65.0548	150.276	19.113	45.9887	7.2297	protein_coding
ENSG00000172965	MIR4435-2HG	40.7764	4.22952	0.580642	7.28421	3.23569e-13	1.78334e-11	0.799879	5.14524	1.81537	2.07384	13.1002	4.67757	6.60648	121.329	138.72	59.5432	21.8434	42.6562	111.782	lncRNA
ENSG00000136425	CIB2	17.2048	4.22571	0.941459	4.48846	7.1739e-06	7.9563e-05	2.39964	2.57262	0.907686	3.11077	0	3.74206	0	21.1347	10.5236	39.6955	68.2606	71.3158	0	protein_coding
ENSG00000143079	CTTNBP2NL	3.99959	4.22015	1.61374	2.61513	0.00891925	0.0310673	0	0	0.907686	0	7.48585	0	0	1.56554	0	19.8477	8.19127	13.9966	0	protein_coding
ENSG00000068489	PRR11	69.8441	4.21705	0.561568	7.50943	5.93876e-14	3.77778e-12	2.39964	17.1508	8.16917	8.29538	11.2288	5.61308	6.60648	249.703	20.0905	258.021	101.026	174.624	45.0466	protein_coding
ENSG00000075234	TTC38	25.4706	4.21513	0.973565	4.32959	1.4939e-05	0.000148567	1.59976	1.71508	0	0	0	0.935514	10.7355	28.1797	21.0471	14.177	207.512	41.3232	3.89291	protein_coding
ENSG00000131080	EDA2R	1.6266	4.19907	1.52108	2.76057	0.00576997	0.0219028	0	0	0	0	0	0	0	3.13107	0.956688	4.72565	0	10.664	1.66839	protein_coding
ENSG00000267688	KF456478.1	1.53948	4.19431	1.43187	2.92925	0.00339778	0.0142794	0	0	0	0	0	0	0	3.91384	2.87006	1.89026	0	4.66552	6.67357	lncRNA
ENSG00000118402	ELOVL4	11.03	4.19392	0.945123	4.43743	9.10391e-06	9.70904e-05	0.799879	2.57262	0.907686	1.03692	1.87146	0.935514	0.82581	18.7864	0.956688	69.9397	13.6521	29.9926	1.11226	protein_coding
ENSG00000157657	ZNF618	77.044	4.19053	0.486572	8.61235	7.15758e-18	8.75893e-16	12.7981	12.0056	10.8922	3.11077	9.35731	7.48411	5.78067	306.062	185.598	58.5981	128.33	37.9907	223.565	protein_coding
ENSG00000140044	JDP2	13.6708	4.18925	0.74025	5.65924	1.52048e-08	3.32662e-07	0	1.71508	0.907686	1.03692	5.61439	0	3.30324	33.659	60.2714	20.7929	27.3042	15.3296	7.78583	protein_coding
ENSG00000177469	PTRF	78.5318	4.17931	1.15853	3.60742	0.000309258	0.00192486	4.79927	6.86032	7.26149	1.03692	0	6.5486	7.43229	1.56554	0.956688	290.155	8.19127	210.615	475.492	protein_coding
ENSG00000136720	HS6ST1	32.7161	4.17664	0.51426	8.12166	4.59849e-16	4.15014e-14	4.79927	6.86032	6.3538	1.03692	1.87146	2.80654	2.47743	25.8314	42.0943	61.4335	128.33	51.3207	90.0932	protein_coding
ENSG00000187595	ZNF385C	2.9715	4.17649	1.1665	3.58037	0.000343113	0.00210563	0.799879	0.857541	0	0	0	0	0	17.2209	9.56688	0.94513	5.46085	2.66601	1.11226	protein_coding
ENSG00000186529	CYP4F3	3.53566	4.17579	1.42404	2.93235	0.00336402	0.0142037	0	0	0	0	5.61439	0	0	0	12.4369	16.0672	2.73042	4.66552	4.44905	protein_coding
ENSG00000227051	C14orf132	6.40106	4.17372	1.38937	3.00403	0.00266425	0.0117221	2.39964	0	0	2.07384	0	0	0.82581	0.782768	0	34.0247	19.113	23.9941	0	protein_coding
ENSG00000062524	LTK	2.402	4.17151	1.65148	2.52593	0.0115394	0.0380779	0	1.71508	0	0	0	0	0	10.9588	2.87007	0	0	0.666503	15.0155	protein_coding
ENSG00000167123	CERCAM	2.33063	4.17144	1.62606	2.56536	0.0103067	0.0347732	0	0	0	0	0	0	0.82581	0	1.91338	3.78052	19.113	4.66552	0	protein_coding
ENSG00000100162	CENPM	28.5554	4.16935	0.670447	6.21876	5.0111e-10	1.55949e-08	0	4.2877	2.72306	5.18461	3.74292	4.67757	1.65162	118.198	6.69682	65.214	79.1823	67.9833	11.6787	protein_coding
ENSG00000165480	SKA3	22.4412	4.16762	0.795799	5.23702	1.63187e-07	2.77226e-06	1.59976	1.71508	1.81537	6.22153	7.48585	0.935514	0	109.588	3.82675	81.2812	10.9217	44.6557	21.6891	protein_coding
ENSG00000179583	CIITA	8.67013	4.16515	1.03647	4.0186	5.85461e-05	0.000477935	0	2.57262	1.81537	0	0	2.80654	0	13.3071	48.7911	1.89026	21.8434	1.33301	18.3523	protein_coding
ENSG00000059377	TBXAS1	78.2973	4.16283	0.470965	8.83895	9.66244e-19	1.39526e-16	5.59915	8.57541	8.16917	7.25846	16.8432	10.2907	6.60648	63.4042	188.468	64.2689	436.868	108.64	92.8738	protein_coding
ENSG00000261326	LINC01355	3.6525	4.16154	1.22057	3.40952	0.000650783	0.00360326	1.59976	0	0	1.03692	0	0	0	14.0898	0	6.61591	5.46085	5.33202	13.3471	lncRNA
ENSG00000237359	AL354977.2	2.75207	4.16105	1.06928	3.89145	9.96478e-05	0.000745551	0.799879	0	0.907686	0	0	0	0	11.7415	1.91338	6.61591	5.46085	3.33251	5.00518	lncRNA
ENSG00000196415	PRTN3	17.3278	4.15842	0.941454	4.41701	1.00074e-05	0.000104943	0.799879	18.0084	0.907686	1.03692	1.87146	0	0	3.13107	18.1771	17.0123	141.982	17.3291	5.00518	protein_coding
ENSG00000145113	MUC4	2.00494	4.15752	1.33451	3.1154	0.00183698	0.00862073	0	0.857541	0	0	0	0	0	13.3071	4.78344	1.89026	0	1.33301	3.89291	protein_coding
ENSG00000189068	VSTM1	5.01552	4.15688	1.16687	3.56241	0.000367464	0.00222295	0	1.71508	1.81537	0	5.61439	0	0	1.56554	24.8739	6.61591	19.113	3.33251	0.556131	protein_coding
ENSG00000261386	AC027682.4	19.8026	4.15398	0.757359	5.48482	4.13887e-08	8.03297e-07	0	7.71786	4.53843	0	0	3.74206	0.82581	30.528	9.56688	17.0124	131.06	44.6557	7.78583	lncRNA
ENSG00000166342	NETO1	1.47216	4.15363	1.55434	2.67228	0.00753376	0.0270885	0	0	0	0	0	0	0	5.47938	2.87007	4.72565	2.73042	3.33251	0	protein_coding
ENSG00000172828	CES3	1.99467	4.15269	1.60766	2.58306	0.00979278	0.0334139	0	0	0	0	0	0	0	0.782768	5.74013	0.94513	0	0.666503	17.7962	protein_coding
ENSG00000168528	SERINC2	2.07245	4.14625	1.64907	2.5143	0.011927	0.038974	0	0	0.907686	0	0	0	0	0	3.82675	1.89026	13.6521	6.66503	0	protein_coding
ENSG00000198826	ARHGAP11A	24.1549	4.14297	0.70912	5.84241	5.14508e-09	1.27887e-07	3.19952	0	1.81537	0	3.74292	6.5486	4.12905	129.94	19.1338	62.3786	13.6521	33.3251	36.1485	protein_coding
ENSG00000073670	ADAM11	1.82519	4.13874	1.62669	2.54427	0.0109508	0.0365621	0	0	0	0	0	0	0	0.782768	4.78344	0	16.3825	0.666503	1.11226	protein_coding
ENSG00000126231	PROZ	1.69533	4.13111	1.56149	2.64562	0.00815424	0.0289448	0	0	0	0	0	0	0	0	1.91338	0.94513	2.73042	8.66453	7.78583	protein_coding
ENSG00000168004	HRASLS5	1.50272	4.12965	1.5919	2.59417	0.00948192	0.0325687	0	0	0	0	0	0	0	0.782768	0	5.67078	8.19127	2.66601	2.22452	protein_coding
ENSG00000084207	GSTP1	1153.13	4.12468	0.362183	11.3884	4.77704e-30	2.6531e-27	121.582	92.6144	214.214	118.209	190.889	116.939	115.613	1156.15	3958.78	1620.9	3478.56	2730.66	1075.56	protein_coding
ENSG00000228672	PROB1	4.47046	4.1233	1.13869	3.62109	0.000293365	0.00184038	0.799879	1.71508	0	0	0	0	0.82581	9.39322	0	12.2867	13.6521	16.6626	2.78065	protein_coding
ENSG00000162063	CCNF	74.7353	4.11932	0.688085	5.98664	2.14217e-09	5.72833e-08	4.79927	9.43295	18.1537	12.4431	0	10.2907	3.30324	221.523	15.307	146.495	283.964	231.943	13.9033	protein_coding
ENSG00000177096	FAM109B	1.95132	4.11532	1.62366	2.5346	0.0112577	0.0373361	0	0	0.907686	0	0	0	0	9.39322	0	5.67078	2.73042	6.66503	0	protein_coding
ENSG00000136379	ABHD17C	3.81518	4.10868	1.1771	3.4905	0.00048211	0.00280486	0	2.57262	0.907686	0	0	0	0	5.47938	0	10.3964	24.5738	3.99902	1.66839	protein_coding
ENSG00000253701	NA	1.83596	4.10638	1.48871	2.75834	0.00580955	0.0220062	0	0	0	0	0	0	0	10.176	0	0.94513	8.19127	3.99902	0.556131	NA
ENSG00000186115	CYP4F2	1.48202	4.09662	1.55271	2.63837	0.00833065	0.0293903	0	0	0	0	0	0	0	0	1.91338	1.89026	5.46085	6.66503	3.33678	protein_coding
ENSG00000093009	CDC45	13.5188	4.09182	0.946622	4.32255	1.54239e-05	0.000152654	1.59976	0	0	4.14769	0	0.935514	7.43229	57.9249	1.91338	48.2017	5.46085	25.3271	22.8014	protein_coding
ENSG00000118137	APOA1	3.54528	4.09101	1.06608	3.83745	0.000124319	0.000900737	0.799879	0.857541	0	0	1.87146	0	0	8.61045	10.5236	6.61591	10.9217	5.33202	0.556131	protein_coding
ENSG00000183570	PCBP3	24.235	4.08673	0.566915	7.20872	5.64815e-13	2.9985e-11	7.19891	4.2877	3.63074	2.07384	1.87146	0.935514	0	57.9249	71.7516	38.7503	60.0693	49.3212	17.2401	protein_coding
ENSG00000115392	FANCL	16.0223	4.08177	0.735391	5.55048	2.84885e-08	5.8157e-07	0.799879	9.43295	1.81537	0	0	1.87103	1.65162	77.4941	28.7007	16.0672	8.19127	16.6626	45.6027	protein_coding
ENSG00000092758	COL9A3	4.53713	4.07799	1.55111	2.62909	0.00856141	0.0300576	0.799879	2.57262	0	0	0	0	0	0	2.87007	22.6831	2.73042	27.3266	0	protein_coding
ENSG00000275896	PRSS2	4.12661	4.0699	1.60112	2.54191	0.0110249	0.0367498	0	0	0	1.03692	0	0	0	0	33.4841	0	0	4.66552	14.4594	protein_coding
ENSG00000259985	AC017100.1	3.09698	4.06949	1.1188	3.63739	0.000275419	0.00174432	0	0	0	0	0	1.87103	0	7.04492	4.78344	3.78052	19.113	1.99951	1.66839	lncRNA
ENSG00000108828	VAT1	339.825	4.05798	0.561584	7.22595	4.97595e-13	2.65139e-11	38.3942	28.2988	35.3998	43.5507	20.5861	73.9056	53.6777	390.601	135.85	789.184	1217.77	1494.3	96.2106	protein_coding
ENSG00000169860	P2RY1	16.764	4.05741	0.67093	6.04744	1.4717e-09	4.05559e-08	0.799879	2.57262	3.63074	2.07384	0	3.74206	0.82581	30.528	29.6573	51.9822	24.5738	61.9847	5.56131	protein_coding
ENSG00000260423	LINC02367	2.49892	4.05692	1.38794	2.92299	0.00346693	0.0145066	0	0	0.907686	0	0	0.935514	0	11.7415	0	9.4513	0	3.33251	6.11744	lncRNA
ENSG00000085840	ORC1	7.1335	4.05682	0.91583	4.42966	9.43799e-06	9.99887e-05	0	2.57262	0.907686	0	0	0.935514	1.65162	35.2246	0.956688	17.9575	8.19127	15.9961	8.34196	protein_coding
ENSG00000155254	MARVELD1	22.9526	4.05514	0.624114	6.49744	8.17005e-11	2.97633e-09	2.39964	4.2877	1.81537	3.11077	0	1.87103	4.95486	29.7452	29.6573	48.2017	62.7997	100.642	8.89809	protein_coding
ENSG00000237594	LOC150051	5.06136	4.05478	1.11841	3.62549	0.000288413	0.00181405	3.19952	0	0	0	0	0.935514	0	18.7864	0.956689	10.3964	8.19127	19.9951	3.33678	lncRNA
ENSG00000153157	SYCP2L	2.3245	4.04755	1.39897	2.89325	0.00381282	0.0156858	0	0	0.907686	0	0	0	0	0.782768	0.956688	18.9026	0	5.33202	3.33678	protein_coding
ENSG00000122121	XPNPEP2	1.82881	4.03519	1.38788	2.90744	0.00364398	0.0151291	0	0	0	0	0	0	0	7.82768	1.91338	0	10.9217	1.99951	1.11226	protein_coding
ENSG00000186193	SAPCD2	9.1366	4.02463	1.03647	3.88302	0.000103168	0.000768705	0	2.57262	1.81537	0	5.61439	1.87103	0	55.5766	0.956688	36.8601	2.73042	7.99803	2.78065	protein_coding
ENSG00000135821	GLUL	226.127	4.02458	0.502871	8.00321	1.2122e-15	1.01768e-13	26.396	18.8659	22.6922	45.6246	13.1002	21.5168	51.2002	93.9322	365.455	200.368	1043.02	374.574	662.908	protein_coding
ENSG00000101187	SLCO4A1	13.5193	4.0232	0.712223	5.64879	1.61582e-08	3.51392e-07	4.79927	0	1.81537	1.03692	0	1.87103	0.82581	8.61045	46.8777	46.3114	16.3825	39.9902	7.2297	protein_coding
ENSG00000222041	CYTOR	40.511	4.02164	0.559711	7.18522	6.71008e-13	3.48538e-11	3.99939	1.71508	1.81537	8.29538	11.2288	6.5486	2.47743	90.8011	127.24	45.3663	19.113	47.3217	160.722	lncRNA
ENSG00000272168	CASC15	224.679	4.01759	0.437982	9.17297	4.60173e-20	8.20358e-18	49.5925	12.0056	21.7845	24.8861	3.74293	15.9037	67.7164	208.999	222.908	470.675	376.798	623.846	821.961	lncRNA
ENSG00000267060	PTGES3L	1.44523	4.01361	1.3363	3.00352	0.00266878	0.0117301	0	0	0	0	0	0	0	2.3483	1.91338	1.89026	8.19127	3.33251	1.11226	protein_coding
ENSG00000102384	CENPI	6.01754	4.01281	0.967066	4.14947	3.3324e-05	0.000295395	1.59976	1.71508	0.907686	0	0	0.935514	0	28.1797	2.87007	17.9575	2.73042	17.9956	3.33678	protein_coding
ENSG00000099256	PRTFDC1	4.07538	4.00866	1.28973	3.10813	0.00188275	0.00880404	0.799879	0	0	1.03692	0	0	1.65162	15.6554	12.4369	16.0672	0	5.33202	0	protein_coding
ENSG00000255587	RAB44	1.38719	4.00588	1.6389	2.44425	0.0145153	0.0455158	0	0	0	0	0	0	0	0	4.78344	0.94513	8.19127	1.333	2.78065	protein_coding
ENSG00000137135	ARHGEF39	4.8674	3.99977	0.899594	4.4462	8.74045e-06	9.36291e-05	0.799879	0.857541	0.907686	1.03692	0	0	0	32.0935	2.87007	2.83539	13.6521	5.99852	2.22452	protein_coding
ENSG00000259594	AC023034.1	1.30275	3.99549	1.39024	2.87396	0.00405357	0.0164374	0	0	0	0	0	0	0	3.13107	0.956689	1.89026	2.73042	2.66601	5.56131	lncRNA
ENSG00000272159	AC087623.4	1.28593	3.99051	1.56885	2.54359	0.0109718	0.0366066	0	0	0	0	0	0	0	4.69661	0.956689	4.72565	0	1.333	5.00518	lncRNA
ENSG00000276043	UHRF1	5.55498	3.98909	1.02914	3.87612	0.000106134	0.000787959	0	0.857541	0	2.07384	0	1.87103	0	31.3107	1.91338	15.1221	2.73042	11.3305	5.00518	protein_coding
ENSG00000237857	NA	1.36089	3.98435	1.56861	2.54005	0.0110835	0.0369026	0	0	0	0	0	0	0	1.56554	0	6.61591	2.73042	3.99902	2.78065	NA
ENSG00000086548	CEACAM6	1.9698	3.98255	1.47629	2.69768	0.00698251	0.0255001	0	0.857541	0	0	0	0	0	0	14.3503	3.78052	2.73042	3.33251	0.556131	protein_coding
ENSG00000162062	C16orf59	4.98149	3.98247	0.976768	4.0772	4.55822e-05	0.000386726	0.799879	1.71508	2.72306	0	0	0	0	18.0037	1.91338	12.2867	13.6521	11.997	1.66839	protein_coding
ENSG00000103257	SLC7A5	89.0836	3.97686	0.678611	5.86029	4.62065e-09	1.16241e-07	1.59976	12.0056	9.98455	7.25846	9.35731	11.2262	10.7355	28.9624	555.836	213.599	38.2259	239.274	20.0207	protein_coding
ENSG00000170835	CEL	6.18257	3.96934	1.10755	3.58389	0.000338511	0.00208093	1.59976	0	0.907686	0	0	0	2.47743	0.782768	3.82675	9.4513	19.113	39.9902	2.22452	protein_coding
ENSG00000204421	LY6G6C	2.23509	3.96305	1.4378	2.75633	0.00584537	0.0221034	0	1.71508	0	0	0	0	0	0.782768	16.2637	0.94513	5.46085	3.33251	0.556131	protein_coding
ENSG00000004777	ARHGAP33	86.5035	3.96195	0.508784	7.78709	6.85702e-15	5.10389e-13	10.3984	10.2905	23.5998	17.6277	3.74292	11.2262	1.65162	167.512	154.027	55.7627	300.347	276.599	91.7616	protein_coding
ENSG00000128311	TST	20.0098	3.95855	0.994879	3.97892	6.92281e-05	0.000547756	0	10.2905	0	0	0	8.41963	0	39.1384	87.0586	11.3416	35.4955	16.6626	51.7202	protein_coding
ENSG00000154734	ADAMTS1	1.86205	3.94153	1.57118	2.50864	0.0121198	0.0395056	0	0	0.907686	0	0	0	0	0	0	7.56104	2.73042	4.66552	8.34196	protein_coding
ENSG00000100979	PLTP	2.5422	3.94107	1.37847	2.85901	0.00424968	0.0171077	0	0	0	1.03692	0	0.935514	0	0	1.91338	0.94513	13.6521	3.99902	10.5665	protein_coding
ENSG00000174004	NRROS	39.6693	3.93071	0.572576	6.86497	6.65065e-12	3.01051e-10	2.39964	3.43016	5.44612	11.4061	0	2.80654	8.2581	64.187	22.0038	179.575	27.3042	69.3163	119.568	protein_coding
ENSG00000253731	PCDHGA6	4.06441	3.92578	1.1364	3.45458	0.000551158	0.00312352	1.59976	1.71508	0	0	0	0	0	27.3969	4.78344	2.83539	2.73042	10.664	1.11226	protein_coding
ENSG00000100097	LGALS1	184.136	3.92556	0.611328	6.42137	1.35054e-10	4.73344e-09	10.3984	13.7206	23.5998	23.8492	41.1722	19.6458	40.4647	367.118	614.194	49.1468	529.702	30.6591	630.096	protein_coding
ENSG00000060709	RIMBP2	1.28843	3.92492	1.60401	2.44695	0.0144072	0.0452162	0	0	0	0	0	0	0	1.56554	0	3.78052	2.73042	1.99951	6.67357	protein_coding
ENSG00000099958	DERL3	6.36214	3.92361	1.15496	3.39719	0.000680818	0.0037423	0	0	0	0	1.87146	0.935514	3.30324	0.782768	3.82675	1.89026	32.7651	30.6591	6.67357	protein_coding
ENSG00000087303	NID2	2.12185	3.92311	1.3984	2.80542	0.00502503	0.0196324	0	0	0	1.03692	0	0	0	17.2209	2.87007	0.94513	2.73042	0	2.78065	protein_coding
ENSG00000160298	C21orf58	121.168	3.92176	0.549015	7.14327	9.11387e-13	4.66682e-11	11.1983	11.148	21.7845	17.6277	13.1002	17.7748	4.95486	436.002	22.0038	89.7874	562.467	293.928	73.4093	protein_coding
ENSG00000197119	SLC25A29	58.7178	3.91734	0.433575	9.03499	1.64018e-19	2.69138e-17	7.19891	6.00278	8.16917	5.18461	1.87146	16.8393	4.95486	44.6178	82.2752	104.909	103.756	221.279	156.273	protein_coding
ENSG00000164530	PI16	8.27044	3.9166	1.03928	3.76858	0.000164177	0.0011354	0.799879	0	1.81537	0	0	3.74206	0.82581	0.782768	7.65351	51.037	27.3042	11.3305	2.22452	protein_coding
ENSG00000101333	PLCB4	18.8248	3.9153	1.47265	2.65869	0.00784462	0.0280296	3.99939	3.43016	0.907686	0	0	3.74206	4.95486	51.6627	28.7007	0	2.73042	0	144.594	protein_coding
ENSG00000091106	NLRC4	4.19935	3.91397	1.06849	3.66308	0.0002492	0.0016086	0	1.71508	1.81537	1.03692	0	0	0	5.47938	2.87007	11.3416	19.113	10.664	0.556131	protein_coding
ENSG00000163975	MFI2	14.8387	3.90807	0.680172	5.7457	9.15408e-09	2.12516e-07	3.99939	1.71508	0	1.03692	0	2.80654	4.12905	34.4418	51.6612	36.8601	10.9217	38.6572	6.67357	protein_coding
ENSG00000167103	PIP5KL1	2.37759	3.90804	1.27249	3.07118	0.00213215	0.00979271	0	0	0.907686	0	0	0.935514	0	2.34831	10.5236	0	8.19127	4.66552	3.33678	protein_coding
ENSG00000121957	GPSM2	15.7105	3.89992	0.636192	6.13009	8.78271e-10	2.54153e-08	2.39964	5.14524	0	2.07384	0	2.80654	1.65162	39.1384	11.4803	32.1344	21.8434	63.3178	22.2452	protein_coding
ENSG00000067445	TRO	53.2096	3.88668	0.45221	8.59486	8.33674e-18	9.86742e-16	7.19891	11.148	6.3538	5.18461	5.61439	7.48411	7.43229	102.543	153.07	52.9273	147.443	155.295	30.0311	protein_coding
ENSG00000075618	FSCN1	19.146	3.87747	0.842664	4.60144	4.19577e-06	4.9098e-05	0.799879	6.00278	4.53843	0	0	1.87103	4.12905	32.8763	104.279	41.5857	0	13.3301	39.4853	protein_coding
ENSG00000167705	RILP	8.38377	3.87667	0.775623	4.99814	5.78868e-07	8.68904e-06	0	0.857541	1.81537	1.03692	1.87146	2.80654	0	7.82768	27.744	23.6283	21.8434	13.9966	5.56131	protein_coding
ENSG00000105270	CLIP3	102.791	3.87439	0.663548	5.8389	5.2548e-09	1.30153e-07	40.7938	5.14524	14.523	10.3692	3.74292	10.2907	12.3872	93.1494	210.471	172.014	212.973	543.2	7.2297	protein_coding
ENSG00000131773	KHDRBS3	4.75978	3.87343	1.45503	2.6621	0.00776554	0.0277973	0.799879	0	0	0	0	0	3.30324	2.34831	0	24.5734	8.19127	22.6611	0	protein_coding
ENSG00000100450	GZMH	3.10597	3.86952	1.07372	3.60383	0.000313564	0.00194606	0	2.57262	0	0	0	0	0	14.0898	4.78344	0.94513	13.6521	2.66601	1.66839	protein_coding
ENSG00000173372	C1QA	2.35028	3.86319	1.54968	2.4929	0.0126705	0.0408879	0	0	0	0	0	0	0.82581	2.34831	2.87007	0	21.8434	2.66601	0	protein_coding
ENSG00000075702	WDR62	12.8927	3.86054	0.670585	5.75698	8.56323e-09	2.0041e-07	1.59976	0.857541	4.53843	0	0	1.87103	2.47743	29.7452	12.4369	9.4513	60.0693	33.9916	10.5665	protein_coding
ENSG00000134323	MYCN	5.23244	3.85718	1.16679	3.30581	0.000947033	0.00496016	0	0	0	2.07384	0	0	0	0	5.74013	27.4088	0	9.99754	22.8014	protein_coding
ENSG00000083454	P2RX5	272.176	3.85604	0.651616	5.91765	3.2658e-09	8.46645e-08	47.9927	40.3044	29.9536	16.5908	52.4009	25.2589	52.8518	199.606	621.847	37.8052	1231.42	59.9852	1122.27	protein_coding
ENSG00000160999	SH2B2	3.06816	3.84966	1.16464	3.30545	0.000948248	0.00496292	0	0.857541	0	0	1.87146	0	0.82581	0.782768	13.3936	2.83539	13.6521	3.99902	1.66839	protein_coding
ENSG00000178922	HYI	62.566	3.84928	0.60857	6.32512	2.53029e-10	8.30397e-09	11.1983	8.57541	13.6153	3.11077	0	14.0327	8.2581	58.7076	34.4408	112.471	283.964	226.611	38.373	protein_coding
ENSG00000112320	SOBP	4.43779	3.84908	1.28529	2.99472	0.00274696	0.0120019	0	3.43016	0.907686	0	0	0.935514	0	7.82768	0	0	24.5738	3.33251	16.6839	protein_coding
ENSG00000149516	MS4A3	6.59988	3.84883	1.06688	3.60754	0.00030911	0.00192477	0	3.43016	2.72306	1.03692	3.74292	0	0	1.56554	27.744	22.6831	13.6521	8.66453	0.556131	protein_coding
ENSG00000122025	FLT3	3.65808	3.84735	1.11943	3.43687	0.000588481	0.00330135	0.799879	2.57262	0	0	0	0	0	3.13107	19.1338	3.78052	5.46085	2.66601	10.0104	protein_coding
ENSG00000094804	CDC6	17.4116	3.84732	0.662412	5.80805	6.32058e-09	1.53394e-07	3.19952	1.71508	3.63074	0	3.74292	3.74206	1.65162	73.5802	8.6102	58.5981	13.6521	38.6572	15.5717	protein_coding
ENSG00000171121	KCNMB3	32.1962	3.84731	0.704866	5.45821	4.80958e-08	9.17441e-07	5.59915	1.71508	3.63074	1.03692	1.87146	7.48411	10.7355	110.37	34.4408	24.5734	24.5738	10.664	181.855	protein_coding
ENSG00000147799	ARHGAP39	3.3312	3.84226	1.54265	2.49069	0.0127494	0.0411033	0	0	0.907686	0	0	0	1.65162	0.782768	0	4.72565	24.5738	10.664	0	protein_coding
ENSG00000172748	ZNF596	3.90861	3.84169	1.00187	3.83452	0.000125811	0.000910632	0	1.71508	0	0	0	1.87103	0	5.47938	7.65351	4.72565	10.9217	13.9966	4.44905	protein_coding
ENSG00000100298	APOBEC3H	3.37151	3.83933	1.1691	3.28401	0.00102343	0.00528153	0	0	0.907686	0	0	1.87103	0	2.34831	3.82675	2.83539	5.46085	2.66601	23.9136	protein_coding
ENSG00000152217	SETBP1	35.4844	3.83902	0.858287	4.47288	7.71719e-06	8.47423e-05	0	6.00278	7.26149	8.29538	0	2.80654	7.43229	66.5353	204.731	5.67078	13.6521	9.33104	129.578	protein_coding
ENSG00000214026	MRPL23	2.85017	3.83758	1.1987	3.20146	0.00136734	0.0067433	0	0	0	0	0	0.935514	0.82581	1.56554	2.87007	0.94513	24.5738	1.99951	3.33678	protein_coding
ENSG00000119411	BSPRY	9.90233	3.83037	0.775047	4.94211	7.72825e-07	1.1227e-05	3.99939	2.57262	0	0	0	0	2.47743	33.659	28.7007	20.7929	8.19127	19.9951	8.34196	protein_coding
ENSG00000270638	AL023806.1	2.21659	3.82853	1.14108	3.35519	0.000793099	0.00426424	0.799879	0	0.907686	0	0	0	0	5.47938	8.6102	1.89026	5.46085	3.99902	1.66839	lncRNA
ENSG00000134824	FADS2	37.1719	3.82736	0.485714	7.87986	3.27737e-15	2.55812e-13	2.39964	4.2877	2.72306	16.5908	1.87146	5.61308	3.30324	80.6251	43.051	113.416	46.4172	93.9769	68.9602	protein_coding
ENSG00000012048	BRCA1	60.5473	3.81642	0.51623	7.39286	1.43699e-13	8.53916e-12	8.79867	14.5782	8.16917	1.03692	7.48585	14.0327	5.78067	263.793	19.1338	105.855	106.487	127.969	103.996	protein_coding
ENSG00000136213	CHST12	129.767	3.80454	0.388828	9.78463	1.31069e-22	3.15438e-20	29.5955	21.4385	24.5075	19.7015	3.74292	20.5813	8.2581	341.287	123.413	197.532	262.121	330.585	304.203	protein_coding
ENSG00000253846	PCDHGA10	4.67055	3.80443	1.47035	2.58743	0.00966941	0.0330633	3.19952	0	0.907686	0	0	0	0	32.8763	0	0.94513	0	9.99754	12.791	protein_coding
ENSG00000167535	CACNB3	47.6728	3.80288	0.67563	5.62864	1.81635e-08	3.90299e-07	7.19891	6.86032	7.26149	6.22153	1.87146	14.9682	2.47743	54.011	10.5236	120.032	191.13	183.288	13.9033	protein_coding
ENSG00000111110	PPM1H	2.30906	3.7921	1.26634	2.99455	0.00274854	0.0120051	0	0	0	0	0	1.87103	0	7.82768	0.956688	6.61591	8.19127	3.99902	0.556131	protein_coding
ENSG00000158292	GPR153	3.02409	3.78957	1.35868	2.78915	0.00528471	0.0204643	0	0	0	0	1.87146	0	1.65162	4.69661	0.956688	6.61591	8.19127	15.3296	0	protein_coding
ENSG00000061918	GUCY1B3	14.1761	3.78825	0.998421	3.79424	0.000148097	0.00104235	1.59976	1.71508	5.44612	0	0	5.61308	0	46.9661	0	45.3663	5.46085	49.3212	22.8014	protein_coding
ENSG00000100365	NCF4	28.5323	3.78614	0.97672	3.87638	0.00010602	0.000787516	0	6.00278	2.72306	0	31.8149	4.67757	2.47743	6.26215	114.803	22.6831	13.6521	10.664	155.16	protein_coding
ENSG00000161682	FAM171A2	10.607	3.78479	0.846737	4.46985	7.82745e-06	8.54334e-05	2.39964	1.71508	0.907686	1.03692	0	0.935514	2.47743	1.56554	2.87007	29.299	24.5738	57.3192	12.791	protein_coding
ENSG00000104972	LILRB1	9.80012	3.78359	0.927297	4.08024	4.499e-05	0.0003826	0	0	0.907686	0	1.87146	3.74206	3.30324	8.61045	70.7949	11.3416	16.3825	5.99852	4.44905	protein_coding
ENSG00000186187	ZNRF1	152.47	3.77566	0.571567	6.60579	3.95397e-11	1.54312e-09	15.9976	17.1508	6.3538	18.6646	1.87146	15.9037	97.4456	132.288	195.164	250.46	425.946	326.586	478.272	protein_coding
ENSG00000117411	B4GALT2	12.5786	3.77468	0.961276	3.92673	8.61073e-05	0.000660941	2.39964	0.857541	0.907686	7.25846	0	0	0	7.04492	99.4956	2.83539	10.9217	7.33153	24.4698	protein_coding
ENSG00000117115	PADI2	4.55866	3.7706	1.25268	3.01003	0.00261224	0.0115283	0	2.57262	2.72306	0	11.2288	0	0	0	6.69682	19.8477	8.19127	4.66552	3.33678	protein_coding
ENSG00000188822	CNR2	12.7771	3.77013	0.799935	4.71304	2.4405e-06	3.08129e-05	0	4.2877	1.81537	5.18461	1.87146	0	0	15.6554	13.3936	20.7929	84.6431	3.99902	14.4594	protein_coding
ENSG00000103811	CTSH	69.193	3.76108	0.808674	4.65092	3.30461e-06	4.02009e-05	4.79927	8.57541	15.4307	7.25846	33.6863	10.2907	0	36.0073	122.456	40.6406	483.285	135.967	1.11226	protein_coding
ENSG00000198342	ZNF442	2.18553	3.75586	1.20932	3.10577	0.00189781	0.00885156	0	0.857541	0	0	0	0	0.82581	2.34831	0.956688	2.83539	10.9217	7.99803	1.66839	protein_coding
ENSG00000182240	BACE2	7.55478	3.75451	1.08145	3.47175	0.00051708	0.00296177	3.19952	0	0	1.03692	0	1.87103	2.47743	2.34831	0	22.6831	16.3825	45.9887	2.22452	protein_coding
ENSG00000239636	AC004865.2	34.7813	3.74079	0.53474	6.99554	2.64236e-12	1.25512e-10	4.79927	9.43295	2.72306	4.14769	9.35731	1.87103	4.12905	44.6178	54.5312	12.2867	204.782	53.3202	46.1589	lncRNA
ENSG00000185215	TNFAIP2	28.2621	3.73736	0.530263	7.04813	1.81337e-12	8.87631e-11	0.799879	6.86032	6.3538	4.14769	16.8432	0.935514	3.30324	71.2319	96.6255	51.9822	40.9564	27.3266	40.0414	protein_coding
ENSG00000117632	STMN1	1288.07	3.73556	0.373754	9.99471	1.60758e-23	4.73745e-21	211.968	190.374	179.722	205.311	102.93	250.718	203.149	3824.61	1175.77	3177.53	2834.18	3584.45	804.165	protein_coding
ENSG00000106018	VIPR2	71.3219	3.73351	1.47404	2.53283	0.0113145	0.0374626	6.39903	5.14524	4.53843	1.03692	5.61439	5.61308	22.2969	0.782768	0	74.6653	704.449	96.6429	0	protein_coding
ENSG00000229245	AL359636.1	5.97998	3.72341	1.50393	2.47579	0.0132942	0.0425082	2.39964	0	2.72306	0	0	0	0	0	0	12.2867	51.8781	0.666503	7.78583	NA
ENSG00000265206	AC004687.1	322.6	3.72189	0.602195	6.18054	6.38829e-10	1.94204e-08	23.1965	42.877	85.3225	53.92	24.329	26.1944	10.7355	160.468	144.46	111.525	2872.41	405.9	232.463	lncRNA
ENSG00000035499	DEPDC1B	2.05591	3.71978	1.35759	2.73999	0.00614404	0.0229725	0	0	0	1.03692	0	0.935514	0	10.176	0.956688	8.50617	0	0.666503	4.44905	protein_coding
ENSG00000176014	TUBB6	18.7984	3.71622	1.01637	3.65638	0.000255797	0.00164384	0	0.857541	4.53843	0	11.2288	2.80654	4.12905	5.47938	5.74013	93.5679	35.4955	79.9803	0.556131	protein_coding
ENSG00000165804	ZNF219	92.2912	3.71438	0.567661	6.54331	6.01738e-11	2.25106e-09	15.9976	22.2961	14.523	4.14769	7.48585	16.8393	15.6904	55.5766	143.503	159.727	439.598	279.931	24.4698	protein_coding
ENSG00000086730	LAT2	39.874	3.71358	0.720799	5.15203	2.57678e-07	4.1574e-06	0.799879	10.2905	2.72306	6.22153	7.48585	0	10.7355	37.5729	215.255	39.6955	19.113	29.9926	138.477	protein_coding
ENSG00000226806	AC011893.1	5.32208	3.71057	1.34123	2.76655	0.00566533	0.021568	1.59976	0	0	2.07384	0	0.935514	0	47.7489	3.82675	5.67078	0	7.33153	0	lncRNA
ENSG00000272053	NA	38.9098	3.70909	0.665803	5.57085	2.53496e-08	5.25931e-07	3.19952	3.43016	3.63074	5.18461	3.74293	14.9682	4.95486	27.3969	248.739	14.177	65.5302	14.6631	96.2106	NA
ENSG00000135116	HRK	2.56807	3.70908	1.22591	3.02558	0.00248153	0.0110412	0	0.857541	0	0	3.74292	0	0	2.34831	11.4803	5.67078	2.73042	5.99852	0.556131	protein_coding
ENSG00000154380	ENAH	5.70585	3.70885	1.33677	2.77449	0.00552884	0.0211543	0	0.857541	0.907686	4.14769	0	0	0	0.782768	0	28.3539	24.5738	13.9966	0.556131	protein_coding
ENSG00000176406	RIMS2	3.74556	3.69959	1.48231	2.49583	0.0125664	0.0406675	0	0	0	0	5.61439	0.935514	0	19.5692	0	1.89026	0	3.99902	16.6839	protein_coding
ENSG00000089692	LAG3	5.95423	3.69444	1.2121	3.04797	0.00230391	0.0104062	1.59976	0	0	0	0	0	4.12905	2.34831	15.307	1.89026	43.6868	7.33153	1.11226	protein_coding
ENSG00000235961	PNMA6A	12.0543	3.68679	1.2075	3.05326	0.00226371	0.0102567	1.59976	0	1.81537	0	0	1.87103	5.78067	3.13107	0	10.3964	95.5648	35.9911	0.556131	protein_coding
ENSG00000136531	SCN2A	1.67858	3.68634	1.34427	2.74226	0.00610175	0.0228381	0	0	0	1.03692	0	0	0	1.56554	2.87007	10.3964	2.73042	2.66601	0.556131	protein_coding
ENSG00000164344	KLKB1	3.50135	3.67811	1.17873	3.12039	0.0018061	0.00849791	0.799879	0	0.907686	0	3.74292	0	0	3.13107	0	8.50617	13.6521	11.997	2.78065	protein_coding
ENSG00000157703	SVOPL	2.35165	3.66635	1.22545	2.99183	0.00277309	0.0120795	1.59976	0	0	0	0	0	0	3.13107	3.82675	3.78052	0	5.99852	12.2349	protein_coding
ENSG00000246859	STARD4-AS1	6.09282	3.66523	1.12384	3.26135	0.00110884	0.00564782	0.799879	0.857541	0.907686	0	0	0.935514	0	66.5353	3.82675	0.94513	2.73042	0	1.66839	lncRNA
ENSG00000272986	AC009570.1	3.71667	3.66302	1.02172	3.58516	0.000336876	0.00207176	0	0	0.907686	1.03692	0	0.935514	0.82581	4.69661	17.2204	4.72565	8.19127	8.66453	1.11226	lncRNA
ENSG00000006534	ALDH3B1	6.46981	3.66205	1.09631	3.34034	0.000836747	0.00447173	0	0	3.63074	0	9.35731	0.935514	0	3.91384	17.2204	10.3964	32.7651	5.33202	0.556131	protein_coding
ENSG00000171621	SPSB1	13.333	3.6508	0.557478	6.54879	5.80063e-11	2.17561e-09	3.99939	1.71508	0.907686	1.03692	0	0.935514	4.95486	23.4831	39.2242	25.5185	13.6521	37.3241	20.5768	protein_coding
ENSG00000261235	AC092142.1	6.98608	3.64461	1.2206	2.98592	0.00282725	0.0122599	1.59976	0.857541	4.53843	0	0	0.935514	0	0	0	11.3416	51.8781	14.6631	5.00518	lncRNA
ENSG00000118276	B4GALT6	16.6386	3.64302	0.541907	6.7226	1.78509e-11	7.55915e-10	1.59976	3.43016	1.81537	3.11077	0	3.74206	4.12905	50.8799	32.5274	18.9026	19.113	21.9946	55.0569	protein_coding
ENSG00000154639	CXADR	12.4954	3.64162	1.11471	3.26689	0.00108737	0.00555416	0.799879	0.857541	2.72306	1.03692	0	2.80654	3.30324	5.47938	0	37.8052	13.6521	93.9769	0	protein_coding
ENSG00000167992	VWCE	25.1617	3.63434	0.785457	4.62703	3.70939e-06	4.44881e-05	10.3984	2.57262	1.81537	0	0	10.2907	4.12905	6.26215	44.9644	50.0919	87.3736	101.975	7.2297	protein_coding
ENSG00000152213	ARL11	11.9039	3.63275	0.850085	4.2734	1.92515e-05	0.000184467	1.59976	6.00278	3.63074	0	1.87146	1.87103	0	13.3071	11.4803	46.3114	2.73042	8.66453	57.2815	protein_coding
ENSG00000136492	BRIP1	20.9788	3.62387	0.829484	4.36883	1.24915e-05	0.000126581	7.19891	3.43016	3.63074	4.14769	0	3.74206	0.82581	100.977	0	54.8176	10.9217	41.3232	41.7098	protein_coding
ENSG00000280832	GSEC	7.89622	3.62204	0.857182	4.22552	2.38394e-05	0.00022095	0.799879	0.857541	0.907686	0	0	0.935514	4.95486	18.7864	0.956689	20.7929	13.6521	26.6601	13.3471	lncRNA
ENSG00000092853	CLSPN	45.4152	3.62166	0.706935	5.12304	3.00644e-07	4.77591e-06	11.1983	3.43016	2.72306	2.07384	7.48585	17.7748	8.2581	185.516	6.69682	164.453	10.9217	68.6498	101.216	protein_coding
ENSG00000204936	CD177	4.8276	3.61108	1.30887	2.75892	0.0057992	0.0219791	0	4.2877	0	0	3.74292	0.935514	0	0	20.0905	24.5734	5.46085	1.99951	1.66839	protein_coding
ENSG00000087076	HSD17B14	2.40613	3.60908	1.44041	2.5056	0.0122244	0.039757	0	2.57262	0	0	0	0	0	0	2.87007	2.83539	19.113	3.33251	0.556131	protein_coding
ENSG00000234509	AP000253.1	3.45398	3.60653	1.09622	3.28997	0.00100198	0.00519331	0.799879	0	1.81537	1.03692	0	0	0	4.69661	7.65351	1.89026	19.113	0.666503	7.2297	lncRNA
ENSG00000114315	HES1	38.388	3.60645	1.48239	2.43286	0.0149801	0.046579	19.997	0	7.26149	2.07384	0	0	14.8646	83.7562	93.7555	4.72565	0	3.99902	268.611	protein_coding
ENSG00000100027	YPEL1	55.5649	3.603	0.422106	8.53577	1.39223e-17	1.58298e-15	7.99879	6.86032	15.4307	3.11077	18.7146	7.48411	9.08391	106.457	61.2281	70.8848	174.747	185.288	55.0569	protein_coding
ENSG00000272205	AL451050.2	1.79012	3.60222	1.24048	2.90389	0.0036856	0.01528	0	0	0.907686	0	1.87146	0	0	6.26215	4.78344	1.89026	0	5.33202	2.22452	lncRNA
ENSG00000273196	AC062037.2	1.01224	3.59372	1.43315	2.50756	0.0121567	0.0395901	0	0	0	0	0	0	0	3.91384	0.956689	1.89026	2.73042	1.99951	1.66839	lncRNA
ENSG00000007237	GAS7	63.021	3.58803	0.642307	5.58615	2.32154e-08	4.87253e-07	3.99939	13.7206	12.7076	7.25846	59.8868	6.5486	4.12905	195.692	192.294	130.428	21.8434	147.964	22.8014	protein_coding
ENSG00000107438	PDLIM1	57.572	3.58487	0.887138	4.04094	5.32375e-05	0.000440797	0	1.71508	1.81537	10.3692	0	22.4523	14.0388	4.69661	2.87007	98.2936	16.3825	98.6424	477.16	protein_coding
ENSG00000155366	RHOC	66.3058	3.57625	0.657378	5.44017	5.32286e-08	9.99506e-07	12.7981	1.71508	9.07686	2.07384	5.61439	18.7103	8.2581	86.1045	48.7911	53.8724	516.05	63.3178	35.5924	protein_coding
ENSG00000104723	TUSC3	4.44193	3.56822	1.3665	2.61122	0.00902211	0.0313322	0	1.71508	0.907686	1.03692	0	0	0.82581	0.782768	0	28.3539	5.46085	18.6621	0	protein_coding
ENSG00000184949	FAM227A	5.57236	3.56733	0.876139	4.07165	4.66816e-05	0.000394431	0.799879	2.57262	2.72306	1.03692	0	0	0	3.91384	3.82675	6.61591	16.3825	17.3291	17.2401	protein_coding
ENSG00000125505	MBOAT7	299.588	3.56413	0.488154	7.30124	2.85136e-13	1.59588e-11	53.5919	49.7374	64.4457	49.7723	59.8868	50.5178	28.9034	116.632	1127.94	240.063	1154.97	665.17	233.019	protein_coding
ENSG00000174343	CHRNA9	1.88411	3.55963	1.25001	2.84769	0.00440373	0.0176052	0.799879	0.857541	0	0	0	0	0	13.3071	1.91338	2.83539	0	1.99951	2.78065	protein_coding
ENSG00000100206	DMC1	4.30837	3.55521	1.15738	3.07178	0.0021279	0.00977628	1.59976	0.857541	0	0	1.87146	0.935514	0	0.782768	10.5236	15.1221	13.6521	10.664	0	protein_coding
ENSG00000161681	SHANK1	2.22285	3.54874	1.42514	2.49009	0.0127709	0.0411267	0	3.43016	0	0	0	0	0	2.34831	2.87007	4.72565	8.19127	7.33153	0	protein_coding
ENSG00000144843	ADPRH	2.46702	3.54635	1.20355	2.94657	0.00321318	0.0136586	0	0	0.907686	2.07384	0	0	0	14.0898	3.82675	2.83539	0	3.33251	5.00518	protein_coding
ENSG00000184226	PCDH9	40.016	3.53517	0.881923	4.00848	6.11109e-05	0.000495475	7.19891	5.14524	9.07686	4.14769	9.35731	4.67757	9.08391	169.861	0.956688	150.276	5.46085	143.298	1.66839	protein_coding
ENSG00000168961	LGALS9	417.461	3.53438	0.445281	7.9374	2.06458e-15	1.6471e-13	34.3948	141.494	146.137	71.5476	65.5012	35.5495	65.239	601.949	1345.1	547.231	871.005	213.281	1288.55	protein_coding
ENSG00000281706	AL009179.1	1.3965	3.53419	1.24127	2.84724	0.00440997	0.0176204	0.799879	0	0	0	0	0	0	2.3483	3.82675	1.89026	2.73042	2.66601	3.89291	lncRNA
ENSG00000144395	CCDC150	6.16656	3.53375	1.06148	3.32909	0.000871314	0.00462395	3.19952	0.857541	0.907686	0	0	1.87103	0	37.5729	0.956688	17.0123	0	6.66503	11.1226	protein_coding
ENSG00000278451	NA	6.905	3.52906	0.748795	4.71299	2.44113e-06	3.08129e-05	3.99939	0	0.907686	1.03692	0	0	1.65162	13.3071	18.1771	7.56104	19.113	10.664	13.3471	NA
ENSG00000186638	KIF24	2.77818	3.52262	1.13175	3.11255	0.0018548	0.00869304	0	0	2.72306	0	0	0.935514	0	14.8726	0.956688	5.67078	2.73042	2.66601	5.56131	protein_coding
ENSG00000168268	NT5DC2	29.6543	3.51665	0.853691	4.11935	3.79944e-05	0.000331504	1.59976	2.57262	4.53843	2.07384	14.9717	4.67757	2.47743	42.2695	2.87007	34.9698	221.164	51.3207	0	protein_coding
ENSG00000160233	LRRC3	4.05919	3.5103	1.46115	2.40243	0.0162866	0.0497418	0	0	0	2.07384	0	2.80654	0	7.04492	0	5.67078	21.8434	13.3301	0	protein_coding
ENSG00000271936	AC012073.1	6.49181	3.50773	1.00626	3.4859	0.000490489	0.0028433	0	0	1.81537	2.07384	0	0.935514	1.65162	8.61045	0	10.3964	43.6868	11.3305	3.89291	lncRNA
ENSG00000269984	AC078795.1	1.62708	3.50422	1.37765	2.54362	0.0109711	0.0366066	0	0	0	1.03692	0	0	0	3.91384	0	0.94513	10.9217	2.66601	1.66839	lncRNA
ENSG00000223609	HBD	39.6013	3.50223	0.896685	3.90575	9.39339e-05	0.000709789	0	5.14524	0	14.5169	5.61439	3.74206	19.8194	6.26215	119.586	54.8176	232.086	39.3237	13.9033	protein_coding
ENSG00000228109	MELTF-AS1	7.0575	3.50023	0.876801	3.99205	6.55046e-05	0.000524618	0	0	3.63074	0	0	1.87103	2.47743	43.0523	5.74013	14.177	5.46085	8.66453	6.67357	lncRNA
ENSG00000135083	CCNJL	7.31013	3.49867	1.17215	2.98482	0.00283741	0.0122929	0	0.857541	0	0	13.1002	0	1.65162	0.782768	19.1338	18.9026	5.46085	3.99902	31.1433	protein_coding
ENSG00000116133	DHCR24	40.7389	3.48832	0.732424	4.76271	1.91011e-06	2.5166e-05	8.79867	14.5782	6.3538	8.29538	1.87146	7.48411	2.47743	109.588	0	154.056	54.6085	91.9774	69.5163	protein_coding
ENSG00000103485	QPRT	32.1823	3.48685	0.510515	6.83007	8.48717e-12	3.74785e-10	3.99939	6.00278	3.63074	10.3692	7.48585	4.67757	2.47743	82.1907	43.051	79.391	122.869	39.9902	12.2349	protein_coding
ENSG00000111640	GAPDH	6702.14	3.48596	0.427625	8.15191	3.58232e-16	3.25338e-14	1129.43	746.06	1809.93	799.467	905.788	1590.37	1048.78	7159.2	10270.1	7192.44	32986.3	17345.7	4144.29	protein_coding
ENSG00000276250	AC127024.6	2.90152	3.48556	1.34255	2.59622	0.00942563	0.0323908	0	0	0	0	0	0	3.30324	7.82768	0	8.50617	8.19127	5.99852	3.89291	lncRNA
ENSG00000172867	KRT2	85.7998	3.48252	1.16826	2.98094	0.00287367	0.0124276	27.9958	4.2877	17.246	11.4061	5.61439	10.2907	16.5162	0	9.56688	101.129	668.954	237.941	4.44905	protein_coding
ENSG00000140563	MCTP2	54.7548	3.47991	0.721262	4.82475	1.40177e-06	1.9241e-05	8.79867	13.7206	8.16917	9.3323	5.61439	4.67757	6.60648	48.5316	15.307	29.299	16.3825	62.6512	482.721	protein_coding
ENSG00000129810	SGOL1	15.3781	3.47916	0.726289	4.79032	1.66513e-06	2.23254e-05	1.59976	3.43016	3.63074	3.11077	5.61439	2.80654	0.82581	79.8424	3.82675	52.9273	2.73042	20.6616	18.9084	protein_coding
ENSG00000143847	PPFIA4	8.03277	3.47139	1.08108	3.21103	0.00132259	0.00656068	2.39964	0	1.81537	2.07384	0	0.935514	2.47743	1.56554	2.87007	11.3416	40.9564	37.9907	0	protein_coding
ENSG00000080493	SLC4A4	4.5943	3.47108	0.932346	3.72295	0.000196912	0.00131822	0	0.857541	0.907686	0	0	3.74206	0	11.7415	7.65351	6.61591	8.19127	3.33251	16.6839	protein_coding
ENSG00000088826	SMOX	11.6408	3.46578	0.912893	3.79648	0.000146766	0.00103482	0	0	0.907686	2.07384	20.5861	0.935514	0	16.4381	7.65351	18.9026	54.6085	21.9946	7.2297	protein_coding
ENSG00000104883	PEX11G	3.40774	3.46255	1.24494	2.7813	0.00541421	0.0208205	0.799879	1.71508	0	0	0	0.935514	0	1.56554	2.87007	0	27.3042	7.99803	1.11226	protein_coding
ENSG00000189159	HN1	311.471	3.46036	0.327629	10.5618	4.47899e-26	1.74843e-23	55.1916	45.4497	54.4612	61.1784	50.5295	60.8084	56.1551	258.314	756.741	576.53	890.118	884.449	299.198	protein_coding
ENSG00000106624	AEBP1	95.4961	3.46003	0.538949	6.41996	1.36312e-10	4.76596e-09	14.3978	18.0084	18.1537	23.8492	9.35731	22.4523	5.78067	260.662	43.051	188.081	376.798	235.275	25.582	protein_coding
ENSG00000160957	RECQL4	23.9526	3.45496	0.612459	5.64113	1.68939e-08	3.64101e-07	2.39964	7.71787	1.81537	7.25846	3.74292	7.48411	0	90.0184	21.0471	52.9273	27.3042	71.3158	18.3523	protein_coding
ENSG00000179455	MKRN3	3.03532	3.45183	1.11437	3.09756	0.00195118	0.00905078	0.799879	0.857541	0.907686	0	0	0.935514	0	2.34831	0.956688	1.89026	8.19127	5.33202	17.2401	protein_coding
ENSG00000203943	SAMD13	24.4041	3.44459	0.787304	4.37517	1.21338e-05	0.000123389	1.59976	3.43016	0.907686	2.07384	0	5.61308	9.90972	34.4418	17.2204	5.67078	182.938	40.6567	12.791	protein_coding
ENSG00000162073	PAQR4	12.6124	3.4442	0.704155	4.89125	1.002e-06	1.42691e-05	3.19952	1.71508	2.72306	1.03692	0	6.5486	0	55.5766	6.69682	24.5734	13.6521	25.9936	22.2452	protein_coding
ENSG00000100479	POLE2	5.36261	3.44103	0.863093	3.98686	6.69539e-05	0.000531509	1.59976	0	0.907686	0	1.87146	1.87103	0.82581	21.1347	1.91338	17.0123	5.46085	9.33104	7.78583	protein_coding
ENSG00000196092	PAX5	3.18718	3.43689	1.12301	3.06042	0.00221029	0.0100715	0.799879	1.71508	0	1.03692	0	0	0	2.34831	3.82675	9.4513	5.46085	0.666503	16.1278	protein_coding
ENSG00000175820	CCDC168	3.78103	3.43561	0.922863	3.72278	0.000197044	0.0013185	1.59976	0	0.907686	0	0	0	1.65162	12.5243	2.87007	5.67078	10.9217	4.66552	8.34196	protein_coding
ENSG00000276768	AL121890.2	1.46831	3.4341	1.39399	2.46351	0.0137584	0.0437026	0	0	0	1.03692	0	0	0	0.782768	0.956689	0.94513	10.9217	3.33251	1.11226	lncRNA
ENSG00000224429	LINC00539	9.46691	3.43142	0.764253	4.48989	7.12591e-06	7.90915e-05	0.799879	0.857541	4.53843	0	0	0.935514	3.30324	10.9588	11.4803	6.61591	62.7997	14.6631	6.11744	lncRNA
ENSG00000005189	LOC81691	7.03058	3.4269	0.713871	4.80045	1.58309e-06	2.14043e-05	0.799879	2.57262	1.81537	0	1.87146	2.80654	0	29.7452	5.74013	13.2318	10.9217	14.6631	7.2297	protein_coding
ENSG00000157017	GHRL	2.30109	3.42547	1.22248	2.80206	0.00507769	0.0197845	0.799879	0	1.81537	0	0	0	0	3.91384	12.4369	2.83539	0	5.33202	2.78065	protein_coding
ENSG00000073792	IGF2BP2	76.778	3.42396	1.16194	2.94677	0.00321112	0.0136539	8.79867	10.2905	3.63074	6.22153	9.35731	1.87103	4.95486	4.69661	7.65351	1.89026	865.544	72.6488	0.556131	protein_coding
ENSG00000136158	SPRY2	4.59164	3.42258	1.08014	3.16865	0.00153151	0.00739633	0.799879	0	0.907686	0	5.61439	0	0.82581	13.3071	4.78344	15.1221	0	16.6626	1.66839	protein_coding
ENSG00000099194	SCD	100.08	3.42176	0.461986	7.40663	1.29551e-13	7.79465e-12	9.59855	8.57541	12.7076	30.0708	20.5861	11.2262	30.555	127.591	168.377	142.715	494.207	151.963	92.8738	protein_coding
ENSG00000104951	IL4I1	3.12474	3.42087	1.19579	2.86076	0.00422632	0.0170232	0	1.71508	0	0	0	0.935514	0	1.56554	2.87007	0.94513	30.0347	1.99951	0.556131	protein_coding
ENSG00000180855	ZNF443	5.90933	3.41981	0.806068	4.24258	2.20966e-05	0.000207326	0.799879	3.43016	1.81537	1.03692	0	0.935514	0	15.6554	2.87007	9.4513	16.3825	19.9951	4.44905	protein_coding
ENSG00000267939	AC008946.1	1.38529	3.41731	1.34052	2.54924	0.0107957	0.0362038	0	0	0	1.03692	0	0	0	2.3483	4.78344	2.83539	0	1.99951	5.00518	lncRNA
ENSG00000008441	NFIX	32.4516	3.41246	0.400088	8.52927	1.47273e-17	1.64854e-15	11.9982	5.14524	6.3538	5.18461	0	6.5486	4.12905	66.5353	70.7949	47.2565	40.9564	64.6508	92.3177	protein_coding
ENSG00000278090	AC036108.4	17.4058	3.4122	0.985612	3.46202	0.000536147	0.00305416	3.19952	2.57262	2.72306	2.07384	3.74293	0	3.30324	9.39322	165.507	1.89026	2.73042	1.333	27.8065	lncRNA
ENSG00000151725	CENPU	37.3079	3.41069	0.620881	5.49331	3.94461e-08	7.70773e-07	7.19891	6.86032	1.81537	16.5908	1.87146	10.2907	1.65162	200.389	30.614	86.0069	43.6868	41.3232	36.7046	protein_coding
ENSG00000163069	SGCB	2.22457	3.40702	1.27185	2.67878	0.00738913	0.0267215	1.59976	0	0	0	0	0.935514	0	13.3071	5.74013	1.89026	0	2.66601	2.78065	protein_coding
ENSG00000145416	MARCH1	5.58838	3.40669	0.90831	3.75058	0.000176425	0.00120624	0	4.2877	4.53843	0	1.87146	0.935514	0	13.3071	6.69682	0.94513	16.3825	5.33202	18.3523	protein_coding
ENSG00000128309	MPST	16.7341	3.40592	0.516326	6.59646	4.21079e-11	1.63451e-09	1.59976	0.857541	1.81537	7.25846	3.74292	2.80654	4.12905	29.7452	39.2242	19.8477	24.5738	24.6606	57.2815	protein_coding
ENSG00000132481	TRIM47	17.8504	3.40588	0.578059	5.89192	3.81726e-09	9.80804e-08	1.59976	3.43016	7.26149	4.14769	1.87146	4.67757	0	93.9322	9.56688	21.738	30.0347	29.3261	24.4698	protein_coding
ENSG00000166147	FBN1	2.55576	3.40399	1.15762	2.9405	0.00327684	0.0138883	0.799879	0.857541	0	1.03692	0	0	0	18.7864	0.956688	2.83539	2.73042	4.66552	0.556131	protein_coding
ENSG00000196220	SRGAP3	137.251	3.39942	0.591023	5.75175	8.83249e-09	2.05712e-07	42.3936	23.1536	29.046	13.48	14.9717	22.4523	14.8646	36.0073	135.85	79.391	969.3	138.633	264.718	protein_coding
ENSG00000175213	ZNF408	52.1281	3.3981	0.621053	5.47152	4.46195e-08	8.59074e-07	4.79927	7.71787	11.7999	11.4061	7.48585	7.48411	9.90972	29.7452	133.936	21.738	360.416	53.9867	17.2401	protein_coding
ENSG00000151067	CACNA1C	2.4803	3.39495	1.20639	2.81413	0.00489094	0.0191812	0	3.43016	0.907686	0	0	0	0	0.782768	1.91338	3.78052	13.6521	6.66503	1.11226	protein_coding
ENSG00000129226	CD68	10.8566	3.39367	0.994407	3.41275	0.000643106	0.00357171	0	0.857541	0.907686	0	0	3.74206	2.47743	7.04492	4.78344	2.83539	106.487	8.66453	3.33678	protein_coding
ENSG00000213160	KLHL23	19.2658	3.39059	0.66785	5.07686	3.83715e-07	5.96431e-06	4.79927	2.57262	4.53843	3.11077	0	3.74206	5.78067	84.539	5.74013	41.5857	5.46085	47.9882	40.5975	protein_coding
ENSG00000253522	MIR3142HG	9.48532	3.38995	0.922853	3.67334	0.000239401	0.00155438	1.59976	1.71508	3.63074	4.14769	0	0.935514	0	14.0898	1.91338	0.94513	40.9564	9.99754	43.3782	lncRNA
ENSG00000117724	CENPF	219.258	3.38748	0.728139	4.65225	3.28341e-06	3.99767e-05	29.5955	51.4524	47.1997	59.1046	1.87146	56.1308	30.555	1304.87	36.3542	689.945	46.4172	347.248	149.599	protein_coding
ENSG00000106537	TSPAN13	2.4489	3.38723	1.10211	3.0734	0.00211634	0.00973247	0	0.857541	0	1.03692	1.87146	0	0	3.13107	2.87007	6.61591	0	5.99852	9.45422	protein_coding
ENSG00000113758	DBN1	106.934	3.38485	0.51746	6.54128	6.0994e-11	2.27585e-09	15.9976	8.57541	9.07686	25.9231	35.5578	27.1299	18.1678	48.5316	89.9287	222.106	475.094	290.595	123.461	protein_coding
ENSG00000166689	PLEKHA7	1.28026	3.38333	1.34233	2.52049	0.0117191	0.0384442	0	0	0	1.03692	0	0	0	2.34831	1.91338	4.72565	2.73042	3.33251	0.556131	protein_coding
ENSG00000110660	SLC35F2	4.54986	3.3821	0.936694	3.61068	0.000305395	0.00190493	0.799879	0.857541	0	2.07384	0	1.87103	0	9.39322	6.69682	10.3964	16.3825	0.666503	10.0104	protein_coding
ENSG00000100297	MCM5	329.001	3.36488	0.422965	7.95545	1.78483e-15	1.45609e-13	67.9897	68.6032	80.7841	33.1815	37.4292	68.2925	34.684	580.031	234.389	341.192	1914.03	597.853	218.559	protein_coding
ENSG00000131153	GINS2	21.8926	3.36482	0.63753	5.27791	1.30666e-07	2.28153e-06	4.79927	0.857541	2.72306	13.48	0	7.48411	1.65162	80.6251	23.9172	46.3114	27.3042	55.9862	19.4646	protein_coding
ENSG00000261754	AC008555.1	1.38319	3.35993	1.28688	2.61091	0.00903024	0.0313529	0	0	0	1.03692	0	0	0	0.782768	2.87006	5.67078	2.73042	2.66601	2.22452	lncRNA
ENSG00000243701	DUBR	2.43384	3.35892	1.2126	2.77001	0.00560546	0.0214021	1.59976	0	0	0	0	0.935514	0	3.91384	0.956689	3.78052	0	9.33104	11.1226	lncRNA
ENSG00000150457	LATS2	8.36607	3.35244	0.753886	4.44688	8.71261e-06	9.34002e-05	0.799879	0.857541	0.907686	2.07384	1.87146	0.935514	2.47743	1.56554	42.0943	9.4513	10.9217	8.66453	26.1381	protein_coding
ENSG00000105355	PLIN3	299.052	3.35193	0.373062	8.98492	2.58918e-19	4.15419e-17	76.7884	77.1787	72.6149	41.4769	41.1722	66.4215	27.2517	340.504	778.744	418.693	1053.94	633.178	259.713	protein_coding
ENSG00000171840	NINJ2	21.2021	3.35135	0.591804	5.66293	1.48807e-08	3.26561e-07	2.39964	0.857541	6.3538	1.03692	5.61439	1.87103	9.08391	13.3071	84.1886	45.3663	40.9564	23.9941	40.5975	protein_coding
ENSG00000171604	CXXC5	286.078	3.34824	0.629815	5.31623	1.0594e-07	1.88396e-06	44.7932	67.7457	22.6922	62.2153	41.1722	37.4206	56.9809	158.902	89.9287	117.196	2072.39	147.297	800.272	protein_coding
ENSG00000044459	CNTLN	57.1921	3.34298	0.559419	5.9758	2.28969e-09	6.11147e-08	3.99939	18.0084	9.07686	12.4431	16.8432	14.9682	5.78067	251.269	28.7007	152.166	19.113	69.3163	141.813	protein_coding
ENSG00000123080	CDKN2C	40.1843	3.34264	0.89132	3.75021	0.000176686	0.00120745	7.99879	4.2877	17.246	1.03692	18.7146	7.48411	0.82581	151.857	1.91338	75.6104	147.443	87.9783	0	protein_coding
ENSG00000140682	TGFB1I1	4.79277	3.33841	1.05745	3.15703	0.00159387	0.00765908	0.799879	2.57262	0.907686	0	0	0.935514	0.82581	5.47938	20.0905	0.94513	27.3042	1.33301	1.11226	protein_coding
ENSG00000196584	XRCC2	18.2817	3.33301	0.807484	4.12764	3.66504e-05	0.000321721	0.799879	2.57262	3.63074	6.22153	9.35731	4.67757	0	86.8873	8.6102	51.9822	0	23.9941	38.9291	protein_coding
ENSG00000173918	C1QTNF1	2.76885	3.33241	1.36057	2.44928	0.0143142	0.0450025	0.799879	1.71508	0	0	0	0.935514	0	0	0	6.61591	10.9217	6.66503	8.34196	protein_coding
ENSG00000171757	LRRC34	2.99966	3.32853	1.13571	2.93078	0.00338114	0.0142301	0	0.857541	0	2.07384	0	0.935514	0	12.5243	1.91338	11.3416	5.46085	3.33251	0.556131	protein_coding
ENSG00000169877	AHSP	64.6318	3.32752	0.809451	4.11083	3.94236e-05	0.000341908	7.19891	6.00278	3.63074	7.25846	5.61439	10.2907	24.7743	5.47938	81.3185	25.5185	595.232	50.6542	17.2401	protein_coding
ENSG00000104142	VPS18	116.857	3.32377	0.470031	7.07138	1.534e-12	7.6647e-11	12.7981	16.2933	45.3843	19.7015	18.7146	32.743	6.60648	144.812	109.062	128.538	666.223	225.944	92.3177	protein_coding
ENSG00000172738	TMEM217	12.2594	3.32182	0.900756	3.68781	0.000226188	0.00147991	2.39964	2.57262	0	0	7.48585	3.74206	1.65162	7.04492	58.358	0.94513	54.6085	9.99754	10.5665	protein_coding
ENSG00000253263	AP003354.1	12.8754	3.32041	0.646873	5.13301	2.85147e-07	4.54473e-06	0.799879	12.0056	1.81537	1.03692	3.74293	2.80654	0	27.3969	8.6102	18.9026	49.1476	29.9926	11.1226	lncRNA
ENSG00000137166	FOXP4	22.371	3.3192	0.606807	5.46995	4.50164e-08	8.6441e-07	4.79927	3.43016	6.3538	1.03692	13.1002	3.74206	2.47743	39.9212	99.4956	20.7929	57.3389	29.9926	8.34196	protein_coding
ENSG00000182534	MXRA7	6.54082	3.31289	1.08044	3.06624	0.00216769	0.00991615	0.799879	1.71508	1.81537	0	0	0	4.12905	3.91384	0	1.89026	27.3042	20.6616	22.8014	protein_coding
ENSG00000180891	CUEDC1	4.31742	3.30928	1.13913	2.9051	0.00367133	0.0152295	1.59976	1.71508	0	0	0	0.935514	0.82581	2.34831	25.8306	0	8.19127	1.33301	13.3471	protein_coding
ENSG00000174938	SEZ6L2	2.11423	3.30648	1.31466	2.51509	0.0119002	0.038904	0	0.857541	0	0	0	0.935514	0	0.782768	5.74013	6.61591	0	11.997	0.556131	protein_coding
ENSG00000132359	RAP1GAP2	37.5581	3.303	0.699575	4.72144	2.3418e-06	2.98197e-05	6.39903	4.2877	2.72306	14.5169	16.8432	3.74206	4.95486	153.423	83.2319	27.4088	5.46085	13.9966	151.268	protein_coding
ENSG00000249526	AC008667.1	1.76032	3.29738	1.31304	2.51125	0.0120304	0.0392586	0	0	0	0	0	1.87103	0	1.56554	1.91338	0.94513	10.9217	3.99902	1.66839	lncRNA
ENSG00000233730	LINC01765	12.6797	3.29085	0.725023	4.53895	5.65344e-06	6.42295e-05	3.19952	2.57262	3.63074	2.07384	0	0.935514	2.47743	13.3071	23.9172	10.3964	5.46085	10.664	86.2003	lncRNA
ENSG00000175305	CCNE2	5.50456	3.28808	0.981571	3.34982	0.000808654	0.00433443	1.59976	0.857541	0	0	1.87146	2.80654	0.82581	18.7864	0	21.738	2.73042	8.66453	11.6787	protein_coding
ENSG00000165304	MELK	13.4616	3.28751	0.696854	4.71764	2.38596e-06	3.01956e-05	0	5.14524	8.16917	0	0	3.74206	1.65162	30.528	4.78344	22.6831	79.1823	11.3305	7.78583	protein_coding
ENSG00000259775	AL138976.2	4.8891	3.27841	0.894346	3.66571	0.000246651	0.00159631	1.59976	0.857541	1.81537	0	1.87146	0	0.82581	3.13107	6.69682	2.83539	30.0347	9.99754	3.89291	lncRNA
ENSG00000213722	NA	110.554	3.2782	0.463917	7.06636	1.59053e-12	7.91975e-11	20.7969	18.0084	13.6153	14.5169	28.0719	14.9682	18.9936	75.9285	480.258	340.247	46.4172	261.936	103.44	protein_coding
ENSG00000144792	ZNF660	8.99303	3.27555	0.756954	4.32728	1.50959e-05	0.000150024	2.39964	4.2877	1.81537	1.03692	0	2.80654	0	25.0486	9.56688	14.177	2.73042	11.3305	41.7098	protein_coding
ENSG00000116574	RHOU	15.9098	3.27104	0.712131	4.59331	4.36279e-06	5.08054e-05	5.59915	9.43295	3.63074	2.07384	0	1.87103	0	91.5839	24.8739	21.738	5.46085	26.6601	13.9033	protein_coding
ENSG00000163535	SGOL2	43.0398	3.27046	0.740302	4.41774	9.9737e-06	0.000104742	4.79927	12.0056	8.16917	16.5908	1.87146	12.1617	3.30324	244.224	8.6102	101.129	2.73042	89.9779	53.9447	protein_coding
ENSG00000067191	CACNB1	17.2283	3.2679	0.530992	6.15432	7.5398e-10	2.23562e-08	4.79927	3.43016	2.72306	1.03692	0	3.74206	6.60648	23.4831	24.8739	18.9026	62.7997	45.9887	25.582	protein_coding
ENSG00000137338	PGBD1	5.15466	3.26229	0.845811	3.857	0.000114787	0.000840955	0.799879	1.71508	0.907686	0	5.61439	0	0.82581	10.176	4.78344	11.3416	2.73042	18.6621	9.45422	protein_coding
ENSG00000267811	AP001160.2	1.09069	3.26109	1.32752	2.45653	0.0140286	0.0442957	0	0.857541	0	0	0	0	0	3.13107	0.956689	2.83539	2.73042	1.99951	1.66839	lncRNA
ENSG00000128604	IRF5	7.85046	3.26044	1.31624	2.47708	0.0132464	0.0424056	0	2.57262	0	5.18461	3.74292	0	0	50.8799	16.2637	2.83539	0	0	20.5768	protein_coding
ENSG00000111728	ST8SIA1	4.528	3.2598	1.25536	2.59671	0.00941207	0.0323519	0	0.857541	0	0	0	0	4.12905	1.56554	2.87007	4.72565	35.4955	8.66453	0.556131	protein_coding
ENSG00000152784	PRDM8	13.036	3.25974	0.692755	4.70548	2.53272e-06	3.18298e-05	3.19952	2.57262	3.63074	3.11077	0	4.67757	0	23.4831	65.0548	9.4513	10.9217	9.99754	33.3678	protein_coding
ENSG00000273154	AL121845.3	4.93615	3.25787	1.04403	3.12046	0.00180567	0.00849791	0.799879	0	4.53843	0	1.87146	0.935514	0	0.782768	5.74013	1.89026	35.4955	5.99852	6.11744	protein_coding
ENSG00000123836	PFKFB2	100.132	3.25414	0.727479	4.47318	7.70658e-06	8.47423e-05	22.3966	9.43295	21.7845	12.4431	9.35731	14.9682	19.8194	42.2695	945.208	17.0123	57.3389	94.6434	35.0362	protein_coding
ENSG00000104728	ARHGEF10	12.7351	3.25275	0.77192	4.21384	2.51064e-05	0.000230866	2.39964	5.14524	1.81537	2.07384	0	1.87103	1.65162	1.56554	10.5236	30.2442	16.3825	77.9808	13.9033	protein_coding
ENSG00000205643	CDPF1	102.178	3.25079	0.754331	4.30949	1.6363e-05	0.000160954	14.3978	15.4357	12.7076	12.4431	3.74292	10.2907	14.0388	27.3969	24.8739	34.9698	1043.02	99.9754	15.0155	protein_coding
ENSG00000197122	SRC	6.91552	3.2449	1.00867	3.21699	0.00129543	0.00645033	1.59976	0	0.907686	1.03692	0	2.80654	4.12905	11.7415	2.87007	13.2318	10.9217	40.6567	0	protein_coding
ENSG00000186951	PPARA	95.2484	3.22983	0.579237	5.57602	2.46084e-08	5.1217e-07	17.5973	19.7234	12.7076	18.6646	16.8432	25.2589	24.7743	64.187	21.0471	183.355	423.216	358.578	52.2763	protein_coding
ENSG00000103056	SMPD3	21.4135	3.22924	0.673879	4.79202	1.65112e-06	2.21788e-05	5.59915	5.14524	3.63074	8.29538	0	0.935514	6.60648	106.457	36.3542	30.2442	2.73042	23.9941	48.3834	protein_coding
ENSG00000119227	PIGZ	2.08924	3.22461	1.31243	2.45698	0.014011	0.0442712	0.799879	0	0	2.07384	0	0	0	14.0898	1.91338	4.72565	0	1.33301	2.22452	protein_coding
ENSG00000234465	PINLYP	85.0908	3.22437	0.692299	4.65748	3.20099e-06	3.92047e-05	23.1965	23.1536	22.6922	8.29538	3.74292	22.4523	2.47743	68.1009	76.5351	27.4088	606.154	201.95	20.0207	protein_coding
ENSG00000160781	PAQR6	6.45432	3.21807	0.803713	4.004	6.22799e-05	0.00050354	0.799879	1.71508	4.53843	0	0	1.87103	0.82581	18.7864	19.1338	11.3416	0	15.9961	8.89809	protein_coding
ENSG00000186314	PRELID2	11.9608	3.21449	0.904477	3.55397	0.00037946	0.00228594	0	1.71508	0.907686	0	7.48585	0.935514	5.78067	60.2732	0	10.3964	32.7651	21.3281	13.9033	protein_coding
ENSG00000198794	SCAMP5	8.31864	3.2106	0.701565	4.57634	4.73171e-06	5.47483e-05	2.39964	1.71508	0.907686	0	0	3.74206	1.65162	3.13107	28.7007	7.56104	13.6521	24.6606	20.0207	protein_coding
ENSG00000238121	LINC00426	64.8163	3.18959	0.460848	6.92113	4.48051e-12	2.07367e-10	4.79927	12.8631	16.3383	16.5908	14.9717	9.35514	21.4711	69.6664	61.2281	77.5007	191.13	81.9798	264.718	lncRNA
ENSG00000172244	C5orf34	1.49455	3.18735	1.28728	2.47604	0.013285	0.0424883	0.799879	0	0	0	0	0.935514	0	4.69661	3.82675	4.72565	0	3.33251	1.11226	protein_coding
ENSG00000130635	COL5A1	31.5493	3.18535	0.852883	3.7348	0.000187865	0.00126943	5.59915	5.14524	4.53843	12.4431	0	6.5486	3.30324	4.69661	119.586	70.8848	32.7651	144.631	0	protein_coding
ENSG00000143228	NUF2	26.6952	3.18024	0.746713	4.25899	2.05355e-05	0.000194959	3.19952	5.14524	4.53843	7.25846	9.35731	5.61308	4.95486	150.292	3.82675	75.6104	0	46.6552	30.5872	protein_coding
ENSG00000176020	AMIGO3	8.92476	3.17946	0.786465	4.04272	5.28351e-05	0.00043847	3.19952	2.57262	0.907686	0	0	0.935514	2.47743	9.39322	8.6102	6.61591	65.5302	11.3305	4.44905	protein_coding
ENSG00000127399	LRRC61	154.067	3.17887	0.584125	5.4421	5.26555e-08	9.90034e-07	37.5943	31.729	36.3074	10.3692	9.35731	46.7757	18.9936	133.071	125.326	69.9397	1119.47	263.269	100.66	protein_coding
ENSG00000267041	ZNF850	6.20196	3.17551	0.737791	4.30408	1.6768e-05	0.000164379	0.799879	0.857541	1.81537	0	0	1.87103	3.30324	14.8726	9.56688	18.9026	8.19127	15.9961	4.44905	protein_coding
ENSG00000088992	TESC	49.9325	3.17441	0.446342	7.11206	1.14325e-12	5.77222e-11	6.39903	12.0056	10.8922	7.25846	13.1002	14.0327	11.5613	104.891	189.424	61.4335	136.521	29.3261	52.2763	protein_coding
ENSG00000187741	FANCA	31.5381	3.17282	0.450105	7.04906	1.80132e-12	8.84729e-11	5.59915	5.14524	10.8922	3.11077	22.4575	7.48411	1.65162	90.8011	32.5274	53.8724	46.4172	76.6478	53.3885	protein_coding
ENSG00000225450	AL021707.1	2.72987	3.17165	1.25687	2.52345	0.0116209	0.0382508	0	0	0	3.11077	0	0	0	0.782768	15.307	3.78052	2.73042	8.66453	1.11226	lncRNA
ENSG00000261474	AC026471.4	57.3017	3.1714	0.683059	4.64293	3.435e-06	4.15422e-05	19.1971	12.8631	8.16917	14.5169	1.87146	22.4523	0	61.0559	90.8854	27.4088	333.112	79.9803	73.4093	lncRNA
ENSG00000188070	C11orf95	85.5729	3.16836	0.614029	5.15995	2.47012e-07	3.99871e-06	27.1959	19.7234	17.246	17.6277	3.74292	9.35514	23.1227	32.8763	74.6217	115.306	546.085	189.953	35.5924	protein_coding
ENSG00000126215	XRCC3	38.8331	3.16278	0.652573	4.84663	1.25575e-06	1.74691e-05	7.99879	5.14524	16.3383	0	1.87146	14.0327	4.95486	68.1009	25.8306	27.4088	234.816	79.9803	18.3523	protein_coding
ENSG00000176945	MUC20	38.1038	3.1604	0.685206	4.61233	3.98172e-06	4.70893e-05	7.99879	12.8631	9.98455	9.3323	5.61439	5.61308	4.95486	4.69661	44.0077	27.4088	223.895	127.302	11.6787	protein_coding
ENSG00000185480	PARPBP	12.818	3.14818	0.571211	5.51141	3.55961e-08	7.07025e-07	2.39964	3.43016	5.44612	1.03692	9.35731	0.935514	1.65162	50.0972	6.69682	24.5734	19.113	27.9931	13.9033	protein_coding
ENSG00000171552	BCL2L1	185.31	3.14535	0.670004	4.69453	2.67219e-06	3.34371e-05	57.5913	29.1564	49.9227	29.0338	5.61439	58.0019	24.7743	60.2732	73.665	233.447	1280.57	428.561	78.4144	protein_coding
ENSG00000249786	EAF1-AS1	9.63128	3.14361	0.765462	4.10681	4.01155e-05	0.000347283	3.19952	0	3.63074	0	3.74293	1.87103	1.65162	4.69661	8.6102	8.50617	60.0693	18.6621	10.5665	lncRNA
ENSG00000267751	AC009005.1	3.75939	3.13598	0.954518	3.2854	0.00101837	0.00526128	0	0	1.81537	0	0	1.87103	1.65162	12.5243	11.4803	5.67078	8.19127	3.99902	1.66839	lncRNA
ENSG00000100427	MLC1	7.47698	3.13149	0.938351	3.33723	0.000846181	0.00451251	0	2.57262	1.81537	1.03692	0	1.87103	3.30324	0.782768	16.2637	5.67078	21.8434	1.99951	40.0414	protein_coding
ENSG00000213906	LTB4R2	4.63195	3.12511	0.932466	3.35145	0.000803886	0.00431689	0.799879	2.57262	1.81537	1.03692	0	0.935514	0	1.56554	21.0471	2.83539	16.3825	7.33153	3.89291	protein_coding
ENSG00000120162	MOB3B	3.06246	3.11721	1.23689	2.52021	0.0117285	0.0384621	0.799879	5.14524	0	0	0	0	0	1.56554	18.1771	2.83539	2.73042	4.66552	3.89291	protein_coding
ENSG00000246627	CACNA1C-AS1	5.90504	3.1163	1.05616	2.95058	0.00317173	0.0135262	0.799879	1.71508	0	1.03692	0	1.87103	2.47743	6.26215	17.2204	0	35.4955	9.33104	0.556131	lncRNA
ENSG00000204103	MAFB	15.8253	3.11296	0.784776	3.96668	7.28797e-05	0.000572717	1.59976	0.857541	0.907686	3.11077	16.8432	4.67757	0.82581	32.0935	72.7083	13.2318	32.7651	23.3276	2.78065	protein_coding
ENSG00000182578	CSF1R	17.2795	3.10616	0.888522	3.49587	0.000472523	0.00275877	0	3.43016	2.72306	0	14.9717	4.67757	0	22.7003	0.956688	12.2867	147.443	12.6636	2.78065	protein_coding
ENSG00000165511	C10orf25	8.16665	3.10029	0.651861	4.75605	1.97416e-06	2.58448e-05	1.59976	1.71508	0.907686	2.07384	0	0.935514	3.30324	29.7452	8.6102	8.50617	32.7651	9.33104	6.67357	lncRNA
ENSG00000260778	AC009065.4	8.12778	3.09857	0.763448	4.05866	4.93559e-05	0.000413639	0.799879	0.857541	4.53843	5.18461	0	0.935514	0	10.176	8.6102	8.50617	35.4955	23.3276	7.2297	lncRNA
ENSG00000232412	AL121601.1	6.51945	3.09674	0.992159	3.12121	0.0018011	0.00849378	0.799879	0.857541	0	0	7.48585	0	2.47743	10.176	9.56688	0	35.4955	10.664	7.2297	lncRNA
ENSG00000142279	WTIP	2.6093	3.09397	1.03418	2.9917	0.00277428	0.012081	0	0	0.907686	2.07384	1.87146	0	0	4.69661	5.74013	3.78052	2.73042	2.66601	9.45422	protein_coding
ENSG00000135314	KHDC1	4.28212	3.09253	1.00311	3.08294	0.00204964	0.00946494	0	1.71508	0.907686	1.03692	0	1.87103	0.82581	21.1347	7.65351	10.3964	5.46085	4.66552	0	protein_coding
ENSG00000104889	RNASEH2A	40.2087	3.08663	0.439369	7.02514	2.13856e-12	1.0328e-10	6.39903	7.71787	16.3383	11.4061	1.87146	10.2907	6.60648	119.764	31.5707	72.775	117.408	89.9779	30.5872	protein_coding
ENSG00000205683	DPF3	20.7015	3.08426	0.859404	3.58883	0.000332161	0.00204625	6.39903	2.57262	5.44612	4.14769	0	2.80654	4.12905	0.782768	12.4369	33.0796	174.747	5.33202	17.2401	protein_coding
ENSG00000273107	AL512598.1	1.72074	3.07601	1.24906	2.46266	0.013791	0.0437599	0.799879	0.857541	0.907686	0	0	0	0	5.47938	2.87006	4.72565	2.73042	3.99902	0	lncRNA
ENSG00000110880	CORO1C	24.16	3.07342	0.532646	5.7701	7.92225e-09	1.87537e-07	6.39903	7.71787	4.53843	3.11077	1.87146	3.74206	6.60648	19.5692	131.066	37.8052	27.3042	39.3237	25.0259	protein_coding
ENSG00000176894	PXMP2	42.5568	3.07061	0.483807	6.34676	2.19899e-10	7.33789e-09	7.99879	12.0056	18.1537	9.3323	0	6.5486	5.78067	96.2805	22.0038	48.2017	229.356	61.9847	35.5924	protein_coding
ENSG00000106069	CHN2	17.3061	3.05748	0.728475	4.19709	2.70363e-05	0.000245692	5.59915	7.71787	3.63074	0	1.87146	0.935514	7.43229	33.659	8.6102	86.952	24.5738	37.3241	6.67357	protein_coding
ENSG00000104549	SQLE	97.0094	3.0562	0.349128	8.75381	2.06274e-18	2.75796e-16	30.3954	24.8687	19.9691	20.7384	11.2288	22.4523	18.1678	267.707	68.8816	132.318	316.729	178.623	149.043	protein_coding
ENSG00000225614	ZNF469	6.51019	3.05594	0.770886	3.9642	7.36434e-05	0.000577446	3.19952	0	2.72306	1.03692	0	1.87103	0.82581	9.39322	33.4841	6.61591	10.9217	7.33153	7.2297	protein_coding
ENSG00000175274	TP53I11	18.8407	3.05447	0.87514	3.49027	0.000482541	0.00280624	3.19952	5.14524	0.907686	2.07384	7.48585	3.74206	3.30324	4.69661	26.7873	92.6228	13.6521	81.3133	0	protein_coding
ENSG00000250098	AC007370.1	4.32538	3.05444	1.13632	2.68802	0.00718765	0.0261238	0	1.71508	0	0	0	0.935514	2.47743	3.13107	0.956689	3.78052	0	25.9936	17.2401	lncRNA
ENSG00000188522	FAM83G	16.3434	3.05413	0.730858	4.17883	2.9301e-05	0.000263782	6.39903	3.43016	6.3538	2.07384	0	0	6.60648	2.34831	28.7007	25.5185	62.7997	45.9887	22.2452	protein_coding
ENSG00000136286	MYO1G	364.174	3.04965	0.48537	6.28315	3.31777e-10	1.06464e-08	51.9921	68.6032	114.368	67.4	117.902	88.8738	40.4647	255.183	219.082	339.302	2391.85	775.143	204.1	protein_coding
ENSG00000128581	IFT22	30.528	3.04769	0.575542	5.29534	1.18797e-07	2.08182e-06	10.3984	2.57262	6.3538	5.18461	13.1002	9.35514	0.82581	30.528	27.744	45.3663	161.095	62.6512	21.6891	protein_coding
ENSG00000133315	MACROD1	12.0532	3.04244	0.843713	3.60601	0.000310938	0.00193282	5.59915	3.43016	4.53843	4.14769	0	0.935514	0	9.39322	72.7083	2.83539	32.7651	11.997	8.34196	protein_coding
ENSG00000085117	CD82	201.639	3.03776	0.347752	8.73543	2.42724e-18	3.21553e-16	66.39	52.31	49.9227	44.5877	24.329	69.228	14.0388	359.291	514.698	323.235	335.842	278.598	488.839	protein_coding
ENSG00000257167	TMPO-AS1	8.9033	3.02763	0.684213	4.42498	9.64532e-06	0.000101663	0.799879	3.43016	0.907686	4.14769	1.87146	0.935514	2.47743	35.2246	4.78344	17.9575	13.6521	23.9941	5.56131	lncRNA
ENSG00000106804	C5	4.56892	3.02542	0.7698	3.93013	8.48998e-05	0.000653493	1.59976	0.857541	0.907686	1.03692	0	0.935514	1.65162	19.5692	6.69682	9.4513	5.46085	3.99902	7.2297	protein_coding
ENSG00000070614	NDST1	28.2005	3.02511	0.829491	3.64694	0.000265378	0.00169111	7.99879	10.2905	8.16917	2.07384	1.87146	12.1617	2.47743	1.56554	85.1453	52.9273	92.8344	87.9783	1.11226	protein_coding
ENSG00000077984	CST7	25.4671	3.02374	0.807772	3.7433	0.000181617	0.00123589	3.99939	1.71508	3.63074	5.18461	0	8.41963	10.7355	13.3071	21.0471	39.6955	204.782	14.6631	3.89291	protein_coding
ENSG00000159164	SV2A	59.7049	3.02205	0.564443	5.35404	8.60141e-08	1.5584e-06	13.5979	29.1564	17.246	10.3692	7.48585	10.2907	5.78067	86.1045	66.0115	161.617	8.19127	133.967	226.345	protein_coding
ENSG00000147650	LRP12	17.9414	3.01999	0.577834	5.22639	1.72853e-07	2.9193e-06	2.39964	5.14524	5.44612	0	9.35731	3.74206	5.78067	39.9212	29.6573	51.037	8.19127	55.3197	17.2401	protein_coding
ENSG00000171574	ZNF584	3.77159	3.01808	1.03142	2.92613	0.0034321	0.0143901	0	1.71508	1.81537	1.03692	0	0.935514	0.82581	10.176	0.956688	12.2867	2.73042	15.9961	0.556131	protein_coding
ENSG00000164938	TP53INP1	125.649	3.0166	0.679065	4.44229	8.90065e-06	9.49929e-05	20.7969	20.581	23.5998	18.6646	39.3007	28.0654	43.7679	23.4831	897.374	65.214	273.042	150.63	28.9188	protein_coding
ENSG00000114346	ECT2	17.006	3.0086	0.760156	3.95788	7.56194e-05	0.000589351	3.99939	0.857541	8.16917	4.14769	3.74292	6.5486	0.82581	87.6701	10.5236	43.476	0	36.6576	14.4594	protein_coding
ENSG00000102221	JADE3	3.56313	3.00815	1.06979	2.81191	0.00492485	0.0192932	3.19952	0	0	3.11077	0	0	0	14.8726	4.78344	6.61591	2.73042	2.66601	8.34196	protein_coding
ENSG00000104738	MCM4	87.98	3.00774	0.411224	7.31411	2.59088e-13	1.46715e-11	21.5967	23.1536	27.2306	17.6277	7.48585	33.6785	12.3872	304.497	50.7045	164.453	133.791	175.29	171.844	protein_coding
ENSG00000143578	CREB3L4	57.8769	3.00692	0.463367	6.48929	8.62394e-11	3.11324e-09	14.3978	20.581	9.98455	10.3692	5.61439	15.9037	12.3872	57.9249	98.5389	38.7503	308.538	69.3163	90.0932	protein_coding
ENSG00000134057	CCNB1	18.7712	3.00577	0.719896	4.17529	2.9761e-05	0.000266594	1.59976	4.2877	4.53843	8.29538	5.61439	5.61308	1.65162	72.0147	0.956688	71.8299	21.8434	34.6581	11.1226	protein_coding
ENSG00000117461	PIK3R3	56.7892	2.99997	0.611485	4.90604	9.29316e-07	1.33393e-05	27.1959	18.0084	10.8922	8.29538	13.1002	8.41963	5.78067	63.4042	15.307	216.435	95.5648	231.943	23.9136	protein_coding
ENSG00000213347	MXD3	15.4281	2.99704	0.763285	3.92651	8.61878e-05	0.000660941	1.59976	3.43016	0.907686	5.18461	0	5.61308	8.2581	58.7076	0.956688	29.299	35.4955	39.9902	11.1226	protein_coding
ENSG00000158481	CD1C	6.16811	2.99506	1.14639	2.61259	0.00898582	0.0312287	0	4.2877	2.72306	0	11.2288	1.87103	0	14.8726	1.91338	13.2318	2.73042	27.3266	0	protein_coding
ENSG00000251417	AC145285.2	1.37897	2.9935	1.24283	2.4086	0.0160137	0.0490845	0.799879	0	0.907686	0	0	0	0	0.782768	2.87006	2.83539	2.73042	5.33202	1.66839	lncRNA
ENSG00000178980	SEPW1	969.525	2.98876	0.472428	6.32638	2.50972e-10	8.27407e-09	282.357	215.243	342.198	132.726	162.817	304.978	183.33	735.802	1801.44	1112.42	3642.39	3317.18	370.939	protein_coding
ENSG00000137310	TCF19	34.9665	2.98866	0.600912	4.97355	6.57386e-07	9.6911e-06	4.79927	10.2905	12.7076	6.22153	5.61439	19.6458	0	112.719	23.9172	77.5007	49.1476	105.307	26.6943	protein_coding
ENSG00000188848	BEND4	8.5255	2.98583	1.22143	2.44453	0.0145039	0.0454902	0.799879	2.57262	0.907686	0	7.48585	0	3.30324	0	0	17.0123	65.5302	12.6636	0.556131	protein_coding
ENSG00000275236	AC009120.5	2.97276	2.98396	1.00909	2.95709	0.00310554	0.0132714	0.799879	0.857541	0.907686	1.03692	0	0.935514	0	1.56554	8.6102	0.94513	13.6521	5.99852	3.33678	lncRNA
ENSG00000124570	SERPINB6	26.2107	2.97741	0.792619	3.75642	0.000172364	0.00118295	4.79927	6.00278	4.53843	6.22153	3.74292	6.5486	3.30324	4.69661	102.366	6.61591	21.8434	2.66601	167.395	protein_coding
ENSG00000114107	CEP70	128.986	2.97282	0.560179	5.30691	1.11502e-07	1.97073e-06	29.5955	28.2988	23.5998	23.8492	48.658	22.4523	32.2066	245.007	247.782	64.2689	38.2259	109.306	763.567	protein_coding
ENSG00000087253	LPCAT2	6.78929	2.97065	1.01355	2.93093	0.00337952	0.0142275	1.59976	2.57262	0.907686	1.03692	0	0.935514	0.82581	2.34831	10.5236	3.78052	0	1.99951	61.7305	protein_coding
ENSG00000204248	COL11A2	9.298	2.96989	0.907043	3.27426	0.00105939	0.00544204	2.39964	3.43016	0	0	0	2.80654	4.12905	3.91384	16.2637	3.78052	68.2606	11.997	3.89291	protein_coding
ENSG00000076248	UNG	76.136	2.96492	0.318776	9.30096	1.39177e-20	2.71584e-18	23.1965	15.4357	29.9536	18.6646	13.1002	18.7103	9.90972	193.344	119.586	102.074	155.634	197.285	92.8738	protein_coding
ENSG00000181007	ZFP82	27.2701	2.9646	0.491139	6.03616	1.57823e-09	4.33262e-08	11.1983	8.57541	10.8922	6.22153	0	6.5486	1.65162	65.7525	23.9172	57.653	46.4172	80.6468	35.0362	protein_coding
ENSG00000050438	SLC4A8	78.4923	2.96299	0.338246	8.75988	1.95453e-18	2.6377e-16	20.7969	20.581	24.5075	14.5169	9.35731	8.41963	30.555	154.988	106.192	106.8	267.582	125.969	130.135	protein_coding
ENSG00000166016	ABTB2	4.8705	2.96249	1.0673	2.7757	0.00550832	0.0211002	2.39964	0	0.907686	2.07384	0	1.87103	0	0	27.744	3.78052	8.19127	1.33301	15.0155	protein_coding
ENSG00000186074	CD300LF	10.7311	2.96044	0.774108	3.82432	0.000131134	0.000941571	0.799879	2.57262	2.72306	1.03692	7.48585	3.74206	1.65162	7.04492	11.4803	9.4513	19.113	3.99902	68.4041	protein_coding
ENSG00000139629	GALNT6	304.575	2.95883	0.394825	7.49404	6.6787e-14	4.21137e-12	107.984	68.6032	72.6149	73.6215	14.9717	112.262	67.7164	783.551	225.778	543.45	715.371	695.829	477.716	protein_coding
ENSG00000161544	CYGB	2.45642	2.9571	1.17039	2.52659	0.0115175	0.0380145	0	0.857541	0	0	1.87146	0	1.65162	0.782768	4.78344	1.89026	13.6521	5.33202	1.11226	protein_coding
ENSG00000162734	PEA15	201.187	2.94946	0.592226	4.98029	6.34887e-07	9.42216e-06	43.9933	27.4413	85.3225	18.6646	26.2005	64.5505	24.7743	245.007	201.861	130.428	1376.13	343.249	27.8065	protein_coding
ENSG00000135723	FHOD1	203.927	2.94911	0.532588	5.53732	3.0713e-08	6.20274e-07	58.3912	43.7346	93.4917	31.1077	14.9717	75.7766	16.5162	194.127	265.003	290.155	1075.79	405.234	86.7564	protein_coding
ENSG00000065989	PDE4A	9.16425	2.94181	1.00852	2.91697	0.00353453	0.0147484	0	1.71508	0	2.07384	1.87146	1.87103	7.43229	2.34831	29.6573	5.67078	54.6085	11.3305	0.556131	protein_coding
ENSG00000197165	SULT1A2	2.87803	2.94118	1.1075	2.65569	0.00791468	0.0282192	1.59976	3.43016	0	0	0	0	0	3.91384	13.3936	4.72565	5.46085	2.66601	2.22452	protein_coding
ENSG00000187210	GCNT1	14.4937	2.93937	0.499009	5.89042	3.85226e-09	9.86287e-08	3.19952	3.43016	5.44612	1.03692	0	4.67757	4.95486	30.528	22.9605	17.0123	54.6085	26.6601	13.9033	protein_coding
ENSG00000243284	VSIG8	4.96368	2.93628	1.2054	2.43594	0.0148534	0.0462659	1.59976	0	1.81537	2.07384	0	0	0	2.3483	3.82675	3.78052	46.4172	2.66601	0	protein_coding
ENSG00000139083	ETV6	271.575	2.93586	0.468086	6.27206	3.56313e-10	1.1358e-08	51.1923	44.5921	51.7381	47.6984	78.6014	42.0981	123.046	463.399	553.923	222.106	158.365	290.595	1403.12	protein_coding
ENSG00000168476	REEP4	115.876	2.92388	0.516077	5.6656	1.46514e-08	3.22019e-07	35.1947	21.4385	67.1688	7.25846	7.48585	49.5822	11.5613	133.853	166.464	154.056	486.015	223.945	142.369	protein_coding
ENSG00000066336	SPI1	18.958	2.92063	0.719868	4.05718	4.96692e-05	0.000415781	0	6.86032	2.72306	1.03692	13.1002	1.87103	10.7355	10.176	80.3618	21.738	54.6085	19.3286	23.9136	protein_coding
ENSG00000142611	PRDM16	21.3036	2.91793	1.07747	2.70813	0.0067663	0.0248551	2.39964	15.4357	0.907686	0	0	1.87103	7.43229	4.69661	53.5746	13.2318	0	6.66503	170.732	protein_coding
ENSG00000105426	PTPRS	29.4717	2.91742	0.961363	3.03467	0.00240799	0.010775	3.99939	6.86032	1.81537	8.29538	16.8432	5.61308	9.08391	0	50.7045	80.3361	125.599	73.9818	0	protein_coding
ENSG00000100292	HMOX1	7.64883	2.91507	0.810224	3.59786	0.000320845	0.00198415	0.799879	2.57262	0.907686	2.07384	3.74292	0.935514	0.82581	10.176	4.78344	2.83539	57.3389	11.3305	1.11226	protein_coding
ENSG00000160752	FDPS	303.802	2.908	0.344387	8.44399	3.06691e-17	3.25634e-15	99.185	78.8937	107.107	45.6246	56.1439	77.6477	51.2002	614.473	350.148	313.783	1223.23	671.168	260.825	protein_coding
ENSG00000126878	AIF1L	8.66089	2.90339	1.07267	2.70669	0.00679583	0.0249382	0	0.857541	1.81537	4.14769	0	1.87103	2.47743	0.782768	0	33.0796	5.46085	59.3187	2.78065	protein_coding
ENSG00000235475	LINC01372	4.79892	2.89598	0.843845	3.43189	0.000599394	0.00335475	0.799879	3.43016	0.907686	0	0	0.935514	1.65162	7.04492	1.91338	2.83539	27.3042	6.66503	8.89809	NA
ENSG00000163430	FSTL1	8.94448	2.8907	0.9676	2.98749	0.00281277	0.0122118	0	1.71508	0.907686	4.14769	9.35731	0.935514	0.82581	44.6178	0	17.0123	13.6521	21.9946	1.11226	protein_coding
ENSG00000150456	N6AMT2	50.8426	2.87923	0.580698	4.95822	7.11417e-07	1.03976e-05	15.1977	16.2933	17.246	9.3323	0	15.9037	5.78067	51.6627	50.7045	47.2565	319.46	85.9788	26.1381	protein_coding
ENSG00000255318	NA	8.91358	2.87788	0.828194	3.47489	0.000511071	0.00293551	5.59915	0.857541	0	1.03692	1.87146	2.80654	1.65162	5.47938	26.7873	8.50617	0	3.99902	57.2815	NA
ENSG00000134986	NREP	161.696	2.87768	0.421229	6.83162	8.39597e-12	3.71895e-10	25.5961	44.5921	42.6612	47.6984	24.329	65.486	35.5098	520.541	559.663	135.154	270.312	215.947	114.563	protein_coding
ENSG00000140525	FANCI	36.2757	2.87765	0.478233	6.01725	1.774e-09	4.81513e-08	9.59855	2.57262	11.7999	11.4061	18.7146	7.48411	4.95486	145.595	22.0038	74.6653	51.8781	71.9823	38.9291	protein_coding
ENSG00000138646	HERC5	12.0628	2.87401	0.720311	3.98996	6.60846e-05	0.000527619	2.39964	3.43016	0.907686	4.14769	1.87146	4.67757	4.12905	36.0073	3.82675	29.299	0	46.6552	19.4646	protein_coding
ENSG00000162490	DRAXIN	10.7119	2.87078	0.933109	3.07658	0.00209391	0.00964469	3.19952	0.857541	1.81537	6.22153	0	3.74206	3.30324	1.56554	0	51.9822	24.5738	38.6572	3.33678	protein_coding
ENSG00000243989	ACY1	9.46594	2.86995	0.959959	2.98966	0.00279289	0.0121401	3.19952	2.57262	0	1.03692	0	2.80654	4.12905	7.82768	25.8306	0.94513	68.2606	1.99951	4.44905	protein_coding
ENSG00000243156	MICAL3	9.17558	2.86846	0.804546	3.56532	0.000363418	0.00220452	3.99939	2.57262	0.907686	6.22154	1.87146	0.935514	0	26.6141	8.6102	31.1893	0	7.99803	28.3627	protein_coding
ENSG00000139318	DUSP6	23.9189	2.86603	0.858812	3.33721	0.000846253	0.00451251	4.79927	6.00278	8.16917	14.5169	1.87146	2.80654	0.82581	41.4867	185.598	30.2442	2.73042	4.66552	7.2297	protein_coding
ENSG00000000938	FGR	54.6712	2.86279	0.620583	4.61306	3.96789e-06	4.70294e-05	0	11.148	12.7076	13.48	50.5295	8.41963	12.3872	129.94	94.7122	90.7325	223.895	53.3202	9.45422	protein_coding
ENSG00000256269	HMBS	84.1462	2.85845	0.652001	4.38411	1.16461e-05	0.000119439	10.3984	11.148	15.4307	7.25846	13.1002	28.0654	9.08391	56.3593	38.2675	33.0796	786.362	58.6522	26.6943	protein_coding
ENSG00000272602	ZNF595	24.0392	2.85623	0.463056	6.16822	6.9065e-10	2.07339e-08	9.59855	7.71786	8.16917	2.07384	0	5.61308	8.2581	50.0972	46.8777	31.1893	43.6868	75.3148	23.9136	protein_coding
ENSG00000138413	IDH1	37.9107	2.85489	0.335002	8.522	1.56827e-17	1.73645e-15	7.19891	13.7206	6.3538	9.3323	9.35731	13.0972	9.08391	54.011	55.4879	51.037	103.756	75.3148	85.088	protein_coding
ENSG00000027869	SH2D2A	256.005	2.84719	0.709796	4.01128	6.03913e-05	0.000490192	74.3887	48.0223	86.2302	36.2923	29.9434	55.1953	49.5486	50.0972	76.5351	327.015	2064.2	407.233	23.3575	protein_coding
ENSG00000123570	RAB9B	8.96135	2.84656	0.67735	4.20249	2.6399e-05	0.000240685	1.59976	2.57262	1.81537	0	0	4.67757	4.95486	24.2658	3.82675	15.1221	13.6521	27.3266	16.6839	protein_coding
ENSG00000173585	CCR9	8.19352	2.84351	0.970567	2.92974	0.00339251	0.0142614	1.59976	0	2.72306	1.03692	3.74292	0.935514	4.95486	3.91384	5.74013	8.50617	32.7651	0	40.5975	protein_coding
ENSG00000198113	TOR4A	8.48748	2.84311	0.797566	3.56473	0.000364229	0.00220708	0.799879	1.71508	0.907686	2.07384	11.2288	0	2.47743	11.7415	44.0077	6.61591	13.6521	7.33153	7.78583	protein_coding
ENSG00000110777	POU2AF1	4.37322	2.83682	1.01387	2.79801	0.0051419	0.0199917	2.39964	1.71508	0	0	5.61439	0	0	21.9175	0.956688	11.3416	5.46085	4.66552	2.78065	protein_coding
ENSG00000107551	RASSF4	22.1705	2.8368	0.813825	3.48577	0.000490729	0.00284355	0	7.71787	4.53843	5.18461	11.2288	4.67757	5.78067	8.61045	53.5746	7.56104	152.904	25.3271	1.11226	protein_coding
ENSG00000235568	NFAM1	11.8493	2.83633	0.875698	3.23894	0.00119976	0.00603909	0	3.43016	4.53843	7.25846	3.74292	1.87103	0	3.13107	11.4803	17.0123	81.9127	17.9956	1.66839	protein_coding
ENSG00000158023	WDR66	3.68025	2.82678	0.991766	2.85025	0.00436846	0.0174835	0	0.857541	3.63074	2.07384	1.87146	0	0	9.39322	9.56688	7.56104	0	10.664	2.22452	protein_coding
ENSG00000104341	LAPTM4B	12.6488	2.82646	1.02611	2.75453	0.00587769	0.0222067	3.19952	6.00278	2.72306	1.03692	7.48585	0.935514	0	0.782768	1.91338	17.0123	114.678	8.66453	0	protein_coding
ENSG00000276814	AC004801.6	3.06293	2.82595	0.935978	3.01925	0.00253398	0.0112379	0	3.43016	2.72306	0	0	0.935514	0	6.26215	2.87006	5.67078	10.9217	1.99951	5.00518	lncRNA
ENSG00000169750	RAC3	3.20477	2.82544	1.06839	2.64457	0.00817951	0.0290022	0	0.857541	0.907686	2.07384	0	0	1.65162	2.34831	4.78344	0.94513	13.6521	13.3301	1.11226	protein_coding
ENSG00000087586	AURKA	25.7809	2.82268	0.69891	4.03869	5.37512e-05	0.000444032	7.19891	4.2877	8.16917	8.29538	0	14.0327	5.78067	100.977	6.69682	97.3484	10.9217	58.6522	12.791	protein_coding
ENSG00000278272	HIST1H3C	2.42429	2.82189	1.15781	2.43727	0.0147986	0.0461338	0.799879	4.2877	0.907686	0	0	0	0	8.61045	5.74013	4.72565	0	5.33202	1.11226	NA
ENSG00000156052	GNAQ	491.406	2.82062	0.481957	5.85244	4.84409e-09	1.21181e-07	121.582	78.8937	105.292	133.763	159.074	77.6477	154.426	479.837	250.652	422.473	2918.82	1090.4	395.409	protein_coding
ENSG00000128245	YWHAH	84.6764	2.81635	0.309157	9.10976	8.25624e-20	1.41929e-17	17.5973	32.5865	28.1383	17.6277	24.329	20.5813	20.6453	173.775	277.44	116.251	150.173	105.974	115.675	protein_coding
ENSG00000186318	BACE1	5.18234	2.81015	0.831056	3.38142	0.000721116	0.00393683	0.799879	0	0.907686	1.03692	1.87146	1.87103	3.30324	18.0037	6.69682	3.78052	8.19127	1.99951	18.9084	protein_coding
ENSG00000125810	CD93	93.048	2.80968	0.404051	6.95378	3.55629e-12	1.65121e-10	17.5973	12.8631	27.2306	19.7015	24.329	29.9365	24.7743	146.378	114.803	102.074	507.859	85.3123	96.7667	protein_coding
ENSG00000140932	CMTM2	6.97136	2.80931	0.963721	2.91506	0.00355617	0.0148157	0.799879	0	0	0	5.61439	0.935514	5.78067	5.47938	31.5707	2.83539	10.9217	3.33251	23.3575	protein_coding
ENSG00000244509	APOBEC3C	429.893	2.80416	0.43431	6.45659	1.07086e-10	3.80868e-09	103.984	138.922	120.722	72.5846	71.1156	174.006	42.1163	708.405	587.407	378.052	2380.93	541.2	269.167	protein_coding
ENSG00000234432	AC092171.3	2.72621	2.79853	1.16261	2.40711	0.0160794	0.0492443	0.799879	2.57262	1.81537	0	0	0	0	0.782768	9.56688	9.4513	0	2.66601	7.78583	lncRNA
ENSG00000113269	RNF130	24.1622	2.79166	0.852729	3.2738	0.00106113	0.00544799	6.39903	1.71508	3.63074	4.14769	16.8432	0	9.08391	0	20.0905	94.513	32.7651	75.9813	48.9395	protein_coding
ENSG00000157343	ARMC12	2.70617	2.78515	0.982644	2.83434	0.00459204	0.0182519	0	0.857541	0	0	1.87146	2.80654	0	3.91384	7.65351	2.83539	5.46085	5.33202	4.44905	protein_coding
ENSG00000160796	NBEAL2	91.6653	2.78488	0.418937	6.6475	2.9811e-11	1.19908e-09	10.3984	38.5893	37.2151	21.7754	28.0719	21.5168	21.4711	61.8387	275.526	86.952	169.286	159.294	259.713	protein_coding
ENSG00000126947	ARMCX1	5.75193	2.78398	0.746398	3.72989	0.000191563	0.00128659	2.39964	0	4.53843	0	0	1.87103	1.65162	14.8726	14.3503	3.78052	8.19127	11.997	11.1226	protein_coding
ENSG00000052802	MSMO1	44.114	2.78112	0.482736	5.76116	8.35362e-09	1.9614e-07	11.1983	7.71787	16.3383	21.7754	3.74292	6.5486	10.7355	70.4492	51.6612	37.8052	202.051	97.3094	36.1485	protein_coding
ENSG00000071967	CYBRD1	2.04337	2.77712	1.05942	2.62135	0.00875813	0.0306142	0	0	0	2.07384	0	0.935514	0.82581	4.69661	5.74013	1.89026	2.73042	2.66601	5.00518	protein_coding
ENSG00000213719	NA	153.47	2.7756	0.267658	10.37	3.39675e-25	1.22623e-22	28.7956	27.4413	54.4612	44.5877	67.3726	32.743	42.1163	241.875	397.026	284.484	267.582	271.933	234.687	protein_coding
ENSG00000122952	ZWINT	18.1306	2.77477	0.719634	3.85581	0.000115347	0.000844629	4.79927	4.2877	5.44612	5.18461	16.8432	3.74206	0	74.363	6.69682	51.037	2.73042	39.9902	20.5768	protein_coding
ENSG00000179627	ZBTB42	38.0274	2.77379	0.777669	3.5668	0.000361371	0.00219529	19.1971	11.148	10.8922	1.03692	0	14.0327	2.47743	25.8314	21.0471	28.3539	281.234	67.9833	11.1226	protein_coding
ENSG00000123416	TUBA1B	1184.81	2.77342	0.381405	7.27159	3.55274e-13	1.94324e-11	302.354	324.15	270.49	315.224	342.478	336.785	355.924	3667.27	874.413	4168.97	972.031	2270.11	1202.35	protein_coding
ENSG00000275632	AL035461.2	27.3927	2.77146	0.471407	5.87914	4.12411e-09	1.05402e-07	3.19952	10.2905	9.07686	5.18461	5.61439	14.0327	4.95486	86.8873	17.2204	48.2017	51.8781	73.9818	25.582	lncRNA
ENSG00000266916	ZNF793-AS1	7.45088	2.76915	0.875831	3.16174	0.0015683	0.00755379	3.19952	2.57262	2.72306	0	9.35731	0.935514	0	20.352	6.69682	30.2442	0	14.6631	6.11744	lncRNA
ENSG00000168496	FEN1	33.8848	2.76852	0.656362	4.21798	2.46496e-05	0.000227438	7.19891	4.2877	8.16917	11.4061	7.48585	16.8393	9.90972	149.509	36.3542	115.306	0	30.6591	43.3782	protein_coding
ENSG00000272720	AL022322.1	5.62064	2.76531	1.15134	2.40182	0.0163136	0.0498006	0.799879	2.57262	3.63074	3.11077	0	0.935514	0	0	25.8306	0	21.8434	2.66601	11.6787	lncRNA
ENSG00000188130	MAPK12	3.09914	2.75926	0.987977	2.79284	0.00522481	0.0202704	0.799879	1.71508	1.81537	0	0	0.935514	0	22.7003	1.91338	0.94513	5.46085	0.666503	3.33678	protein_coding
ENSG00000198513	ATL1	14.7814	2.75852	0.992507	2.77935	0.00544678	0.0209068	0	6.86032	7.26149	2.07384	0	4.67757	7.43229	1.56554	0	29.299	51.8781	66.6503	14.4594	protein_coding
ENSG00000213190	MLLT11	93.1441	2.75775	0.379646	7.26399	3.75841e-13	2.04798e-11	19.1971	25.7262	22.6922	24.8861	43.0436	28.0654	18.1678	151.074	78.4485	265.582	136.521	301.259	96.2106	protein_coding
ENSG00000141526	SLC16A3	51.2678	2.75466	0.391518	7.03585	1.98052e-12	9.59688e-11	10.3984	18.8659	15.4307	11.4061	9.35731	14.0327	15.6904	58.7076	39.2242	80.3361	232.086	85.3123	75.6338	protein_coding
ENSG00000164056	SPRY1	165.841	2.74888	0.515776	5.32959	9.84347e-08	1.77011e-06	51.1923	29.1564	51.7381	16.5908	59.8868	43.0337	65.239	156.554	893.547	102.074	382.259	167.292	137.364	protein_coding
ENSG00000105339	DENND3	19.4775	2.74788	0.760994	3.61091	0.000305121	0.0019041	2.39964	3.43016	1.81537	1.03692	26.2005	1.87103	8.2581	10.176	67.9249	13.2318	43.6868	8.66453	64.5112	protein_coding
ENSG00000163993	S100P	17.6118	2.74768	0.950722	2.8901	0.00385117	0.0157941	3.19952	6.86032	3.63074	1.03692	26.2005	2.80654	2.47743	0.782768	102.366	42.5309	21.8434	14.6631	0.556131	protein_coding
ENSG00000185222	WBP5	26.4179	2.74397	0.550301	4.9863	6.15462e-07	9.17159e-06	4.79927	6.00278	0.907686	9.3323	7.48585	12.1617	9.08391	21.9175	7.65351	92.6228	46.4172	63.3178	61.7305	protein_coding
ENSG00000135736	CCDC102A	36.2403	2.74323	0.653928	4.19501	2.7286e-05	0.000247649	10.3984	6.86032	6.3538	7.25846	0	14.9682	21.4711	16.4381	53.5746	44.4211	215.703	51.9872	21.6891	protein_coding
ENSG00000170365	SMAD1	19.2103	2.74192	0.64447	4.25453	2.09485e-05	0.000198471	3.99939	5.14524	7.26149	5.18461	0	3.74206	10.7355	57.9249	9.56688	33.0796	2.73042	65.3173	45.0466	protein_coding
ENSG00000179869	ABCA13	18.7199	2.74162	0.76612	3.57858	0.000345462	0.00211645	3.99939	6.86032	12.7076	0	0	3.74206	1.65162	7.82768	13.3936	8.50617	166.556	11.997	6.11744	protein_coding
ENSG00000076067	RBMS2	15.1423	2.73541	0.489653	5.58642	2.31799e-08	4.87217e-07	3.99939	2.57262	5.44612	2.07384	1.87146	2.80654	9.08391	18.7864	40.1809	18.9026	38.2259	33.9916	18.9084	protein_coding
ENSG00000131781	FMO5	1.84558	2.73532	1.08524	2.52048	0.0117196	0.0384442	0.799879	0.857541	0.907686	0	0	0.935514	0	5.47938	4.78344	3.78052	0	1.99951	4.44905	protein_coding
ENSG00000172301	COPRS	63.9287	2.73097	0.470034	5.81015	6.24155e-09	1.51987e-07	20.7969	9.43295	32.6767	17.6277	1.87146	29.9365	9.90972	144.812	103.322	158.782	95.5648	161.294	45.0466	protein_coding
ENSG00000106701	FSD1L	4.08949	2.72567	0.930252	2.93003	0.00338928	0.0142544	0.799879	0.857541	0.907686	0	3.74292	2.80654	0	19.5692	0.956688	5.67078	2.73042	3.99902	11.1226	protein_coding
ENSG00000188807	TMEM201	14.0051	2.72422	0.506611	5.37734	7.55951e-08	1.38351e-06	4.79927	3.43016	4.53843	2.07384	3.74292	5.61308	2.47743	14.0898	32.5274	26.4637	46.4172	25.3271	10.5665	protein_coding
ENSG00000197249	SERPINA1	7.17718	2.72357	1.05191	2.58916	0.0096209	0.0329677	0	0	0	0	14.9717	0.935514	2.47743	8.61045	5.74013	13.2318	38.2259	7.99803	1.11226	protein_coding
ENSG00000147872	PLIN2	374.998	2.71934	0.801783	3.39161	0.000694824	0.00380914	120.782	126.058	136.153	89.1753	84.2158	119.746	48.7228	297.452	48.7911	1252.3	729.023	1820.89	1.66839	protein_coding
ENSG00000090971	NAT14	29.29	2.71592	0.491066	5.53066	3.19028e-08	6.39986e-07	8.79867	6.86032	9.07686	1.03692	3.74292	14.0327	11.5613	42.2695	63.1414	44.4211	106.487	49.3212	20.0207	protein_coding
ENSG00000167483	FAM129C	25.2535	2.71007	0.611617	4.43099	9.38028e-06	9.95965e-05	1.59976	5.14524	14.523	11.4061	9.35731	10.2907	0	28.1797	76.5351	18.9026	90.104	26.6601	35.5924	protein_coding
ENSG00000130164	LDLR	132.902	2.70793	0.556813	4.86326	1.15465e-06	1.61875e-05	37.5943	18.0084	16.3383	34.2184	93.5731	10.2907	37.1615	88.4528	714.646	161.617	131.06	234.609	150.155	protein_coding
ENSG00000262484	CCER2	4.77853	2.70724	0.774996	3.49323	0.000477207	0.00277858	0.799879	2.57262	1.81537	3.11077	1.87146	0	0	4.69661	7.65351	3.78052	10.9217	12.6636	12.2349	protein_coding
ENSG00000100985	MMP9	24.3166	2.70549	1.05778	2.55771	0.0105364	0.035465	11.1983	6.86032	4.53843	1.03692	29.9434	0.935514	0	0	145.417	66.1591	5.46085	27.3266	17.2401	protein_coding
ENSG00000065057	NTHL1	44.1574	2.70518	0.559589	4.83423	1.33663e-06	1.84521e-05	11.9982	12.0056	18.1537	8.29538	1.87146	13.0972	9.90972	43.0523	47.8344	28.3539	286.695	73.3153	19.4646	protein_coding
ENSG00000162757	C1orf74	3.05729	2.70115	0.958739	2.8174	0.00484144	0.0190388	0.799879	2.57262	2.72306	0	0	0.935514	0	10.176	1.91338	7.56104	2.73042	8.66453	1.66839	protein_coding
ENSG00000161513	FDXR	24.1075	2.69801	0.594313	4.5397	5.63338e-06	6.4052e-05	11.1983	6.00278	4.53843	3.11077	0	11.2262	10.7355	35.2246	46.8777	17.9575	84.6431	71.3158	10.5665	protein_coding
ENSG00000183763	TRAIP	4.63034	2.69735	0.840858	3.20785	0.0013373	0.00662231	0.799879	0	3.63074	2.07384	0	0	2.47743	14.0898	2.87007	15.1221	5.46085	8.66453	5.00518	protein_coding
ENSG00000158716	DUSP23	59.866	2.69112	0.758289	3.54893	0.000386797	0.00232265	7.19891	14.5782	15.4307	10.3692	16.8432	21.5168	25.6001	3.13107	4.78344	45.3663	384.99	93.3104	135.14	protein_coding
ENSG00000079462	PAFAH1B3	253.396	2.69105	0.425765	6.32049	2.60735e-10	8.51814e-09	72.789	71.1759	90.7686	51.8461	69.2441	92.6159	57.8067	252.051	312.837	324.18	933.805	847.125	117.9	protein_coding
ENSG00000162639	HENMT1	85.5622	2.688	0.472126	5.69339	1.24541e-08	2.7925e-07	10.3984	31.729	29.046	16.5908	20.5861	28.0654	18.9936	70.4492	99.4956	53.8724	554.276	122.636	56.1692	protein_coding
ENSG00000161642	ZNF385A	8.24052	2.68319	0.702175	3.82125	0.000132777	0.000949631	3.99939	1.71508	0.907686	1.03692	9.35731	0	1.65162	5.47938	22.0038	8.50617	24.5738	17.3291	10.5665	protein_coding
ENSG00000129116	PALLD	10.1837	2.67788	0.790902	3.38586	0.000709564	0.00388358	2.39964	4.2877	0.907686	1.03692	5.61439	0.935514	5.78067	35.2246	5.74013	36.8601	16.3825	16.6626	0.556131	protein_coding
ENSG00000204482	LST1	101.213	2.67327	0.591413	4.52014	6.1798e-06	6.94907e-05	16.7975	24.8687	19.0614	25.9231	76.73	30.872	19.8194	86.8873	279.353	36.8601	210.243	33.9916	454.359	protein_coding
ENSG00000183615	FAM167B	6.00874	2.66925	0.881182	3.02917	0.00245226	0.0109427	3.19952	0	0.907686	0	0	3.74206	3.30324	9.39322	1.91338	10.3964	30.0347	11.3305	3.89291	protein_coding
ENSG00000120437	ACAT2	77.3285	2.66914	0.333444	8.00476	1.19702e-15	1.01082e-13	22.3966	30.8715	23.5998	18.6646	28.0719	22.4523	13.213	208.216	55.4879	137.044	185.669	187.287	72.297	protein_coding
ENSG00000198911	SREBF2	99.135	2.6681	0.293345	9.09544	9.42034e-20	1.59622e-17	31.9952	41.1619	22.6922	25.9231	44.9151	17.7748	23.1227	218.392	239.172	184.3	133.791	192.619	112.895	protein_coding
ENSG00000175711	B3GNTL1	36.6138	2.66521	0.497499	5.35722	8.45131e-08	1.53313e-06	6.39903	18.0084	18.1537	12.4431	7.48585	4.67757	5.78067	23.4831	126.283	43.476	35.4955	85.3123	88.9809	protein_coding
ENSG00000102870	ZNF629	17.7302	2.66338	0.566289	4.70322	2.56094e-06	3.21565e-05	5.59915	4.2877	8.16917	4.14769	0	8.41963	0.82581	21.1347	25.8306	49.1468	5.46085	57.9857	39.4853	protein_coding
ENSG00000116815	CD58	11.384	2.66039	0.713116	3.73065	0.000190985	0.0012833	3.19952	3.43016	7.26149	4.14769	1.87146	3.74206	0	32.0935	43.051	12.2867	0	14.6631	22.2452	protein_coding
ENSG00000177352	CCDC71	69.8665	2.65803	0.655906	4.05246	5.06825e-05	0.000422552	23.9964	18.8659	30.8613	18.6646	1.87146	21.5168	4.12905	63.4042	38.2675	28.3539	480.555	143.298	34.4801	protein_coding
ENSG00000148308	GTF3C5	208.914	2.65489	0.491036	5.4067	6.41963e-08	1.18998e-06	66.39	83.1814	52.6458	62.2153	39.3007	68.2925	50.3744	176.906	118.629	361.04	587.041	949.766	100.104	protein_coding
ENSG00000132003	ZSWIM4	7.6823	2.65487	0.719304	3.69089	0.000223471	0.00146678	2.39964	0.857541	0.907686	2.07384	1.87146	0.935514	4.95486	6.26215	10.5236	6.61591	43.6868	12.6636	6.11744	protein_coding
ENSG00000161996	WDR90	88.0817	2.65483	0.557351	4.7633	1.90449e-06	2.51379e-05	51.1923	25.7262	38.1228	9.3323	18.7146	31.8075	3.30324	218.392	290.833	86.0069	54.6085	238.608	78.4144	protein_coding
ENSG00000204420	C6orf25	27.1098	2.65458	0.954809	2.78022	0.00543219	0.0208675	0.799879	3.43016	5.44612	18.6646	13.1002	12.1617	1.65162	2.34831	19.1338	2.83539	95.5648	2.66601	174.625	protein_coding
ENSG00000141556	TBCD	533.2	2.6463	0.524332	5.047	4.48796e-07	6.87981e-06	194.371	150.927	252.337	127.541	78.6014	162.779	114.788	609.777	2969.56	186.191	1094.9	412.565	577.264	protein_coding
ENSG00000012124	CD22	6.46455	2.64617	0.87047	3.03993	0.00236631	0.0106248	0	5.14524	7.26149	4.14769	0	0	0	12.5243	19.1338	3.78052	10.9217	6.66503	14.4594	protein_coding
ENSG00000228340	MIR646HG	4.04588	2.63742	0.89689	2.94062	0.00327552	0.0138868	0.799879	2.57262	0	1.03692	0	2.80654	0	22.7003	2.87007	2.83539	8.19127	2.66601	6.11744	lncRNA
ENSG00000126016	AMOT	19.2958	2.6372	0.493685	5.34186	9.19954e-08	1.66052e-06	7.19891	10.2905	8.16917	1.03692	3.74292	7.48411	2.47743	28.9624	20.0905	47.2565	43.6868	52.6537	17.7962	protein_coding
ENSG00000183048	SLC25A10	4.07209	2.63709	0.87978	2.99744	0.00272259	0.0119098	1.59976	0.857541	0	1.03692	3.74292	1.87103	0	5.47938	2.87007	5.67078	10.9217	16.6626	2.22452	protein_coding
ENSG00000006756	ARSD	14.4299	2.63684	0.529414	4.98068	6.33604e-07	9.4128e-06	2.39964	9.43295	6.3538	3.11077	9.35731	3.74206	0	34.4418	4.78344	22.6831	54.6085	23.3276	13.3471	protein_coding
ENSG00000169957	ZNF768	22.9923	2.62102	0.450155	5.82247	5.7984e-09	1.42882e-07	5.59915	5.14524	4.53843	4.14769	13.1002	7.48411	9.08391	42.2695	64.0981	14.177	51.8781	27.3266	50.0518	protein_coding
ENSG00000143630	HCN3	3.60759	2.61607	1.01449	2.57871	0.00991713	0.0337346	0	1.71508	1.81537	0	1.87146	2.80654	0	18.0037	0	3.78052	5.46085	8.66453	2.78065	protein_coding
ENSG00000134198	TSPAN2	42.9186	2.61489	0.575401	4.54447	5.50735e-06	6.28665e-05	5.59915	7.71787	3.63074	22.8123	20.5861	11.2262	6.60648	41.4867	84.1886	64.2689	10.9217	45.3222	233.575	protein_coding
ENSG00000134802	SLC43A3	20.9393	2.61341	0.508402	5.14043	2.74107e-07	4.3917e-06	3.99939	2.57262	6.3538	16.5908	0	11.2262	3.30324	54.011	29.6573	43.476	32.7651	29.3261	38.9291	protein_coding
ENSG00000196230	NA	2300.28	2.6134	0.333558	7.83492	4.69131e-15	3.56539e-13	761.485	686.89	604.519	584.824	879.587	563.18	717.629	6552.55	1939.21	5243.58	4581.65	5392.67	1395.89	protein_coding
ENSG00000167173	C15orf39	87.715	2.61201	0.414823	6.29668	3.0408e-10	9.84511e-09	20.7969	27.4413	31.769	30.0708	22.4575	22.4523	22.2969	83.7562	184.641	63.3237	425.946	71.3158	134.028	protein_coding
ENSG00000142657	PGD	103.269	2.60996	0.334412	7.80462	5.96832e-15	4.48867e-13	25.5961	34.3016	38.1228	30.0708	33.6863	35.5495	18.9936	122.112	137.763	131.373	404.103	227.944	102.884	protein_coding
ENSG00000134326	CMPK2	14.0506	2.6097	0.601237	4.34054	1.4213e-05	0.0001424	1.59976	2.57262	4.53843	8.29538	0	3.74206	7.43229	10.176	12.4369	22.6831	40.9564	52.6537	15.5717	protein_coding
ENSG00000101199	ARFGAP1	183.785	2.60469	0.534798	4.87042	1.11363e-06	1.5704e-05	41.5937	36.8742	78.061	53.92	31.8149	44.9047	38.8131	114.284	219.082	68.0494	1321.53	227.944	112.338	protein_coding
ENSG00000198933	TBKBP1	8.07883	2.60447	0.855267	3.04521	0.00232514	0.0104668	2.39964	1.71508	4.53843	1.03692	0	1.87103	4.12905	0	31.5707	4.72565	24.5738	7.33153	21.133	protein_coding
ENSG00000067057	PFKP	265.342	2.59534	0.455733	5.69488	1.23461e-08	2.7726e-07	96.7854	35.1592	76.2456	63.2523	46.7866	87.9383	126.349	351.463	265.003	252.35	1318.79	511.874	217.447	protein_coding
ENSG00000272368	AC074032.1	3.04201	2.5902	1.07281	2.4144	0.0157609	0.0485573	0.799879	6.00278	1.81537	0	1.87146	0	0	0.782768	1.91338	2.83539	8.19127	11.997	3.33678	lncRNA
ENSG00000081189	MEF2C	36.8553	2.58879	0.898899	2.87995	0.00397735	0.0162103	3.19952	12.8631	8.16917	6.22153	0	10.2907	12.3872	4.69661	66.9682	6.61591	10.9217	5.33202	331.454	protein_coding
ENSG00000181481	RNF135	26.541	2.58718	0.461636	5.60437	2.09016e-08	4.45005e-07	6.39903	5.14524	10.8922	6.22153	9.35731	8.41963	7.43229	27.3969	43.051	17.0123	133.791	35.9911	33.924	protein_coding
ENSG00000116396	KCNC4	15.5609	2.58665	0.466037	5.55032	2.85146e-08	5.8157e-07	3.99939	2.57262	8.16917	5.18461	3.74292	2.80654	6.60648	38.3557	15.307	27.4088	24.5738	44.6557	18.9084	protein_coding
ENSG00000167553	TUBA1C	116.046	2.58637	0.30895	8.37147	5.69057e-17	5.78675e-15	39.1941	23.1536	30.8613	32.1446	50.5295	33.6785	34.684	254.4	234.389	316.619	81.9127	194.619	182.411	protein_coding
ENSG00000213413	PVRIG	84.4385	2.58632	0.586297	4.41129	1.02758e-05	0.000107291	30.3954	14.5782	54.4612	13.48	5.61439	36.4851	12.3872	115.067	53.5746	96.4033	425.946	212.614	26.6943	protein_coding
ENSG00000166813	KIF7	7.17057	2.58566	0.707959	3.65227	0.000259928	0.00166594	3.99939	1.71508	1.81537	0	5.61439	2.80654	0	10.9588	25.8306	17.0123	5.46085	11.3305	6.67357	protein_coding
ENSG00000172500	FIBP	411.302	2.58423	0.467706	5.52533	3.28858e-08	6.58628e-07	115.982	132.919	142.507	66.363	91.7017	141.263	84.2326	396.864	429.553	315.674	2615.75	647.841	166.283	protein_coding
ENSG00000130830	MPP1	60.0606	2.58166	0.351632	7.34195	2.10511e-13	1.2208e-11	16.7975	11.148	12.7076	17.6277	31.8149	13.0972	26.4259	130.722	99.4956	123.812	114.678	134.634	47.8272	protein_coding
ENSG00000149639	SOGA1	26.1296	2.58123	0.468152	5.51365	3.51462e-08	6.9905e-07	13.5979	12.0056	5.44612	6.22153	0	10.2907	5.78067	51.6627	41.1376	67.1043	51.8781	57.3192	17.2401	protein_coding
ENSG00000166035	LIPC	17.0838	2.57942	0.797383	3.23486	0.00121702	0.00611688	3.19952	0	10.8922	4.14769	9.35731	0.935514	5.78067	7.04492	1.91338	21.738	117.408	27.9931	11.6787	protein_coding
ENSG00000125735	TNFSF14	10.8013	2.57781	0.899857	2.86469	0.00417415	0.0168459	2.39964	6.00278	2.72306	4.14769	0	5.61308	0	0.782768	0.956688	37.8052	21.8434	21.9946	36.1485	protein_coding
ENSG00000237976	AL391069.3	22.9114	2.57769	0.485092	5.31382	1.07352e-07	1.90437e-06	3.19952	4.2877	9.98455	3.11077	5.61439	6.5486	14.8646	38.3556	59.3147	44.4211	30.0347	61.9847	16.1278	lncRNA
ENSG00000177830	CHID1	138.507	2.57511	0.45997	5.59842	2.16315e-08	4.59351e-07	39.1941	60.8854	88.9532	16.5908	24.329	52.3888	18.9936	108.022	160.724	136.099	690.797	281.264	122.349	protein_coding
ENSG00000035862	TIMP2	111.809	2.57164	0.498083	5.16308	2.42922e-07	3.94134e-06	23.1965	34.3016	29.9536	20.7384	39.3007	36.4851	53.6777	342.07	20.0905	302.442	210.243	255.937	85.088	protein_coding
ENSG00000108479	GALK1	25.6306	2.57081	0.631697	4.06969	4.70757e-05	0.000397064	3.19952	5.14524	14.523	13.48	0	6.5486	8.2581	30.528	8.6102	33.0796	125.599	65.3173	18.9084	protein_coding
ENSG00000134504	KCTD1	19.0024	2.56954	0.565201	4.54623	5.46152e-06	6.24421e-05	3.99939	6.86032	1.81537	8.29538	0	7.48411	10.7355	25.8314	5.74013	53.8724	24.5738	43.3227	54.5008	protein_coding
ENSG00000182718	ANXA2	46.8254	2.56943	0.473664	5.42458	5.80922e-08	1.08357e-06	10.3984	22.2961	15.4307	6.22153	16.8432	17.7748	14.8646	139.333	28.7007	129.483	30.0347	130.635	46.715	protein_coding
ENSG00000149679	CABLES2	15.1733	2.56908	0.524502	4.89813	9.67539e-07	1.38193e-05	0.799879	4.2877	6.3538	2.07384	5.61439	3.74206	9.90972	24.2658	32.5274	30.2442	32.7651	34.6581	10.0104	protein_coding
ENSG00000272931	AC099568.2	24.1694	2.56783	0.531721	4.82928	1.37026e-06	1.88623e-05	3.99939	12.8631	10.8922	4.14769	0	9.35514	8.2581	20.352	35.3975	39.6955	114.678	37.3242	17.2401	lncRNA
ENSG00000103876	FAH	29.6368	2.56402	0.48886	5.2449	1.56369e-07	2.669e-06	14.3978	3.43016	12.7076	4.14769	9.35731	6.5486	11.5613	31.3107	77.4918	20.7929	111.947	42.6562	38.9291	protein_coding
ENSG00000179115	FARSA	270.401	2.56228	0.56743	4.51558	6.31436e-06	7.09015e-05	90.3863	74.606	104.384	67.4	18.7146	91.6804	27.2517	230.134	211.428	161.617	1954.98	335.251	147.375	protein_coding
ENSG00000099284	H2AFY2	10.5931	2.56033	0.711205	3.59999	0.000318227	0.00196965	4.79927	0.857541	0.907686	5.18461	3.74292	1.87103	4.95486	8.61045	0.956688	49.1468	13.6521	14.6631	28.3627	protein_coding
ENSG00000100577	GSTZ1	70.348	2.56017	0.498484	5.13592	2.80763e-07	4.48476e-06	13.5979	15.4357	35.3998	18.6646	11.2288	15.9037	13.213	77.4941	57.4013	32.1344	505.128	69.9828	48.9395	protein_coding
ENSG00000163507	KIAA1524	34.7004	2.5565	0.673278	3.79709	0.000146404	0.00103377	4.79927	13.7206	8.16917	11.4061	3.74292	16.8393	13.213	193.344	5.74013	86.0069	8.19127	35.3246	50.6079	protein_coding
ENSG00000272369	AC008035.1	9.44934	2.54926	0.643771	3.95988	7.49873e-05	0.000586257	6.39903	1.71508	1.81537	0	3.74293	2.80654	3.30324	8.61045	30.614	8.50617	32.7651	11.997	10.5665	lncRNA
ENSG00000197299	BLM	35.9762	2.54655	0.426946	5.96455	2.45303e-09	6.51136e-08	12.7981	16.2933	8.16917	7.25846	0	14.0327	16.5162	104.891	32.5274	69.9397	70.991	51.9872	62.2866	protein_coding
ENSG00000171643	S100Z	9.17161	2.54276	0.819153	3.10413	0.00190836	0.00888614	4.79927	1.71508	2.72306	5.18461	0	2.80654	0.82581	0.782768	31.5707	3.78052	19.113	5.33202	40.5975	protein_coding
ENSG00000099377	HSD3B7	4.86622	2.54222	0.944942	2.69034	0.00713784	0.0259732	2.39964	0	0.907686	2.07384	0	3.74206	0	2.34831	5.74013	4.72565	32.7651	4.66552	3.89291	protein_coding
ENSG00000132832	AL139352.1	53.7397	2.53862	0.564935	4.49364	7.00144e-06	7.79497e-05	8.79867	7.71787	18.1537	21.7754	3.74292	30.872	16.5162	68.1009	133.936	88.8423	32.7651	254.604	12.791	lncRNA
ENSG00000205593	DENND6B	28.0252	2.53689	0.619228	4.09687	4.18778e-05	0.00035995	11.1983	12.8631	10.8922	3.11077	7.48585	9.35514	5.78067	25.0486	91.8421	3.78052	125.599	17.3291	40.0414	protein_coding
ENSG00000273466	AC012510.1	13.7034	2.53607	0.743174	3.41249	0.000643727	0.00357366	2.39964	1.71508	6.3538	6.22154	1.87146	7.48411	0	9.39322	20.0905	4.72565	90.104	16.6626	11.1226	NA
ENSG00000176371	ZSCAN2	29.6174	2.53294	0.442646	5.72227	1.05109e-08	2.40535e-07	6.39903	13.7206	16.3383	10.3692	1.87146	8.41963	6.60648	25.0486	82.2752	47.2565	68.2606	67.3168	31.1433	protein_coding
ENSG00000206535	LNP1	3.28236	2.53135	0.825333	3.06707	0.0021617	0.00990506	3.19952	0	0	1.03692	0	0.935514	1.65162	4.69661	4.78344	6.61591	8.19127	5.99852	5.56131	protein_coding
ENSG00000167393	PPP2R3B	80.7676	2.52964	0.430662	5.87386	4.25774e-09	1.07704e-07	44.7932	31.729	33.5844	14.5169	16.8432	15.9037	18.1678	137.767	135.85	68.9945	259.39	224.611	47.8272	protein_coding
ENSG00000128298	BAIAP2L2	8.28184	2.52912	0.674428	3.75002	0.000176822	0.00120781	0	2.57262	4.53843	2.07384	3.74292	1.87103	3.30324	10.9588	10.5236	2.83539	43.6868	15.9961	5.56131	protein_coding
ENSG00000137103	TMEM8B	73.9113	2.52547	0.622508	4.05693	4.97217e-05	0.00041598	27.1959	23.1536	35.3998	11.4061	1.87146	23.3879	23.1227	33.659	83.2319	54.8176	477.824	134.634	31.1433	protein_coding
ENSG00000133026	MYH10	42.2213	2.52545	0.924358	2.73211	0.00629292	0.0233959	7.19891	18.0084	11.7999	24.8861	5.61439	6.5486	17.342	190.995	0	147.44	21.8434	96.6429	0.556131	protein_coding
ENSG00000196189	SEMA4A	10.6865	2.52532	0.820005	3.07965	0.00207247	0.0095581	0	2.57262	1.81537	2.07384	13.1002	1.87103	4.12905	12.5243	8.6102	46.3114	0	15.3296	30.5872	protein_coding
ENSG00000163913	IFT122	38.1257	2.52525	0.391089	6.45698	1.0681e-10	3.80825e-09	11.1983	14.5782	17.246	14.5169	13.1002	7.48411	4.12905	64.187	30.614	35.915	174.747	63.9843	43.9343	protein_coding
ENSG00000120253	NUP43	102.524	2.5249	0.528466	4.77778	1.77239e-06	2.35449e-05	31.9952	45.4497	44.4766	30.0708	9.35731	53.3243	4.12905	115.067	132.98	68.9945	461.442	209.282	126.242	protein_coding
ENSG00000146094	DOK3	7.49866	2.52403	0.85475	2.95295	0.00314752	0.0134309	0	2.57262	1.81537	0	9.35731	1.87103	4.12905	18.7864	14.3503	16.0672	2.73042	1.33301	24.4698	protein_coding
ENSG00000119574	ZBTB45	35.6001	2.52373	0.564828	4.46814	7.89023e-06	8.5859e-05	11.1983	14.5782	10.8922	13.48	3.74292	15.9037	0.82581	43.0523	29.6573	30.2442	199.321	59.3187	30.5872	protein_coding
ENSG00000187792	ZNF70	10.6781	2.52196	0.458533	5.50006	3.79662e-08	7.4691e-07	3.99939	4.2877	2.72306	4.14769	0	3.74206	3.30324	21.1347	17.2204	14.177	21.8434	23.3276	18.9084	protein_coding
ENSG00000130812	ANGPTL6	15.0403	2.51965	0.775492	3.2491	0.0011577	0.00586566	1.59976	4.2877	6.3538	0	5.61439	7.48411	3.30324	7.82768	72.7083	5.67078	2.73042	20.6616	57.2815	protein_coding
ENSG00000272221	AL645933.2	3.52536	2.51937	0.827325	3.04519	0.00232531	0.0104668	0.799879	2.57262	0	2.07384	0	1.87103	0	4.69661	3.82675	6.61591	10.9217	4.66552	7.78583	lncRNA
ENSG00000133612	AGAP3	140.847	2.51757	0.71396	3.5262	0.000421568	0.002501	42.3936	27.4413	57.1842	14.5169	11.2288	33.6785	9.08391	114.284	31.5707	61.4335	1275.11	141.965	11.1226	protein_coding
ENSG00000137404	NRM	34.8617	2.51744	0.540012	4.66182	3.13422e-06	3.8481e-05	9.59855	10.2905	9.98455	26.96	1.87146	15.9037	2.47743	111.153	26.7873	71.8299	32.7651	87.9783	45.6027	protein_coding
ENSG00000025770	NCAPH2	125.043	2.51642	0.468827	5.36748	7.98461e-08	1.45762e-06	34.3948	34.3016	87.1379	24.8861	26.2005	43.0337	14.8646	138.55	171.247	83.1715	693.528	208.615	65.6234	protein_coding
ENSG00000182628	SKA2	113.297	2.51617	0.494298	5.09038	3.57338e-07	5.57232e-06	48.7926	46.3072	32.6767	42.5138	3.74292	42.0981	29.7292	251.269	48.7911	261.801	313.999	263.269	87.8687	protein_coding
ENSG00000112312	GMNN	24.127	2.51432	0.585378	4.2952	1.74534e-05	0.000169032	9.59855	4.2877	8.16917	4.14769	5.61439	5.61308	15.6904	103.325	18.1771	65.214	5.46085	39.9902	28.3627	protein_coding
ENSG00000112972	HMGCS1	146.948	2.51365	0.378283	6.64489	3.0344e-11	1.21376e-09	77.5883	41.1619	34.4921	35.2554	59.8868	37.4206	39.6389	548.721	162.637	287.32	106.487	260.603	219.115	protein_coding
ENSG00000259291	ZNF710-AS1	32.5514	2.5131	0.417532	6.01894	1.75567e-09	4.77437e-08	13.5979	3.43016	7.26149	8.29538	16.8432	11.2262	11.5613	45.4006	74.6217	54.8176	90.104	62.6512	23.3575	lncRNA
ENSG00000087884	AAMDC	35.1012	2.51276	0.458796	5.47685	4.32953e-08	8.34692e-07	9.59855	15.4357	20.8768	3.11077	3.74292	21.5168	4.12905	80.6251	51.6612	42.5309	79.1823	86.6453	37.2608	protein_coding
ENSG00000124140	SLC12A5	5.05417	2.51003	0.948785	2.64552	0.00815652	0.0289457	0.799879	1.71508	2.72306	2.07384	1.87146	0	1.65162	2.34831	15.307	0.94513	5.46085	1.33301	29.4749	protein_coding
ENSG00000183963	SMTN	8.56422	2.50986	0.934502	2.68577	0.00723619	0.0262605	2.39964	1.71508	2.72306	3.11077	1.87146	2.80654	1.65162	3.13107	0.956688	18.9026	60.0693	11.997	0	protein_coding
ENSG00000180089	TMEM86B	64.2363	2.50759	0.522183	4.80213	1.56986e-06	2.12853e-05	20.7969	17.1508	46.292	10.3692	11.2288	24.3234	14.8646	25.8314	181.771	39.6955	248.469	111.972	82.3073	protein_coding
ENSG00000270959	LPP-AS2	2.07803	2.50677	1.00895	2.48454	0.0129719	0.0416717	1.59976	0.857541	0.907686	0	0	0.935514	0	4.69661	4.78344	4.72565	2.73042	4.66552	1.11226	lncRNA
ENSG00000144589	STK11IP	106.017	2.50628	0.571857	4.38271	1.17214e-05	0.000120125	29.5955	45.4497	23.5998	34.2184	37.4292	14.9682	31.3808	39.9212	218.125	32.1344	688.067	65.9838	117.344	protein_coding
ENSG00000196123	KIAA0895L	43.9573	2.5032	0.450928	5.55122	2.83688e-08	5.80235e-07	21.5967	10.2905	13.6153	5.18461	14.9717	8.41963	22.2969	48.5316	69.8383	48.2017	144.712	125.969	37.8169	protein_coding
ENSG00000196535	MYO18A	132.949	2.50296	0.333085	7.51447	5.71423e-14	3.65104e-12	71.1892	45.4497	54.4612	22.8123	33.6863	47.7112	20.6453	234.831	189.424	156.892	289.425	346.581	215.223	protein_coding
ENSG00000260193	AL138781.1	13.9021	2.50295	0.694643	3.60322	0.000314302	0.00194954	1.59976	10.2905	2.72306	2.07384	0	1.87103	4.95486	15.6554	8.6102	4.72565	109.217	10.664	8.34196	lncRNA
ENSG00000123154	WDR83	7.3548	2.4985	0.66914	3.7339	0.000188537	0.00127337	1.59976	3.43016	6.3538	1.03692	1.87146	0.935514	1.65162	7.82768	8.6102	3.78052	40.9564	11.997	5.56131	protein_coding
ENSG00000198246	SLC29A3	36.3111	2.49788	0.671576	3.71944	0.000199668	0.0013342	8.79867	22.2961	7.26149	5.18461	1.87146	14.9682	2.47743	18.0037	21.0471	18.9026	294.886	34.6581	21.6891	protein_coding
ENSG00000228716	DHFR	17.2013	2.49749	0.675421	3.69767	0.000217584	0.00143729	2.39964	8.57541	7.26149	7.25846	0	10.2907	2.47743	65.7525	14.3503	39.6955	2.73042	13.3301	49.4956	protein_coding
ENSG00000160326	SLC2A6	23.3048	2.49512	0.579046	4.30903	1.63975e-05	0.000161184	5.59915	6.86032	10.8922	4.14769	13.1002	6.5486	7.43229	4.69661	23.9172	23.6283	98.2953	26.6601	71.1847	protein_coding
ENSG00000164930	FZD6	17.347	2.49489	0.559688	4.45765	8.28635e-06	8.94553e-05	7.99879	8.57541	5.44612	3.11077	7.48585	4.67757	3.30324	54.7938	18.1771	30.2442	8.19127	10.664	62.8428	protein_coding
ENSG00000179965	ZNF771	8.9811	2.49441	0.612746	4.07088	4.68363e-05	0.000395275	3.19952	1.71508	4.53843	2.07384	0	6.5486	0.82581	13.3071	18.1771	10.3964	27.3042	21.9946	6.67357	protein_coding
ENSG00000117450	PRDX1	320.605	2.48958	0.334495	7.4428	9.85767e-14	6.08311e-12	123.981	109.765	137.061	119.246	43.0436	104.778	75.9745	385.122	663.942	507.535	879.196	735.152	283.071	protein_coding
ENSG00000112290	WASF1	4.03573	2.48825	0.945862	2.63066	0.0085218	0.0299549	2.39964	0.857541	0	0	0	2.80654	2.47743	5.47938	21.0471	10.3964	0	5.33202	1.66839	protein_coding
ENSG00000167851	CD300A	17.3703	2.48782	0.64082	3.88225	0.000103494	0.00076994	1.59976	5.14524	1.81537	11.4061	13.1002	3.74206	2.47743	4.69661	15.307	44.4211	35.4955	29.3261	57.2815	protein_coding
ENSG00000186010	NDUFA13	249.197	2.48712	0.542196	4.58712	4.49399e-06	5.2291e-05	64.7902	69.4608	84.4148	36.2923	44.9151	101.036	52.8518	172.992	204.731	123.812	1851.23	317.922	115.119	protein_coding
ENSG00000139132	FGD4	3.81443	2.48353	0.906014	2.74116	0.00612228	0.022903	0	2.57262	1.81537	0	9.35731	0.935514	0	9.39322	2.87007	9.4513	8.19127	3.33251	1.66839	protein_coding
ENSG00000182054	IDH2	269.723	2.48345	0.298996	8.30597	9.90108e-17	9.59541e-15	103.184	84.039	68.9841	69.4738	82.3443	121.617	73.4971	483.751	513.742	548.176	518.781	655.839	182.967	protein_coding
ENSG00000049239	H6PD	157.213	2.47909	0.558822	4.43627	9.15302e-06	9.74702e-05	53.5919	66.8882	79.8764	36.2923	3.74292	45.8402	48.7228	131.505	101.409	152.166	843.701	366.576	113.451	protein_coding
ENSG00000184574	LPAR5	20.2284	2.47723	0.769985	3.21724	0.0012943	0.00644696	3.99939	8.57541	6.3538	11.4061	1.87146	7.48411	0.82581	8.61045	1.91338	35.915	133.791	33.3251	8.89809	protein_coding
ENSG00000182557	SPNS3	29.6749	2.47692	0.485231	5.10462	3.31457e-07	5.21376e-06	3.99939	15.4357	6.3538	4.14769	7.48585	13.0972	14.0388	36.0073	55.4879	20.7929	35.4955	63.3178	110.114	protein_coding
ENSG00000198736	MSRB1	21.9764	2.47683	0.519761	4.76533	1.88543e-06	2.49319e-05	3.19952	11.148	9.98455	5.18461	9.35731	7.48411	4.95486	15.6554	29.6573	44.4211	103.756	31.9921	8.89809	protein_coding
ENSG00000169710	FASN	230.541	2.47579	0.430194	5.75507	8.66071e-09	2.02364e-07	69.5895	89.1842	47.1997	39.4031	123.517	78.5832	78.452	201.954	684.989	192.807	914.692	302.592	174.069	protein_coding
ENSG00000160285	LSS	41.9141	2.47376	0.451224	5.48235	4.19724e-08	8.11354e-07	7.99879	16.2933	11.7999	21.7754	13.1002	10.2907	6.60648	62.6215	59.3147	27.4088	218.434	58.6522	30.5872	protein_coding
ENSG00000234663	LINC01934	83.4717	2.46967	0.517563	4.77172	1.82662e-06	2.42208e-05	24.7962	24.0111	33.5844	23.8492	24.329	12.1617	17.342	99.4116	21.0471	38.7503	562.467	126.636	76.746	lncRNA
ENSG00000138107	ACTR1A	386.803	2.46955	0.460152	5.36683	8.01346e-08	1.46104e-06	123.981	149.212	179.722	95.3969	56.1439	157.166	82.581	310.759	489.824	366.711	1971.37	833.128	212.442	protein_coding
ENSG00000196684	HSH2D	44.4198	2.46464	0.624018	3.94964	7.82703e-05	0.000606669	12.7981	9.43295	13.6153	18.6646	14.9717	15.9037	13.213	54.7938	67.9249	3.78052	70.991	26.6601	254.708	protein_coding
ENSG00000005206	SPPL2B	322.55	2.46217	0.389061	6.32849	2.4757e-10	8.18058e-09	139.179	137.206	146.137	86.0646	65.5012	116.939	49.5486	349.115	735.693	199.423	1002.07	725.821	440.456	protein_coding
ENSG00000166171	DPCD	7.27417	2.46096	0.822241	2.99299	0.00276263	0.0120554	0	1.71508	3.63074	5.18461	0	2.80654	1.65162	11.7415	13.3936	0.94513	35.4955	14.6631	3.33678	protein_coding
ENSG00000008382	MPND	30.6609	2.46072	0.543134	4.53059	5.88189e-06	6.64069e-05	4.79927	16.2933	9.98455	4.14769	7.48585	15.9037	6.60648	22.7003	24.8739	25.5185	182.938	57.3192	20.0207	protein_coding
ENSG00000139618	BRCA2	55.1226	2.4597	0.610033	4.03208	5.52856e-05	0.000455145	14.3978	16.2933	26.3229	18.6646	29.9434	16.8393	5.78067	290.407	3.82675	105.855	27.3042	75.3148	85.6441	protein_coding
ENSG00000196465	MYL6B	68.1332	2.45829	0.282276	8.7088	3.07106e-18	4.03146e-16	26.396	30.0139	12.7076	13.48	29.9434	25.2589	18.9936	126.026	152.113	124.757	103.756	129.968	92.3177	protein_coding
ENSG00000136367	ZFHX2	7.61037	2.45728	0.694467	3.53837	0.000402606	0.0024073	2.39964	6.00278	0	1.03692	0	0.935514	4.95486	7.82768	9.56688	17.9575	5.46085	23.3276	19.4646	protein_coding
ENSG00000170909	OSCAR	8.12662	2.45359	0.859414	2.85496	0.00430427	0.0172505	0	9.43295	1.81537	1.03692	7.48585	1.87103	2.47743	4.69661	27.744	17.9575	24.5738	5.99852	0.556131	protein_coding
ENSG00000117419	ERI3	49.3453	2.4527	0.553988	4.42735	9.5397e-06	0.000100888	11.1983	13.7206	30.8613	8.29538	14.9717	26.1944	2.47743	43.0523	68.8816	32.1344	286.695	77.9808	25.0259	protein_coding
ENSG00000117016	RIMS3	9.97456	2.4527	0.668556	3.66865	0.000243838	0.00158106	3.99939	0.857541	2.72306	0	1.87146	5.61308	4.95486	3.91384	44.9644	21.738	10.9217	21.9946	6.11744	protein_coding
ENSG00000143545	RAB13	4.11649	2.45004	0.973431	2.51691	0.011839	0.0387917	0.799879	2.57262	1.81537	2.07384	0	1.87103	0	3.91384	8.6102	5.67078	8.19127	17.9956	0	protein_coding
ENSG00000138778	CENPE	51.8738	2.44874	0.70375	3.47956	0.000502242	0.00289055	15.1977	12.0056	15.4307	23.8492	24.329	19.6458	9.08391	230.917	4.78344	198.477	8.19127	87.9783	24.4698	protein_coding
ENSG00000156983	BRPF1	328.18	2.44718	0.460122	5.31853	1.04606e-07	1.86254e-06	124.781	88.3267	121.63	52.883	114.159	117.875	75.1487	206.651	475.474	216.435	1995.94	340.583	336.459	protein_coding
ENSG00000204444	APOM	3.981	2.44628	0.910707	2.68613	0.00722846	0.0262522	1.59976	0.857541	0.907686	0	11.2288	0	0	7.82768	6.69682	6.61591	5.46085	6.66503	3.89291	protein_coding
ENSG00000213904	LIPE-AS1	8.7032	2.44605	0.812715	3.00973	0.00261479	0.0115361	0.799879	7.71787	7.26149	0	0	2.80654	1.65162	3.91384	5.74013	1.89026	62.7997	11.3305	7.2297	lncRNA
ENSG00000233954	UQCRHL	8.22221	2.44544	0.75471	3.24024	0.00119427	0.00601769	3.99939	6.00278	4.53843	1.03692	0	0.935514	1.65162	14.0898	0	12.2867	38.2259	11.3305	12.791	protein_coding
ENSG00000101945	SUV39H1	21.4624	2.44534	0.585484	4.1766	2.95895e-05	0.000265717	3.19952	9.43295	9.98455	16.5908	5.61439	0.935514	1.65162	36.0073	24.8739	25.5185	103.756	31.9921	9.45422	protein_coding
ENSG00000188191	PRKAR1B	249.194	2.44327	0.697871	3.50103	0.000463458	0.00271494	80.7878	48.8798	113.461	52.883	35.5578	75.7766	68.5422	25.8314	108.106	165.398	1933.14	473.883	57.2815	protein_coding
ENSG00000220201	ZGLP1	9.78493	2.44182	0.657561	3.71344	0.00020446	0.00136244	2.39964	3.43016	5.44612	7.25846	0	2.80654	0	10.9588	11.4803	6.61591	43.6868	18.6621	14.4594	protein_coding
ENSG00000272374	Z97832.2	4.03063	2.4409	0.792028	3.08183	0.0020573	0.00949726	1.59976	0	1.81537	2.07384	0	0.935514	2.47743	7.04492	3.82675	10.3964	0	13.33	8.89809	lncRNA
ENSG00000049541	RFC2	34.5734	2.44041	0.423356	5.76443	8.19334e-09	1.9269e-07	7.99879	7.71787	9.07686	11.4061	11.2288	10.2907	17.342	72.0147	23.9172	49.1468	136.521	63.3178	29.4749	protein_coding
ENSG00000181938	GINS3	8.10418	2.43759	0.612381	3.98051	6.87669e-05	0.000544404	1.59976	1.71508	2.72306	1.03692	7.48585	3.74206	2.47743	28.9624	5.74013	15.1221	8.19127	19.3286	7.2297	protein_coding
ENSG00000113161	HMGCR	31.0235	2.42625	0.36815	6.5904	4.38649e-11	1.68909e-09	8.79867	12.8631	11.7999	8.29538	9.35731	12.1617	9.90972	82.1907	30.614	76.5556	30.0347	43.9892	66.7357	protein_coding
ENSG00000126822	PLEKHG3	23.5544	2.42474	0.716551	3.3839	0.000714647	0.00390447	2.39964	21.4385	7.26149	3.11077	9.35731	2.80654	8.2581	4.69661	8.6102	48.2017	169.286	14.6631	6.11744	protein_coding
ENSG00000121797	CCRL2	9.53796	2.42097	0.54155	4.47046	7.80526e-06	8.53202e-05	1.59976	2.57262	8.16917	2.07384	5.61439	3.74206	0.82581	16.4381	9.56688	8.50617	32.7651	19.3286	12.791	protein_coding
ENSG00000166483	WEE1	23.5539	2.41649	0.608275	3.97269	7.10649e-05	0.000560446	4.79927	11.148	7.26149	19.7015	0	2.80654	8.2581	101.76	38.2675	48.2017	13.6521	31.9921	18.3523	protein_coding
ENSG00000091651	ORC6	13.5383	2.41508	0.635645	3.79941	0.00014504	0.00102548	2.39964	1.71508	7.26149	2.07384	5.61439	6.5486	6.60648	61.8387	8.6102	30.2442	2.73042	15.3296	25.0259	protein_coding
ENSG00000248098	BCKDHA	36.0537	2.41262	0.575241	4.19409	2.73967e-05	0.000248498	19.1971	12.8631	12.7076	6.22154	3.74293	11.2262	10.7355	39.9212	64.0981	26.4637	193.86	59.3187	8.34196	protein_coding
ENSG00000115526	CHST10	11.1166	2.41179	0.610624	3.94972	7.82442e-05	0.000606669	0.799879	6.00278	2.72306	7.25846	0	4.67757	3.30324	13.3071	24.8739	13.2318	38.2259	23.9941	6.11744	protein_coding
ENSG00000116793	PHTF1	10.632	2.40779	0.591012	4.07401	4.62112e-05	0.000391227	3.19952	1.71508	6.3538	2.07384	3.74292	3.74206	4.12905	14.8726	35.3975	4.72565	24.5738	8.66453	25.0259	protein_coding
ENSG00000106605	BLVRA	13.0974	2.4009	0.699075	3.43439	0.000593889	0.0033291	2.39964	1.71508	3.63074	3.11077	11.2288	4.67757	4.95486	4.69661	12.4369	24.5734	60.0693	33.9916	2.78065	protein_coding
ENSG00000104918	RETN	38.4223	2.39802	0.757326	3.16643	0.0015432	0.0074453	3.19952	7.71787	7.26149	4.14769	11.2288	9.35514	27.2517	8.61045	37.3108	29.299	313.999	33.9916	6.11744	protein_coding
ENSG00000170522	ELOVL6	14.4945	2.39759	0.659425	3.63589	0.000277027	0.00175297	4.79927	4.2877	2.72306	2.07384	11.2288	10.2907	0.82581	52.4455	5.74013	34.9698	5.46085	21.3281	32.2556	protein_coding
ENSG00000166845	C18orf54	8.80884	2.39492	0.619865	3.86362	0.000111718	0.000823908	2.39964	8.57541	1.81537	0	0	3.74206	3.30324	25.8314	6.69682	6.61591	27.3042	15.9961	12.2349	protein_coding
ENSG00000256271	CACNA1C-AS2	38.2217	2.39449	0.642291	3.72805	0.000192967	0.00129421	14.3978	17.1508	4.53843	7.25846	22.4576	8.41963	14.0388	39.1384	181.771	58.5981	43.6868	82.6463	2.78065	lncRNA
ENSG00000134243	SORT1	10.259	2.39352	0.860366	2.78198	0.00540279	0.0207988	1.59976	2.57262	0.907686	10.3692	5.61439	0.935514	2.47743	12.5243	6.69682	30.2442	32.7651	26.6601	0	protein_coding
ENSG00000159216	RUNX1	266.583	2.39245	0.365124	6.55243	5.66095e-11	2.12875e-09	79.9879	114.053	84.4148	93.323	84.2158	62.6794	113.962	244.224	200.905	509.425	759.058	818.465	300.867	protein_coding
ENSG00000177084	POLE	106.218	2.39227	0.349595	6.84298	7.7563e-12	3.46752e-10	39.1941	44.5921	53.5535	36.2923	20.5861	30.872	20.6453	292.755	62.1847	107.745	308.538	215.947	147.931	protein_coding
ENSG00000087266	SH3BP2	122.085	2.39071	0.519026	4.60614	4.10204e-06	4.82358e-05	32.795	48.0223	33.5844	51.8461	28.0719	39.2916	23.1227	55.5766	110.019	71.8299	810.936	131.301	150.711	protein_coding
ENSG00000161692	DBF4B	5.21274	2.38957	0.808372	2.95603	0.0031163	0.0133055	4.79927	1.71508	0	1.03692	0	2.80654	0.82581	16.4381	1.91338	6.61591	16.3825	4.66552	10.5665	protein_coding
ENSG00000167107	ACSF2	10.7442	2.3883	0.640025	3.73157	0.000190291	0.00128043	1.59976	1.71508	4.53843	1.03692	7.48585	0.935514	7.43229	18.0037	20.0905	4.72565	51.8781	7.99803	12.2349	protein_coding
ENSG00000100084	HIRA	15.3471	2.3866	0.539239	4.42587	9.60534e-06	0.000101368	2.39964	5.14524	5.44612	3.11077	1.87146	6.5486	9.08391	21.1347	25.8306	15.1221	68.2606	26.6601	8.89809	protein_coding
ENSG00000100077	ADRBK2	36.566	2.38446	0.378136	6.30583	2.86657e-10	9.30355e-09	18.3972	5.14524	11.7999	5.18461	13.1002	12.1617	20.6453	77.4941	60.2714	71.8299	65.5302	75.9813	37.8169	protein_coding
ENSG00000159259	CHAF1B	9.10155	2.38055	0.622762	3.82256	0.000132073	0.000946	0.799879	0.857541	5.44612	4.14769	0	1.87103	7.43229	18.7864	8.6102	17.0123	24.5738	19.3286	9.45422	protein_coding
ENSG00000142528	ZNF473	18.7837	2.37976	0.606071	3.92654	8.61763e-05	0.000660941	6.39903	4.2877	11.7999	3.11077	0	12.1617	4.95486	22.7003	24.8739	34.0247	70.991	43.3227	5.56131	protein_coding
ENSG00000180998	GPR137C	8.45597	2.37878	0.794674	2.99341	0.00275881	0.0120427	2.39964	4.2877	1.81537	1.03692	0	2.80654	5.78067	7.82768	4.78344	10.3964	43.6868	23.9941	1.11226	protein_coding
ENSG00000100321	SYNGR1	11.8136	2.37743	0.618174	3.84589	0.000120115	0.000873783	1.59976	1.71508	4.53843	5.18461	5.61439	1.87103	6.60648	3.91384	29.6573	33.0796	24.5738	27.9931	7.2297	protein_coding
ENSG00000184988	TMEM106A	19.937	2.37701	0.470976	5.047	4.48808e-07	6.87981e-06	7.19891	10.2905	12.7076	1.03692	5.61439	9.35514	3.30324	25.8314	16.2637	35.915	40.9564	40.6567	50.0518	protein_coding
ENSG00000170954	ZNF415	4.91762	2.37356	0.903445	2.62723	0.00860824	0.0301853	2.39964	1.71508	5.44612	0	0	0.935514	1.65162	13.3071	0.956688	14.177	0	13.3301	10.0104	protein_coding
ENSG00000198901	PRC1	44.387	2.37252	0.67888	3.49476	0.000474484	0.00276607	9.59855	3.43016	21.7845	10.3692	35.5578	24.3234	6.60648	190.995	15.307	147.44	5.46085	49.9877	56.1692	protein_coding
ENSG00000103066	PLA2G15	27.5999	2.37171	0.594285	3.99087	6.58316e-05	0.000526361	11.1983	11.148	16.3383	1.03692	3.74292	8.41963	9.08391	14.0898	42.0943	20.7929	169.286	32.6586	18.9084	protein_coding
ENSG00000267383	AC011447.3	25.8847	2.36952	0.664623	3.56521	0.000363572	0.00220452	7.99879	12.8631	3.63074	2.07384	3.74293	13.0972	16.5162	136.202	8.6102	38.7503	8.19127	31.9921	52.8324	lncRNA
ENSG00000137098	SPAG8	6.17523	2.36745	0.835731	2.83279	0.0046144	0.0183155	0.799879	1.71508	2.72306	0	5.61439	2.80654	0.82581	5.47938	0.956688	1.89026	43.6868	9.33104	4.44905	protein_coding
ENSG00000196839	ADA	294.194	2.36641	0.365276	6.47842	9.2689e-11	3.33203e-09	115.982	87.4691	147.045	78.8061	76.73	142.198	59.4583	529.934	650.548	548.176	565.198	684.498	138.477	protein_coding
ENSG00000166927	MS4A7	7.88904	2.36433	0.824513	2.86754	0.00413673	0.0167136	0	2.57262	0	4.14769	16.8432	1.87103	0	14.8726	9.56688	10.3964	16.3825	8.66453	17.2401	protein_coding
ENSG00000168487	BMP1	15.9952	2.36341	0.477842	4.946	7.57533e-07	1.1027e-05	5.59915	3.43016	6.3538	4.14769	13.1002	5.61308	2.47743	14.0898	38.2675	21.738	51.8781	17.3291	23.9136	protein_coding
ENSG00000149554	CHEK1	33.8585	2.36267	0.541563	4.36268	1.28478e-05	0.000129646	19.1971	7.71787	19.0614	3.11077	7.48585	14.0327	10.7355	135.419	21.0471	74.6653	13.6521	63.9843	50.0518	protein_coding
ENSG00000105699	LSR	37.5289	2.36262	0.901327	2.62127	0.00876023	0.0306142	8.79867	12.8631	14.523	3.11077	16.8432	11.2262	0.82581	1.56554	6.69682	5.67078	346.764	57.3192	1.66839	protein_coding
ENSG00000143889	HNRNPLL	18.0822	2.3621	0.526494	4.48646	7.2415e-06	8.02512e-05	5.59915	4.2877	6.3538	5.18461	1.87146	6.5486	12.3872	40.704	4.78344	40.6406	43.6868	34.6581	28.3627	protein_coding
ENSG00000196678	ERI2	3.9447	2.36161	0.938464	2.51646	0.0118541	0.0388297	2.39964	0.857541	0	2.07384	0	0.935514	3.30324	10.176	0	13.2318	8.19127	7.33153	2.78065	protein_coding
ENSG00000146733	PSPH	13.8889	2.36154	0.490336	4.81616	1.46347e-06	1.99175e-05	5.59915	2.57262	7.26149	4.14769	1.87146	0.935514	9.90972	32.0935	30.614	17.0123	27.3042	23.9941	17.2401	protein_coding
ENSG00000111602	TIMELESS	76.2938	2.36047	0.38429	6.14242	8.1273e-10	2.38533e-08	36.7944	24.8687	31.769	18.6646	18.7146	25.2589	19.8194	193.344	33.4841	116.251	248.469	142.632	81.7512	protein_coding
ENSG00000169679	BUB1	14.531	2.35993	0.876171	2.69346	0.00707149	0.0257794	7.19891	7.71787	1.81537	3.11077	0	5.61308	9.08391	73.5802	0.956688	47.2565	0	15.3296	17.2401	protein_coding
ENSG00000226711	FAM66C	13.1343	2.35749	0.886508	2.6593	0.00783031	0.0279945	2.39964	2.57262	6.3538	3.11077	18.7146	4.67757	0	2.34831	49.7478	3.78052	68.2606	5.99852	2.78065	lncRNA
ENSG00000141873	SLC39A3	39.6206	2.35679	0.447884	5.26205	1.42458e-07	2.45476e-06	7.99879	12.8631	21.7845	8.29538	0	28.0654	13.213	44.6178	72.7083	51.9822	81.9127	82.6463	88.9809	protein_coding
ENSG00000064601	CTSA	151.125	2.35414	0.63173	3.7265	0.000194157	0.00130159	35.1947	31.729	57.1842	15.5538	33.6863	86.0673	26.4259	64.187	80.3618	46.3114	1198.66	107.973	181.299	protein_coding
ENSG00000179348	GATA2	6.08839	2.35121	0.940479	2.50001	0.0124188	0.0402713	2.39964	0	2.72306	1.03692	5.61439	3.74206	0	6.26215	0	16.0672	21.8434	3.33251	16.1278	protein_coding
ENSG00000160991	ORAI2	181.385	2.35096	0.389757	6.03186	1.62086e-09	4.43282e-08	72.789	78.0362	62.6303	36.2923	74.8585	69.228	37.1615	138.55	284.136	187.136	895.579	208.615	212.998	protein_coding
ENSG00000149548	CCDC15	32.2575	2.34745	0.646888	3.62883	0.000284704	0.00179447	11.1983	21.4385	5.44612	11.4061	18.7146	7.48411	4.95486	61.8387	3.82675	121.922	10.9217	47.3217	92.8738	protein_coding
ENSG00000096080	MRPS18A	62.2921	2.34664	0.647361	3.62493	0.000289035	0.00181622	20.7969	23.1536	26.3229	15.5538	0	30.872	9.90972	53.2283	46.8777	36.8601	423.216	94.6434	28.3627	protein_coding
ENSG00000184990	SIVA1	414.22	2.34627	0.362798	6.46717	9.98559e-11	3.56911e-09	121.582	114.053	166.107	103.692	149.717	174.006	161.033	868.873	882.067	582.2	1283.3	622.513	155.717	protein_coding
ENSG00000052749	RRP12	69.3163	2.34414	0.541867	4.32605	1.51804e-05	0.000150657	26.396	24.8687	27.2306	23.8492	41.1722	20.5813	10.7355	42.2695	321.447	35.915	207.512	77.9808	41.1537	protein_coding
ENSG00000163220	S100A9	840.997	2.34365	0.822126	2.85072	0.0043621	0.0174629	7.99879	230.678	211.491	77.7692	1240.78	148.747	521.086	140.898	2678.73	2324.08	2165.23	1100.4	85.088	protein_coding
ENSG00000198551	ZNF627	12.7094	2.34322	0.578239	4.05234	5.07086e-05	0.000422552	5.59915	5.14524	3.63074	2.07384	7.48585	3.74206	3.30324	5.47938	8.6102	17.9575	60.0693	22.6611	19.4646	protein_coding
ENSG00000255320	AP000759.1	5.02313	2.34218	0.870014	2.69212	0.00709988	0.0258698	0.799879	3.43016	3.63074	0	11.2288	0	0	16.4381	3.82675	0.94513	19.113	5.33202	0.556131	lncRNA
ENSG00000172794	RAB37	164.844	2.33976	0.354062	6.60833	3.88675e-11	1.521e-09	54.3918	93.4719	39.0305	46.6615	59.8868	64.5505	44.5937	158.902	337.711	152.166	630.728	203.95	256.932	protein_coding
ENSG00000142347	MYO1F	51.4615	2.33923	0.550478	4.24945	2.14296e-05	0.000201986	3.99939	16.2933	21.7845	7.25846	50.5295	17.7748	18.9936	50.0972	143.503	30.2442	229.356	21.3281	57.8376	protein_coding
ENSG00000255856	AC069503.1	3.79804	2.33841	0.866712	2.69802	0.00697528	0.0254802	1.59976	2.57262	0	2.07384	0	0.935514	1.65162	7.82768	1.91338	17.9575	2.73042	7.33153	2.78065	lncRNA
ENSG00000125434	SLC25A35	12.4702	2.33362	0.613883	3.80142	0.000143872	0.00101839	2.39964	12.0056	9.07686	5.18461	3.74292	1.87103	0	15.6554	7.65351	9.4513	60.0693	26.6601	8.34196	protein_coding
ENSG00000130270	ATP8B3	2.62306	2.33247	0.900345	2.59064	0.00957973	0.0328656	1.59976	0.857541	1.81537	0	1.87146	0	0.82581	5.47938	6.69682	6.61591	0	3.33251	5.00518	protein_coding
ENSG00000245025	AC107959.1	7.56226	2.33036	0.826193	2.8206	0.00479333	0.0188959	0	2.57262	5.44612	5.18461	1.87146	2.80654	0	6.26215	1.91338	13.2318	43.6868	11.997	3.33678	lncRNA
ENSG00000166508	MCM7	481.015	2.32998	0.410994	5.66912	1.43532e-08	3.17397e-07	160.776	166.363	176.091	142.058	87.9587	196.458	137.91	827.386	280.31	551.956	2435.54	751.148	339.24	protein_coding
ENSG00000214189	ZNF788	3.88954	2.32917	0.85154	2.73525	0.00623337	0.0232404	1.59976	1.71508	2.72306	1.03692	0	0	2.47743	13.3071	1.91338	9.4513	0	7.99803	8.34196	transcribed_unprocessed_pseudogene
ENSG00000121552	CSTA	9.91438	2.32763	0.914115	2.54632	0.0108866	0.0364233	0	1.71508	5.44612	3.11077	31.8149	0.935514	0.82581	10.176	38.2675	11.3416	10.9217	12.6636	1.66839	protein_coding
ENSG00000175938	ORAI3	35.2589	2.32317	0.503726	4.61197	3.9888e-06	4.70958e-05	7.99879	20.581	9.07686	11.4061	13.1002	7.48411	17.342	96.2805	119.586	14.177	79.1823	19.3286	42.8221	protein_coding
ENSG00000091317	CMTM6	535.223	2.32279	0.443142	5.24163	1.59164e-07	2.7103e-06	187.172	141.494	234.183	153.465	183.403	246.04	135.433	472.792	1277.18	402.626	2490.15	776.476	257.489	protein_coding
ENSG00000142731	PLK4	4.2849	2.32103	0.847415	2.73895	0.00616361	0.0230219	1.59976	0.857541	0	0	3.74292	3.74206	0.82581	15.6554	1.91338	10.3964	8.19127	5.99852	2.78065	protein_coding
ENSG00000085265	FCN1	102.275	2.31777	0.599806	3.8642	0.000111452	0.000822786	2.39964	37.7318	35.3998	34.2184	131.002	24.3234	22.2969	64.9698	203.775	113.416	529.702	101.975	28.3627	protein_coding
ENSG00000269947	AC135178.5	14.3135	2.31456	0.542867	4.26358	2.01175e-05	0.000191747	3.99939	5.14524	8.16917	1.03692	7.48585	4.67757	6.60648	27.3969	39.2242	3.78052	27.3042	20.6616	30.5872	lncRNA
ENSG00000272821	U62317.3	33.7494	2.31348	0.544285	4.25049	2.13299e-05	0.000201441	13.5979	22.2961	10.8922	6.22154	1.87146	19.6458	8.2581	104.108	11.4803	93.5679	38.2259	71.3158	37.2608	lncRNA
ENSG00000117480	FAAH	18.7092	2.31311	0.806193	2.86918	0.00411539	0.0166428	4.79927	6.00278	28.1383	3.11077	5.61439	5.61308	2.47743	2.34831	23.9172	7.56104	51.8781	97.3094	4.44905	protein_coding
ENSG00000235843	AL390961.2	4.00385	2.31296	0.750744	3.0809	0.00206378	0.00952413	1.59976	0	2.72306	1.03692	0	0.935514	3.30324	10.9588	6.69682	8.50617	2.73042	7.99803	5.56131	lncRNA
ENSG00000250802	ZBED3-AS1	2.96485	2.31194	0.883402	2.61709	0.00886822	0.0309173	0.799879	1.71508	0.907686	0	0	1.87103	1.65162	6.26215	6.69682	4.72565	5.46085	0.666503	7.78583	lncRNA
ENSG00000165030	NFIL3	20.7924	2.31151	0.953348	2.42462	0.0153244	0.047486	1.59976	1.71508	0.907686	3.11077	41.1722	5.61308	5.78067	10.176	52.6179	6.61591	8.19127	2.66601	130.135	protein_coding
ENSG00000117448	AKR1A1	210.072	2.31147	0.349367	6.61617	3.68613e-11	1.45035e-09	92.786	75.4636	87.1379	48.7354	52.4009	102.907	48.7228	283.362	286.05	219.27	821.858	395.903	216.335	protein_coding
ENSG00000134369	NAV1	12.9836	2.3102	0.754153	3.06331	0.00218905	0.00999164	7.99879	2.57262	9.07686	0	5.61439	5.61308	0.82581	3.13107	7.65351	29.299	70.991	12.6636	13.3471	protein_coding
ENSG00000160789	LMNA	8.99711	2.30328	0.923944	2.49288	0.0126713	0.0408879	0.799879	0	2.72306	1.03692	16.8432	1.87103	3.30324	3.91384	55.4879	13.2318	8.19127	3.99902	5.56131	protein_coding
ENSG00000168439	STIP1	322.715	2.30292	0.438845	5.2477	1.54012e-07	2.63499e-06	142.378	78.0362	168.83	85.0276	54.2724	130.036	80.1036	437.568	340.581	266.527	1668.29	527.87	215.779	protein_coding
ENSG00000086289	EPDR1	11.6813	2.3022	0.534717	4.30546	1.66643e-05	0.000163473	4.79927	6.00278	2.72306	5.18461	3.74292	3.74206	2.47743	16.4381	3.82675	27.4088	35.4955	19.9951	20.0207	protein_coding
ENSG00000105576	TNPO2	415.316	2.30077	0.405465	5.67441	1.3917e-08	3.09172e-07	182.372	144.067	216.029	86.0646	91.7017	168.393	120.568	464.964	734.737	355.369	1807.54	766.478	260.825	protein_coding
ENSG00000167670	CHAF1A	57.7623	2.2949	0.382229	6.004	1.9251e-09	5.2057e-08	20.7969	18.0084	41.7536	19.7015	18.7146	21.5168	8.2581	164.381	39.2242	142.715	95.5648	87.9783	72.297	protein_coding
ENSG00000085185	BCORL1	21.4372	2.29168	0.477369	4.80064	1.58157e-06	2.14038e-05	11.1983	13.7206	3.63074	10.3692	0	2.80654	8.2581	23.4831	24.8739	58.5981	30.0347	39.9902	51.7202	protein_coding
ENSG00000163527	STT3B	521.231	2.28964	0.368932	6.20611	5.43105e-10	1.67573e-08	204.769	181.799	165.199	128.578	149.717	222.652	139.562	572.986	1049.49	559.517	338.573	782.474	2280.69	protein_coding
ENSG00000163961	RNF168	212.197	2.28805	0.432071	5.29553	1.18674e-07	2.08182e-06	88.7866	69.4608	62.6303	78.8061	54.2724	74.8411	90.8391	124.46	147.33	843.056	491.476	475.216	157.385	protein_coding
ENSG00000176788	BASP1	35.9587	2.28695	0.878066	2.60453	0.00919995	0.0317974	7.99879	14.5782	6.3538	5.18461	108.545	3.74206	4.95486	3.13107	143.503	84.1166	62.7997	18.6621	3.89291	protein_coding
ENSG00000065923	SLC9A7	32.3656	2.28431	0.763412	2.99224	0.00276941	0.0120707	8.79867	12.0056	2.72306	16.5908	0	9.35514	11.5613	6.26215	105.236	10.3964	16.3825	7.33153	214.11	protein_coding
ENSG00000169554	ZEB2	68.8638	2.28325	0.585169	3.90187	9.54511e-05	0.000719371	3.99939	28.2988	17.246	32.1446	72.987	6.5486	21.4711	27.3969	111.933	64.2689	390.451	63.9843	54.5008	protein_coding
ENSG00000165698	C9orf9	43.878	2.28261	0.744311	3.06674	0.00216405	0.00991083	3.19952	9.43295	0.907686	7.25846	22.4575	9.35514	17.342	403.126	13.3936	17.0123	24.5738	17.3291	25.0259	protein_coding
ENSG00000171160	MORN4	2.83993	2.2824	0.909772	2.50877	0.0121154	0.0395001	0.799879	1.71508	1.81537	1.03692	0	1.87103	0	6.26215	0.956688	2.83539	2.73042	7.99803	8.89809	protein_coding
ENSG00000068028	RASSF1	227.956	2.28238	0.530622	4.30132	1.69781e-05	0.000165875	77.5883	55.7401	105.292	23.8492	166.56	86.0673	70.1939	199.606	706.993	84.1166	1032.1	120.637	234.687	protein_coding
ENSG00000196476	C20orf96	39.3906	2.28159	0.534072	4.27207	1.93667e-05	0.000185202	18.3972	21.4385	26.3229	1.03692	3.74292	15.9037	13.213	34.4418	63.1414	26.4637	139.252	75.3148	73.4093	protein_coding
ENSG00000173905	GOLIM4	10.8355	2.27945	0.770145	2.95977	0.00307865	0.013176	3.99939	5.14524	4.53843	0	5.61439	1.87103	7.43229	36.0073	14.3503	6.61591	5.46085	1.99951	47.8272	protein_coding
ENSG00000107021	TBC1D13	144.432	2.27584	0.517687	4.39616	1.1018e-05	0.000113724	47.9927	46.3072	61.7226	35.2554	20.5861	54.2598	34.684	120.546	100.452	100.184	1010.26	171.958	73.4093	protein_coding
ENSG00000147144	CCDC120	19.1277	2.27463	0.501019	4.54001	5.62512e-06	6.4052e-05	4.79927	4.2877	7.26149	2.07384	11.2288	8.41963	9.08391	26.6141	22.9605	22.6831	81.9127	37.3241	10.0104	protein_coding
ENSG00000204498	NFKBIL1	143.703	2.27458	0.568835	3.99866	6.37028e-05	0.000513606	41.5937	21.4385	80.7841	34.2184	18.7146	84.1963	49.5486	73.5802	160.724	68.0494	881.927	179.289	174.069	protein_coding
ENSG00000139675	HNRNPA1L2	22.3261	2.27384	0.676817	3.35961	0.000780522	0.00421021	3.19952	10.2905	12.7076	1.03692	0	18.7103	4.95486	15.6554	23.9172	19.8477	133.791	23.3276	22.8014	protein_coding
ENSG00000182749	PAQR7	22.9637	2.27251	0.851676	2.66828	0.00762401	0.0273585	13.5979	0.857541	10.8922	4.14769	3.74292	8.41963	4.95486	3.13107	27.744	6.61591	180.208	31.9921	2.22452	protein_coding
ENSG00000066294	CD84	157.395	2.27191	0.675286	3.36437	0.000767178	0.00415219	30.3954	90.8993	52.6458	50.8092	116.031	42.0981	47.897	50.0972	11.4803	625.676	406.833	464.552	56.7253	protein_coding
ENSG00000133805	AMPD3	67.6759	2.2704	0.548934	4.13601	3.53391e-05	0.000310967	30.3954	19.7234	35.3998	13.48	7.48585	26.1944	16.5162	39.1384	53.5746	41.5857	447.79	73.9818	74.5215	protein_coding
ENSG00000106367	AP1S1	13.5132	2.2695	0.578638	3.92214	8.7766e-05	0.000671769	9.59855	0.857541	4.53843	6.22153	0	9.35514	4.12905	24.2658	47.8344	8.50617	24.5738	17.9956	17.7962	protein_coding
ENSG00000183684	ALYREF	165.092	2.26938	0.409105	5.54717	2.90327e-08	5.89638e-07	64.7902	40.3044	83.5071	32.1446	48.658	101.971	44.5937	227.786	406.593	159.727	513.32	323.254	99.5474	protein_coding
ENSG00000166446	CDYL2	18.8132	2.26904	0.635286	3.57168	0.000354696	0.00216292	5.59915	2.57262	2.72306	7.25846	13.1002	10.2907	6.60648	15.6554	56.4446	3.78052	49.1476	11.3305	60.0621	protein_coding
ENSG00000115257	PCSK4	40.1071	2.26647	0.537236	4.21876	2.45646e-05	0.000226944	15.9976	19.7234	16.3383	6.22153	18.7146	9.35514	12.3872	29.7452	87.0586	11.3416	221.164	49.9877	23.3575	protein_coding
ENSG00000110492	MDK	14.7048	2.26528	0.636789	3.55734	0.000374628	0.0022606	2.39964	6.86032	9.07686	7.25846	5.61439	2.80654	2.47743	97.0633	4.78344	9.4513	5.46085	13.9966	23.9136	protein_coding
ENSG00000156381	ANKRD9	4.60334	2.26493	0.85822	2.6391	0.00831267	0.0293484	0	0.857541	3.63074	1.03692	3.74292	1.87103	1.65162	0.782768	7.65351	4.72565	19.113	11.997	2.78065	protein_coding
ENSG00000158106	RHPN1	95.9	2.26483	0.510779	4.43407	9.24725e-06	9.83286e-05	29.5955	29.1564	47.1997	18.6646	35.5578	43.9692	39.6389	86.1045	381.719	48.2017	229.356	221.945	35.5924	protein_coding
ENSG00000042753	AP2S1	260.165	2.26353	0.581714	3.89114	9.9773e-05	0.000746102	104.784	52.31	118.907	72.5846	50.5295	123.488	63.5874	144.029	297.53	122.867	1684.67	471.217	75.6338	protein_coding
ENSG00000197562	RAB40C	68.8953	2.26246	0.510654	4.43052	9.40067e-06	9.97396e-05	28.7956	31.729	49.015	20.7384	3.74292	23.3879	11.5613	62.6215	100.452	42.5309	344.033	118.637	58.3937	protein_coding
ENSG00000131462	TUBG1	27.4198	2.26162	0.436675	5.17919	2.22853e-07	3.65682e-06	11.9982	11.148	11.7999	9.3323	5.61439	12.1617	7.43229	72.0147	23.9172	68.0494	32.7651	71.3158	18.9084	protein_coding
ENSG00000080845	DLGAP4	126.417	2.25804	0.626705	3.60304	0.000314523	0.00195007	55.1916	60.0278	63.538	37.3292	16.8432	44.9047	37.1615	32.0935	226.735	71.8299	644.38	330.585	22.8014	protein_coding
ENSG00000174586	ZNF497	6.93232	2.25786	0.663428	3.40332	0.000665716	0.00367748	1.59976	6.00278	4.53843	0	1.87146	4.67757	0	10.9588	12.4369	4.72565	27.3042	9.33104	6.67357	protein_coding
ENSG00000241360	PDXP	9.65581	2.25697	0.855278	2.63887	0.00831825	0.0293589	3.19952	0.857541	6.3538	0	3.74293	6.5486	0.82581	9.39322	1.91338	7.56104	62.7998	20.6616	1.66839	protein_coding
ENSG00000100350	FOXRED2	53.7344	2.25654	0.46013	4.90415	9.38329e-07	1.34553e-05	41.5937	12.0056	24.5075	15.5538	0	30.872	11.5613	97.0633	90.8854	84.1166	81.9127	143.965	64.5112	protein_coding
ENSG00000172336	POP7	91.9491	2.25594	0.481739	4.68291	2.82838e-06	3.5088e-05	43.1935	42.877	58.0919	20.7384	1.87146	45.8402	19.8194	152.64	163.594	143.66	275.773	169.958	57.2815	protein_coding
ENSG00000168159	RNF187	633.85	2.25574	0.556278	4.05506	5.01211e-05	0.000419078	254.362	172.366	342.198	115.098	110.416	336.785	128.826	468.096	653.418	450.827	3863.55	1175.04	169.064	protein_coding
ENSG00000229728	AL136531.1	5.05144	2.25293	0.853313	2.64022	0.00828533	0.0292877	4.79927	4.2877	0.907686	1.03692	0	0	0.82581	8.61045	15.307	3.78052	19.113	5.33202	1.66839	lncRNA
ENSG00000185482	STAC3	9.79779	2.24896	0.696759	3.22775	0.0012477	0.00625366	1.59976	0	2.72306	7.25846	5.61439	5.61308	2.47743	5.47938	21.0471	4.72565	35.4955	25.3271	10.0104	protein_coding
ENSG00000178896	EXOSC4	23.2236	2.24733	0.405043	5.54836	2.88358e-08	5.87291e-07	7.99879	11.148	9.98455	7.25846	1.87146	4.67757	14.0388	28.1797	65.0548	29.299	49.1476	39.3237	33.924	protein_coding
ENSG00000174165	ZDHHC24	68.3958	2.24385	0.39599	5.66643	1.45805e-08	3.21439e-07	28.7956	16.2933	27.2306	36.2923	26.2005	15.9037	18.9936	77.4941	89.9287	54.8176	300.347	103.974	92.8738	protein_coding
ENSG00000198356	ASNA1	73.1353	2.24099	0.509663	4.397	1.0976e-05	0.000113371	25.5961	18.0084	52.6458	21.7754	11.2288	38.3561	17.342	65.7525	104.279	66.1591	303.077	195.952	30.5872	protein_coding
ENSG00000124766	SOX4	4520.46	2.23602	0.334722	6.68022	2.38588e-11	9.84347e-10	2496.42	1265.73	1453.21	890.716	1364.3	1201.2	2800.32	3750.24	11963.4	5224.68	9682.08	8310.62	8363.09	protein_coding
ENSG00000122223	CD244	41.7529	2.23114	0.746195	2.99003	0.00278953	0.0121301	12.7981	23.1536	8.16917	10.3692	9.35731	29.9365	6.60648	10.9588	57.4013	6.61591	251.199	6.66503	109.558	protein_coding
ENSG00000128973	CLN6	45.9497	2.22732	0.361458	6.16206	7.18046e-10	2.14227e-08	12.7981	35.1592	24.5075	11.4061	16.8432	19.6458	6.60648	54.011	66.9682	67.1043	144.712	88.6449	48.9395	protein_coding
ENSG00000196712	NF1	129.75	2.22402	0.276965	8.02995	9.75151e-16	8.43184e-14	54.3918	46.3072	49.9227	40.44	61.7583	41.1626	47.0712	270.055	105.236	148.385	278.503	296.594	246.922	protein_coding
ENSG00000169432	SCN9A	23.5564	2.22387	0.684851	3.24723	0.00116533	0.00589812	1.59976	6.86032	4.53843	1.03692	14.9717	6.5486	25.6001	57.1421	64.0981	22.6831	8.19127	17.3291	75.6338	protein_coding
ENSG00000124217	MOCS3	8.73833	2.22139	0.681101	3.26147	0.00110836	0.00564741	0.799879	2.57262	11.7999	6.22153	0	2.80654	0	17.2209	17.2204	17.0123	16.3825	12.6636	8.89809	protein_coding
ENSG00000187840	EIF4EBP1	10.931	2.21775	0.518795	4.27481	1.913e-05	0.000183547	1.59976	5.14524	1.81537	8.29538	5.61439	3.74206	3.30324	25.8314	24.8739	24.5734	8.19127	17.9956	11.1226	protein_coding
ENSG00000100580	TMED8	104.941	2.21661	0.46758	4.7406	2.13086e-06	2.7522e-05	46.393	59.1703	41.7536	40.44	11.2288	58.9374	11.5613	47.7489	154.027	223.051	286.695	218.613	164.615	protein_coding
ENSG00000165501	LRR1	14.8484	2.21474	0.633185	3.49777	0.000469165	0.00274392	4.79927	7.71787	3.63074	12.4431	0	7.48411	2.47743	44.6178	9.56688	53.8724	8.19127	25.9936	12.2349	protein_coding
ENSG00000007080	CCDC124	76.1787	2.21422	0.578679	3.82633	0.000130068	0.00093535	19.997	16.2933	36.3074	20.7384	20.5861	29.9365	25.6001	39.9212	82.2752	33.0796	529.702	111.972	23.9136	protein_coding
ENSG00000232104	RFX3-AS1	15.0245	2.21395	0.634887	3.48716	0.000488178	0.00283261	2.39964	9.43295	6.3538	3.11077	11.2288	3.74206	7.43229	42.2695	6.69682	5.67078	10.9217	22.6611	63.3989	lncRNA
ENSG00000007541	PIGQ	25.9629	2.21307	0.436899	5.06541	4.07523e-07	6.30721e-06	7.19891	12.8631	18.1537	4.14769	5.61439	10.2907	10.7355	32.8763	49.7478	16.0672	62.7997	68.6498	38.373	protein_coding
ENSG00000114270	COL7A1	7.58809	2.21231	0.801521	2.76014	0.00577759	0.021926	3.99939	1.71508	3.63074	0	0	1.87103	7.43229	10.176	17.2204	0.94513	27.3042	5.99852	18.3523	protein_coding
ENSG00000149503	INCENP	27.4401	2.21134	0.49756	4.44437	8.81498e-06	9.42877e-05	11.1983	13.7206	6.3538	9.3323	20.5861	8.41963	2.47743	74.363	9.56688	52.9273	90.104	42.6562	15.0155	protein_coding
ENSG00000205560	CPT1B	70.1204	2.20804	0.422066	5.23149	1.68147e-07	2.85316e-06	40.7938	37.7318	41.7536	9.3323	14.9717	22.4523	18.9936	107.239	163.594	35.915	202.051	119.97	96.7667	protein_coding
ENSG00000165458	INPPL1	203.289	2.20594	0.372059	5.92901	3.04761e-09	7.92927e-08	89.5864	107.193	108.922	38.3661	78.6014	86.0673	42.1163	194.127	477.388	164.453	690.797	346.581	218.559	protein_coding
ENSG00000174915	PTDSS2	59.7161	2.20428	0.462665	4.76432	1.89494e-06	2.50347e-05	20.7969	33.4441	23.5998	19.7015	14.9717	22.4523	15.6904	46.1833	114.803	38.7503	300.347	89.9779	35.5924	protein_coding
ENSG00000160783	PMF1	115.697	2.19893	0.421368	5.21855	1.80325e-07	3.0313e-06	42.3936	50.5949	51.7381	31.1077	28.0719	61.7439	33.0324	106.457	185.598	107.745	486.015	250.605	68.9602	protein_coding
ENSG00000178719	GRINA	144.645	2.19881	0.603142	3.6456	0.000266774	0.00169776	52.792	52.31	78.9687	18.6646	43.0436	64.5505	51.2002	36.7901	895.46	72.775	237.547	177.29	98.9913	protein_coding
ENSG00000213420	GPC2	68.2899	2.19847	0.485442	4.52879	5.9321e-06	6.69215e-05	27.1959	32.5865	32.6767	26.96	11.2288	22.4523	25.6001	44.6178	51.6612	87.8971	210.243	267.934	46.715	protein_coding
ENSG00000172731	LRRC20	14.1795	2.19729	0.541911	4.0547	5.01983e-05	0.000419465	7.19891	7.71787	0.907686	4.14769	5.61439	2.80654	8.2581	12.5243	9.56688	18.9026	38.2259	40.6567	27.8065	protein_coding
ENSG00000167703	SLC43A2	27.0044	2.19716	0.541897	4.05458	5.02254e-05	0.000419465	5.59915	8.57541	9.07686	12.4431	16.8432	8.41963	10.7355	21.9175	28.7007	109.635	57.3389	53.9867	7.78583	protein_coding
ENSG00000147383	NSDHL	60.3125	2.19324	0.423617	5.17742	2.24978e-07	3.6875e-06	24.7962	19.7234	29.046	22.8123	24.329	24.3234	9.08391	79.0596	72.7083	51.037	267.582	123.969	35.5924	protein_coding
ENSG00000177406	AC021054.1	18.7983	2.19102	0.448261	4.88783	1.01952e-06	1.44758e-05	7.19891	6.00278	13.6153	5.18461	7.48585	5.61308	4.95486	31.3107	40.1809	8.50617	65.5302	25.9936	22.8014	lncRNA
ENSG00000163406	SLC15A2	9.91497	2.18934	0.640256	3.41947	0.000627432	0.00349137	4.79927	7.71787	4.53843	0	0	5.61308	2.47743	14.0898	21.0471	6.61591	8.19127	22.6611	31.1433	protein_coding
ENSG00000099203	TMED1	28.0138	2.18881	0.600523	3.64484	0.000267556	0.00170124	15.1977	9.43295	23.5998	3.11077	0	14.0327	5.78067	19.5692	44.9644	30.2442	133.791	43.3227	21.133	protein_coding
ENSG00000184900	SUMO3	791.049	2.18575	0.397726	5.49562	3.8934e-08	7.63868e-07	338.349	287.276	401.197	175.24	305.048	365.786	188.285	646.567	2975.3	1105.8	1242.34	1733.57	518.87	protein_coding
ENSG00000100029	PES1	132.579	2.18436	0.54393	4.01589	5.92222e-05	0.0004826	59.9909	48.0223	99.8455	36.2923	9.35731	55.1953	22.2969	113.501	214.298	74.6653	715.371	201.284	73.4093	protein_coding
ENSG00000254087	LYN	38.7859	2.18342	0.803273	2.71816	0.00656464	0.0242315	0	23.1536	6.3538	8.29538	39.3007	9.35514	21.4711	11.7415	110.976	24.5734	43.6868	10.664	194.646	protein_coding
ENSG00000197965	MPZL1	29.5907	2.17812	0.384054	5.67138	1.41655e-08	3.14208e-07	11.1983	8.57541	7.26149	7.25846	7.48585	11.2262	23.9485	34.4418	51.6612	34.0247	76.4519	63.3178	47.8272	protein_coding
ENSG00000173334	TRIB1	12.5008	2.17808	0.864589	2.51921	0.0117618	0.0385513	0.799879	5.14524	3.63074	4.14769	24.329	1.87103	3.30324	0.782768	44.0077	17.0123	49.1476	6.66503	1.66839	protein_coding
ENSG00000206417	H1FX-AS1	5.39387	2.17638	0.787553	2.76347	0.00571895	0.0217492	0.799879	1.71508	0.907686	1.03692	7.48585	2.80654	0	13.3071	6.69682	0.94513	27.3042	2.66601	4.44905	lncRNA
ENSG00000206177	HBM	68.5807	2.17466	0.81175	2.67898	0.00738473	0.0267123	4.79927	11.148	6.3538	38.3661	11.2288	39.2916	41.2905	8.61045	62.1847	38.7503	546.085	70.6493	12.791	protein_coding
ENSG00000133265	HSPBP1	98.6778	2.17373	0.492364	4.41489	1.01061e-05	0.000105825	39.1941	30.8715	75.3379	18.6646	13.1002	53.3243	24.7743	86.8873	178.901	68.9945	464.172	157.961	70.6286	protein_coding
ENSG00000230532	AC091133.1	5.114	2.17245	0.779865	2.78568	0.00534155	0.0206235	3.19952	1.71508	0.907686	0	3.74292	3.74206	0	7.82768	8.6102	1.89026	21.8434	7.99803	5.00518	lncRNA
ENSG00000136824	SMC2	185.3	2.17073	0.544055	3.9899	6.61006e-05	0.000527619	62.3906	68.6032	75.3379	47.6984	67.3726	89.8094	61.1099	994.899	24.8739	380.888	114.678	243.273	177.962	protein_coding
ENSG00000221838	AP4M1	17.9154	2.17035	0.460981	4.70812	2.50018e-06	3.15194e-05	7.19891	17.1508	5.44612	5.18461	1.87146	7.48411	3.30324	23.4831	19.1338	41.5857	30.0347	39.3237	31.6995	protein_coding
ENSG00000132646	PCNA	36.7042	2.16974	0.428245	5.06659	4.04996e-07	6.27483e-06	11.9982	10.2905	14.523	24.8861	9.35731	17.7748	9.90972	105.674	31.5707	94.513	21.8434	71.9823	52.8324	protein_coding
ENSG00000095321	CRAT	49.1525	2.16645	0.835972	2.59154	0.00955486	0.0327881	15.9976	13.7206	18.1537	8.29538	7.48585	14.9682	19.8194	0	24.8739	17.9575	420.485	59.9852	17.2401	protein_coding
ENSG00000197136	PCNXL3	19.1672	2.16303	0.662673	3.26411	0.0010981	0.00559908	5.59915	2.57262	9.98455	10.3692	3.74292	6.5486	9.90972	11.7415	41.1376	11.3416	95.5648	37.3241	3.33678	protein_coding
ENSG00000184307	ZDHHC23	5.09249	2.16208	0.867552	2.49216	0.012697	0.0409578	0	1.71508	0.907686	4.14769	0	0	6.60648	14.0898	1.91338	7.56104	10.9217	9.99754	8.34196	protein_coding
ENSG00000169896	ITGAM	25.7306	2.1606	0.787304	2.7443	0.00606402	0.0227371	1.59976	8.57541	1.81537	11.4061	31.8149	5.61308	10.7355	4.69661	76.5351	17.0123	43.6868	5.33202	115.675	protein_coding
ENSG00000225783	MIAT	35.4064	2.15972	0.827945	2.60853	0.00909324	0.0315413	8.79867	15.4357	6.3538	0	46.7866	3.74206	25.6001	7.82768	25.8306	67.1043	92.8344	153.296	6.67357	lncRNA
ENSG00000092964	DPYSL2	69.3946	2.15962	0.65043	3.32029	0.000899226	0.0047546	20.7969	20.581	23.5998	47.6984	5.61439	33.6785	36.3356	84.539	44.9644	167.288	245.738	167.959	3.33678	protein_coding
ENSG00000092067	CEBPE	10.286	2.15823	0.897447	2.40485	0.0161789	0.0494442	8.79867	6.00278	3.63074	3.11077	0	1.87103	2.47743	0	13.3936	34.0247	27.3042	31.9921	1.11226	protein_coding
ENSG00000136840	ST6GALNAC4	59.4571	2.15718	0.67419	3.19967	0.00137586	0.00678071	21.5967	22.2961	46.292	2.07384	24.329	42.0981	6.60648	10.9588	58.358	60.4883	283.964	163.293	30.5872	protein_coding
ENSG00000101236	RNF24	75.37	2.15526	0.390491	5.51936	3.4023e-08	6.7952e-07	27.9958	30.8715	29.9536	24.8861	37.4292	43.9692	9.90972	146.378	78.4485	102.074	204.782	195.285	47.8272	protein_coding
ENSG00000012660	ELOVL5	145.066	2.15267	0.307508	7.00035	2.55331e-12	1.21682e-10	39.9939	51.4524	53.5535	65.3261	91.7017	51.4533	42.1163	143.247	316.664	240.063	256.66	374.574	159.053	protein_coding
ENSG00000163918	RFC4	47.3945	2.15133	0.37668	5.71129	1.1212e-08	2.55365e-07	12.7981	20.581	26.3229	8.29538	22.4575	25.2589	16.5162	120.546	44.9644	106.8	81.9127	97.9759	31.6995	protein_coding
ENSG00000130748	TMEM160	32.0608	2.14926	0.566841	3.79165	0.000149649	0.00105104	9.59855	13.7206	13.6153	4.14769	14.9717	15.9037	4.95486	19.5692	19.1338	19.8477	218.434	47.3217	15.5717	protein_coding
ENSG00000164687	FABP5	15.973	2.14772	0.64436	3.3331	0.000858829	0.00456609	7.19891	6.00278	5.44612	3.11077	7.48585	4.67757	9.08391	36.7901	2.87007	50.0919	2.73042	19.3286	52.8324	protein_coding
ENSG00000198521	ZNF43	62.9292	2.14713	0.350838	6.12	9.35725e-10	2.70237e-08	22.3966	18.8659	27.2306	21.7754	18.7146	34.614	23.9485	158.902	34.4408	86.952	150.173	126.636	93.43	protein_coding
ENSG00000149179	C11orf49	34.3959	2.14603	0.411206	5.21888	1.8001e-07	3.02954e-06	17.5973	18.0084	19.0614	7.25846	1.87146	16.8393	10.7355	63.4042	36.3542	42.5309	81.9127	92.6439	38.9291	protein_coding
ENSG00000262772	LINC01977	8.97047	2.1457	0.868885	2.46949	0.0135306	0.0431687	0.799879	3.43016	3.63074	2.07384	9.35731	1.87103	0	3.91384	5.74013	0.94513	79.1823	0.666503	5.00518	lncRNA
ENSG00000092470	WDR76	39.6382	2.14476	0.546842	3.92209	8.77859e-05	0.000671769	11.9982	21.4385	21.7845	7.25846	9.35731	26.1944	10.7355	159.685	9.56688	86.952	21.8434	73.9818	54.5008	protein_coding
ENSG00000134287	ARF3	192.198	2.14418	0.394479	5.43548	5.46497e-08	1.0222e-06	81.5877	80.6088	111.645	59.1046	41.1722	99.1645	49.5486	152.64	465.907	207.929	603.424	394.57	151.268	protein_coding
ENSG00000262814	MRPL12	28.509	2.14347	0.562091	3.81339	0.000137075	0.000976016	13.5979	9.43295	16.3383	6.22154	5.61439	16.8392	2.47743	24.2658	38.2675	17.0124	161.095	39.9902	19.4646	protein_coding
ENSG00000173894	CBX2	34.2578	2.13989	0.519513	4.11902	3.80484e-05	0.000331575	10.3984	21.4385	15.4307	7.25846	26.2005	5.61308	12.3872	32.8763	153.07	48.2017	24.5738	60.6517	27.2504	protein_coding
ENSG00000074370	ATP2A3	365.115	2.13827	0.336754	6.34965	2.15809e-10	7.23035e-09	171.174	150.927	193.337	91.2492	110.416	167.457	105.704	461.833	298.487	447.047	1291.49	812.467	444.905	protein_coding
ENSG00000115159	GPD2	21.4531	2.1378	0.522165	4.0941	4.23814e-05	0.000363413	8.79867	8.57541	5.44612	6.22153	3.74292	4.67757	19.8194	36.7901	7.65351	63.3237	49.1476	31.3256	33.3678	protein_coding
ENSG00000180035	ZNF48	45.8089	2.13672	0.424467	5.03389	4.80622e-07	7.32086e-06	20.7969	22.2961	20.8768	11.4061	3.74292	18.7103	23.1227	51.6627	39.2242	96.4033	87.3736	152.629	47.2711	protein_coding
ENSG00000160211	G6PD	82.4692	2.13607	0.426709	5.00591	5.55992e-07	8.38926e-06	31.1953	32.5865	33.5844	25.9231	41.1722	29.0009	25.6001	49.3144	138.72	73.7202	415.024	113.972	62.2866	protein_coding
ENSG00000125170	DOK4	5.45997	2.13536	0.862056	2.47705	0.0132473	0.0424056	4.79927	4.2877	4.53843	0	0	0.935514	0	6.26215	23.9172	8.50617	2.73042	9.99754	5.00518	protein_coding
ENSG00000092621	PHGDH	37.1944	2.13527	0.584939	3.65042	0.000261812	0.00167356	20.7969	12.0056	6.3538	20.7384	11.2288	22.4523	9.08391	100.194	7.65351	117.196	54.6085	87.3118	13.9033	protein_coding
ENSG00000124641	MED20	3.73573	2.13429	0.885947	2.40905	0.0159942	0.0490456	3.99939	0	0	3.11077	0	3.74206	0.82581	10.176	1.91338	10.3964	2.73042	6.66503	5.00518	protein_coding
ENSG00000168538	TRAPPC11	65.2953	2.13401	0.475994	4.48326	7.35104e-06	8.1278e-05	19.1971	17.1508	36.3074	15.5538	20.5861	32.743	22.2969	51.6627	69.8383	49.1468	371.338	101.308	41.7098	protein_coding
ENSG00000173818	ENDOV	39.7357	2.13342	0.341972	6.23857	4.41587e-10	1.38922e-08	25.5961	12.0056	13.6153	11.4061	7.48585	20.5813	14.8646	72.0147	69.8383	43.476	103.756	71.3158	50.6079	protein_coding
ENSG00000177728	KIAA0195	93.5467	2.13115	0.413996	5.14775	2.63633e-07	4.24763e-06	26.396	36.0167	49.9227	41.4769	37.4292	29.9365	27.2517	79.0596	138.72	73.7202	458.711	157.961	59.506	protein_coding
ENSG00000138092	CENPO	12.6471	2.13089	0.591291	3.60379	0.000313606	0.00194606	6.39903	7.71787	1.81537	1.03692	0	7.48411	7.43229	43.0523	10.5236	24.5734	30.0347	12.6636	11.6787	protein_coding
ENSG00000169221	TBC1D10B	60.2778	2.13	0.471139	4.52096	6.15593e-06	6.93127e-05	23.9964	20.581	23.5998	20.7384	29.9434	14.9682	21.4711	44.6178	46.8777	57.653	330.381	115.971	32.8117	protein_coding
ENSG00000204516	MICB	52.337	2.12892	0.344269	6.18391	6.25345e-10	1.90506e-08	27.1959	15.4357	21.7845	15.5538	24.329	24.3234	15.6904	149.509	68.8816	133.263	68.2606	59.9852	56.1692	protein_coding
ENSG00000272572	AL138762.1	5.9474	2.12865	0.883241	2.41004	0.0159507	0.0490061	4.79927	1.71508	0.907686	2.07384	0	3.74206	0	3.91384	2.87006	3.78052	40.9564	8.66453	3.89291	lncRNA
ENSG00000030582	GRN	221.158	2.12821	0.471767	4.51113	6.44827e-06	7.21806e-05	83.9873	66.0306	114.368	66.363	134.745	89.8094	42.1163	124.46	231.519	268.417	1138.59	424.562	90.0932	protein_coding
ENSG00000135414	GDF11	99.3045	2.12745	0.350678	6.06668	1.30581e-09	3.64012e-08	39.1941	48.8798	52.6458	37.3292	24.329	47.7112	22.2969	78.2768	211.428	104.909	281.234	145.298	197.426	protein_coding
ENSG00000197978	GOLGA6L9	58.5265	2.12692	0.607835	3.49917	0.000466709	0.00273177	33.5949	23.1536	22.6922	11.4061	13.1002	29.0009	24.7743	4.69661	194.208	47.2565	188.399	131.301	37.2608	protein_coding
ENSG00000173207	CKS1B	64.7872	2.1228	0.579298	3.66444	0.000247879	0.00160223	28.7956	28.2988	27.2306	27.9969	24.329	21.5168	21.4711	238.744	60.2714	217.38	2.73042	97.3094	46.1588	protein_coding
ENSG00000112759	SLC29A1	15.1495	2.1219	0.72639	2.92116	0.00348733	0.0145793	5.59915	3.43016	2.72306	8.29538	1.87146	4.67757	6.60648	117.415	14.3503	6.61591	5.46085	9.33104	10.5665	protein_coding
ENSG00000136104	RNASEH2B	248.494	2.12026	0.367521	5.7691	7.96958e-09	1.88348e-07	97.5852	85.7541	103.476	83.9907	87.9587	108.52	96.6198	363.987	154.027	335.521	972.031	548.532	192.421	protein_coding
ENSG00000165434	PGM2L1	366.267	2.1161	0.543387	3.89427	9.84938e-05	0.000739215	156.776	113.195	165.199	120.283	63.6297	186.167	100.749	282.579	242.999	330.796	2200.72	693.829	104.553	protein_coding
ENSG00000184584	TMEM173	190.465	2.11398	0.510103	4.14423	3.40959e-05	0.000300948	74.3887	53.1675	121.63	75.6953	39.3007	74.8411	47.897	108.805	95.6688	120.977	1103.09	258.603	301.979	protein_coding
ENSG00000274561	AC005332.4	16.1898	2.11129	0.788305	2.67827	0.00740046	0.0267455	3.99939	3.43016	9.98455	5.18461	3.74293	7.48411	8.2581	18.7864	34.4408	0	76.4519	1.99951	36.7046	lncRNA
ENSG00000185499	MUC1	6.68388	2.11124	0.766941	2.75281	0.00590857	0.0222941	1.59976	0.857541	2.72306	2.07384	0	1.87103	8.2581	9.39322	20.0905	1.89026	24.5738	7.99803	5.56131	protein_coding
ENSG00000175854	SWI5	39.3906	2.10956	0.504427	4.18209	2.88846e-05	0.000260626	15.9976	14.5782	19.0614	3.11077	5.61439	26.1944	15.6904	92.3667	37.3108	34.0247	152.904	74.6483	20.5768	protein_coding
ENSG00000100504	PYGL	9.4449	2.10816	0.863974	2.44008	0.0146841	0.0459057	0.799879	6.86032	0	1.03692	20.5861	4.67757	0.82581	7.04492	22.9605	9.4513	32.7651	14.6631	1.11226	protein_coding
ENSG00000141499	WRAP53	13.1976	2.10794	0.590942	3.56708	0.000360975	0.00219473	2.39964	2.57262	6.3538	7.25846	1.87146	6.5486	4.12905	21.1347	9.56688	13.2318	73.7214	16.6626	6.11744	protein_coding
ENSG00000185504	FAAP100	116.344	2.10591	0.558095	3.77339	0.000161043	0.00111855	40.7938	33.4441	80.7841	21.7754	14.9717	58.9374	43.7679	94.715	187.511	36.8601	666.223	169.292	63.3989	protein_coding
ENSG00000130479	MAP1S	67.0745	2.1048	0.430059	4.8942	9.87069e-07	1.40704e-05	29.5955	31.729	24.5075	33.1815	13.1002	20.5813	21.4711	66.5353	75.5784	57.653	333.112	105.974	58.9499	protein_coding
ENSG00000185721	DRG1	181.507	2.1036	0.471611	4.46046	8.17849e-06	8.84624e-05	71.1892	66.0306	103.476	48.7354	37.4292	93.5514	42.1163	169.078	198.991	155.947	1010.26	279.931	82.8635	protein_coding
ENSG00000186049	KRT73	41.4734	2.10242	0.797963	2.63473	0.00842041	0.0296563	19.997	24.8687	21.7845	7.25846	9.35731	10.2907	18.9936	0.782768	3.82675	21.738	229.356	128.635	42.2659	protein_coding
ENSG00000132017	DCAF15	38.4075	2.10203	0.597958	3.51535	0.000439182	0.00258743	14.3978	22.2961	26.3229	8.29538	0	21.5168	9.08391	27.3969	64.0981	17.0123	193.86	63.3178	31.6995	protein_coding
ENSG00000128394	APOBEC3F	13.8293	2.10019	0.5164	4.06697	4.76275e-05	0.000401483	6.39903	9.43295	8.16917	7.25846	5.61439	0.935514	0.82581	20.352	10.5236	13.2318	62.7997	15.3296	18.9084	protein_coding
ENSG00000111674	ENO2	96.3081	2.09909	0.748569	2.80413	0.00504524	0.0196954	51.1923	34.3016	33.5844	27.9969	28.0719	33.6785	33.8582	8.61045	6.69682	239.118	152.904	579.191	22.8014	protein_coding
ENSG00000172893	DHCR7	16.9993	2.09904	0.46972	4.4687	7.86963e-06	8.57641e-05	8.79867	5.14524	4.53843	5.18461	9.35731	5.61308	8.2581	27.3969	49.7478	29.299	13.6521	43.9892	10.0104	protein_coding
ENSG00000176973	FAM89B	282.215	2.09899	0.494057	4.24848	2.15223e-05	0.000202673	113.583	81.4664	138.876	86.0646	82.3443	152.489	88.3617	144.029	426.683	232.502	1529.04	463.219	130.135	protein_coding
ENSG00000119917	IFIT3	5.87023	2.09826	0.804752	2.60733	0.0091251	0.0316063	3.19952	1.71508	3.63074	0	0	4.67757	1.65162	8.61045	6.69682	3.78052	0	20.6616	21.6891	protein_coding
ENSG00000158457	TSPAN33	9.75748	2.09155	0.694097	3.01333	0.00258395	0.0114269	2.39964	0.857541	5.44612	7.25846	1.87146	2.80654	5.78067	8.61045	29.6573	10.3964	32.7651	17.3291	1.66839	protein_coding
ENSG00000276718	AC005840.4	23.7349	2.09128	0.724765	2.88546	0.00390845	0.0159926	3.99939	12.8631	15.4307	11.4062	1.87146	17.7748	0	16.4381	7.65351	20.7929	122.869	54.6532	22.8014	lncRNA
ENSG00000138376	BARD1	68.532	2.08969	0.329851	6.33525	2.36954e-10	7.88391e-09	23.1965	53.1675	35.3998	18.6646	16.8432	26.1944	24.7743	191.778	107.149	140.824	65.5302	103.974	83.4196	protein_coding
ENSG00000135617	PRADC1	23.8786	2.0893	0.45186	4.62378	3.76805e-06	4.50793e-05	8.79867	6.86032	16.3383	7.25846	14.9717	6.5486	6.60648	26.6141	37.3108	30.2442	103.756	33.9916	11.1226	protein_coding
ENSG00000149925	ALDOA	693.211	2.08874	0.440984	4.73654	2.17396e-06	2.79537e-05	300.754	214.385	348.551	192.868	243.29	339.592	247.743	511.931	1166.2	603.938	3213.71	1312.34	316.438	protein_coding
ENSG00000260302	AP005482.1	12.6349	2.08855	0.832314	2.50933	0.0120961	0.0394463	3.99939	5.14524	3.63074	6.22154	1.87146	5.61308	1.65162	93.9322	17.2204	0	8.19127	13.9966	2.78065	lncRNA
ENSG00000172382	PRSS27	7.71779	2.0884	0.647075	3.22745	0.00124898	0.00625708	3.99939	2.57262	0	0	7.48585	3.74206	4.12905	6.26215	22.9605	11.3416	16.3825	8.66453	12.791	protein_coding
ENSG00000129235	TXNDC17	35.0344	2.08751	0.420653	4.96254	6.95767e-07	1.01999e-05	18.3972	11.148	16.3383	15.5538	7.48585	15.9037	10.7355	49.3144	22.9605	57.653	111.947	87.9783	30.0311	protein_coding
ENSG00000000460	C1orf112	12.1542	2.08665	0.695679	2.99945	0.0027047	0.0118495	1.59976	4.2877	10.8922	9.3323	1.87146	5.61308	0.82581	56.3593	4.78344	31.1893	5.46085	11.3305	14.4594	protein_coding
ENSG00000204475	NCR3	17.3818	2.08589	0.73208	2.84926	0.00438211	0.0175333	0.799879	18.0084	14.523	5.18461	9.35731	1.87103	0	26.6141	13.3936	0	122.869	3.33251	10.0104	protein_coding
ENSG00000167460	TPM4	379.608	2.08159	0.391282	5.31992	1.03812e-07	1.85067e-06	138.379	136.349	121.63	135.837	203.989	149.682	161.033	872.004	662.985	746.653	103.756	479.882	1022.72	protein_coding
ENSG00000170430	MGMT	167.462	2.08038	0.413272	5.03394	4.80503e-07	7.32086e-06	74.3887	82.3239	120.722	40.44	41.1722	65.486	32.2066	325.632	278.396	103.019	679.876	259.936	73.4093	protein_coding
ENSG00000104969	SGTA	54.8162	2.07994	0.488105	4.26126	2.03281e-05	0.000193244	25.5961	18.0084	33.5844	18.6646	13.1002	29.0009	5.78067	62.6215	86.102	39.6955	275.773	71.3158	33.3678	protein_coding
ENSG00000055118	KCNH2	13.7938	2.07896	0.784708	2.64934	0.00806502	0.0286845	3.99939	9.43295	6.3538	7.25846	1.87146	2.80654	6.60648	6.26215	4.78344	20.7929	54.6085	53.9867	0.556131	protein_coding
ENSG00000164144	ARFIP1	19.8776	2.0775	0.657896	3.1578	0.00158965	0.00764132	5.59915	7.71787	9.98455	8.29538	1.87146	3.74206	4.12905	20.352	6.69682	7.56104	152.904	23.9941	5.56131	protein_coding
ENSG00000102048	ASB9	8.21412	2.07484	0.68317	3.03709	0.00238877	0.0107024	3.19952	0.857541	1.81537	4.14769	0	2.80654	10.7355	12.5243	39.2242	9.4513	5.46085	9.33104	7.2297	protein_coding
ENSG00000130734	ATG4D	47.2941	2.07475	0.362218	5.7279	1.01679e-08	2.33797e-07	13.5979	24.0111	20.8768	15.5538	31.8149	14.0327	15.6904	59.4904	74.6217	54.8176	193.86	68.6498	27.8065	protein_coding
ENSG00000136514	RTP4	10.0316	2.07453	0.656073	3.16204	0.00156671	0.00754863	4.79927	4.2877	3.63074	7.25846	0	2.80654	1.65162	10.9588	3.82675	10.3964	57.3389	10.664	12.791	protein_coding
ENSG00000130669	PAK4	16.7603	2.07306	0.434027	4.77635	1.7851e-06	2.36919e-05	7.99879	6.00278	14.523	3.11077	7.48585	4.67757	4.12905	22.7003	15.307	19.8477	65.5302	25.9936	20.5768	protein_coding
ENSG00000167645	YIF1B	62.6899	2.07256	0.530971	3.90334	9.48756e-05	0.000715781	18.3972	14.5782	33.5844	13.48	29.9434	28.0654	31.3808	63.4042	78.4485	37.8052	300.347	149.963	15.5717	protein_coding
ENSG00000160469	BRSK1	10.4255	2.07234	0.551974	3.75442	0.000173745	0.0011913	3.99939	4.2877	0.907686	7.25846	3.74292	5.61308	2.47743	13.3071	23.9172	9.4513	38.2259	10.664	11.6787	protein_coding
ENSG00000007376	RPUSD1	49.1985	2.07211	0.456999	4.53417	5.78293e-06	6.55433e-05	16.7975	30.8715	18.1537	11.4061	22.4575	29.0009	9.08391	42.2695	78.4485	43.476	221.164	88.6449	27.8065	protein_coding
ENSG00000137331	IER3	193.034	2.07155	0.813873	2.54531	0.0109182	0.036512	165.575	51.4524	144.322	16.5908	56.1439	72.0346	22.2969	29.7452	326.231	287.32	1062.13	273.933	1.66839	protein_coding
ENSG00000138834	MAPK8IP3	215.436	2.06967	0.52417	3.94846	7.86553e-05	0.000608998	107.184	120.056	113.461	51.8461	95.4446	85.1318	52.8518	100.194	742.39	81.2812	832.779	297.927	120.124	protein_coding
ENSG00000170265	ZNF282	50.5092	2.06556	0.397882	5.19139	2.08731e-07	3.46445e-06	23.9964	30.8715	23.5998	13.48	1.87146	19.6458	26.4259	88.4528	120.543	59.5432	125.599	71.9823	50.6079	protein_coding
ENSG00000125898	FAM110A	65.2984	2.06549	0.567428	3.64009	0.000272548	0.00172917	21.5967	34.3016	29.9536	18.6646	7.48585	22.4523	18.9936	35.2246	50.7045	52.9273	466.902	67.9833	21.6891	protein_coding
ENSG00000116670	MAD2L2	75.911	2.06169	0.482777	4.27049	1.95045e-05	0.000186273	22.3966	24.0111	29.046	16.5908	46.7866	29.0009	49.5486	113.501	51.6612	230.612	144.712	203.95	25.0259	protein_coding
ENSG00000071564	TCF3	272.708	2.05957	0.297625	6.92003	4.51561e-12	2.08324e-10	90.3863	109.765	111.645	89.1753	149.717	116.004	118.091	249.703	639.068	332.686	775.44	466.552	296.974	protein_coding
ENSG00000143537	ADAM15	32.3933	2.05783	0.627121	3.28139	0.00103296	0.00532523	12.7981	12.0056	38.1228	4.14769	3.74292	10.2907	12.3872	7.82768	63.1414	15.1221	163.825	35.9911	41.7098	protein_coding
ENSG00000230989	HSBP1	122.687	2.05767	0.315893	6.5138	7.32706e-11	2.69218e-09	57.5913	54.8826	53.5535	57.0307	16.8432	64.5505	40.4647	169.078	269.786	168.233	297.616	221.279	124.017	protein_coding
ENSG00000102781	KATNAL1	18.8444	2.05432	0.544862	3.77034	0.000163025	0.00113014	4.79927	3.43016	5.44612	1.03692	16.8432	3.74206	19.8194	32.0935	25.8306	24.5734	32.7651	27.3266	47.2711	protein_coding
ENSG00000163191	S100A11	114.668	2.0527	0.460767	4.45496	8.39083e-06	9.04881e-05	17.5973	42.0195	75.3379	68.4369	29.9434	42.0981	23.1227	159.685	69.8383	152.166	611.615	129.302	69.5163	protein_coding
ENSG00000165916	PSMC3	227.022	2.05121	0.433623	4.7304	2.24076e-06	2.86849e-05	117.582	90.8993	144.322	65.3261	52.4009	136.585	31.3808	345.984	206.645	393.174	802.745	441.891	122.349	protein_coding
ENSG00000198816	ZNF358	34.321	2.05085	0.664203	3.08768	0.00201725	0.00932727	11.9982	10.2905	22.6922	11.4061	11.2288	19.6458	8.2581	10.176	87.0586	2.83539	172.017	54.6532	23.9136	protein_coding
ENSG00000188112	C6orf132	5.25655	2.04827	0.783674	2.61368	0.00895734	0.031163	2.39964	2.57262	1.81537	0	7.48585	2.80654	0	3.91384	3.82675	5.67078	21.8434	12.6636	3.33678	protein_coding
ENSG00000142185	TRPM2	12.7147	2.04526	0.824617	2.48025	0.013129	0.04212	9.59855	6.00278	7.26149	1.03692	1.87146	2.80654	6.60648	5.47938	75.5784	8.50617	32.7651	6.66503	1.11226	protein_coding
ENSG00000174684	B4GAT1	58.4807	2.0449	0.575489	3.55332	0.000380407	0.00229069	36.7944	15.4357	42.6612	15.5538	3.74292	32.743	11.5613	92.3667	74.6217	72.775	243.008	107.307	11.6787	protein_coding
ENSG00000169955	ZNF747	22.4774	2.04349	0.448295	4.55835	5.15568e-06	5.93211e-05	15.1977	8.57541	14.523	7.25846	1.87146	8.41963	5.78067	24.2658	33.4841	34.9698	79.1823	38.6572	20.0207	protein_coding
ENSG00000260442	ATP2A1-AS1	11.1159	2.04245	0.740572	2.75794	0.00581668	0.0220218	7.99879	2.57262	2.72306	2.07384	0	14.9682	3.30324	32.0935	5.74013	34.9698	2.73042	28.6596	6.67357	lncRNA
ENSG00000105647	PIK3R2	28.5525	2.04198	0.553411	3.68981	0.000224424	0.0014717	15.9976	10.2905	13.6153	10.3692	1.87146	12.1617	12.3872	31.3107	51.6612	9.4513	131.06	52.6537	18.3523	protein_coding
ENSG00000073111	MCM2	43.399	2.03996	0.643865	3.16831	0.00153328	0.00740241	15.9976	12.0056	11.7999	47.6984	11.2288	14.0327	14.8646	158.119	48.7911	127.593	0	38.6572	63.3989	protein_coding
ENSG00000196126	HLA-DRB1	120.803	2.03983	0.687682	2.96623	0.0030147	0.0129368	0.799879	21.4385	55.3688	27.9969	95.4446	61.7439	41.2905	168.295	196.121	76.5556	739.945	69.3163	16.1278	protein_coding
ENSG00000182287	AP1S2	261.423	2.03905	0.443629	4.59629	4.30073e-06	5.02042e-05	67.1898	95.187	127.984	87.1015	99.1875	127.23	75.1487	374.163	287.007	162.562	1397.98	413.232	84.5319	protein_coding
ENSG00000159069	FBXW5	222.162	2.03825	0.540827	3.76878	0.000164049	0.00113506	83.9873	65.1731	118.907	55.9938	59.8868	105.713	37.9873	210.565	162.637	105.855	1507.19	311.923	62.2866	protein_coding
ENSG00000132846	ZBED3	80.5699	2.03603	0.473273	4.30202	1.69245e-05	0.000165464	24.7962	23.1536	18.1537	22.8123	87.9587	31.8075	27.2517	53.2283	318.577	103.964	122.869	126.636	86.2003	protein_coding
ENSG00000257704	INAFM1	118.817	2.03542	0.398709	5.10502	3.30763e-07	5.20852e-06	59.191	48.8798	61.7227	20.7385	44.9151	52.3888	51.2002	163.599	134.893	101.129	412.294	315.256	78.4144	protein_coding
ENSG00000160113	NR2F6	19.0822	2.03532	0.674928	3.01561	0.00256465	0.0113495	19.997	7.71787	6.3538	5.18461	0	12.1617	1.65162	32.8763	53.5746	5.67078	65.5302	17.3291	20.0207	protein_coding
ENSG00000131042	LILRB2	15.7507	2.03305	0.827899	2.45567	0.0140623	0.0443749	0	1.71508	1.81537	1.03692	33.6863	6.5486	9.08391	18.0037	46.8777	30.2442	27.3042	23.9941	4.44905	protein_coding
ENSG00000213977	TAX1BP3	34.6055	2.03285	0.626753	3.24346	0.00118087	0.00596007	13.5979	10.2905	8.16917	35.2554	1.87146	14.0327	14.0388	21.9175	12.4369	45.3663	180.208	59.3187	33.3678	protein_coding
ENSG00000128944	KNSTRN	12.8273	2.03216	0.552996	3.67482	0.000238021	0.00154682	5.59915	8.57541	5.44612	10.3692	0	3.74206	2.47743	39.9212	7.65351	25.5185	19.113	26.6601	11.6787	protein_coding
ENSG00000108774	RAB5C	416.445	2.03129	0.46258	4.39121	1.12722e-05	0.000116099	223.966	188.659	243.26	71.5476	106.673	210.491	145.343	313.89	1038.96	337.412	1733.82	571.193	228.57	protein_coding
ENSG00000134779	TPGS2	119.211	2.03022	0.358255	5.66697	1.45347e-08	3.2092e-07	34.3948	42.877	65.3534	50.8092	29.9434	72.9701	43.7679	190.995	141.59	180.52	354.955	265.935	75.6338	protein_coding
ENSG00000173540	GMPPB	27.7602	2.02454	0.56649	3.57384	0.000351789	0.00214792	14.3978	12.8631	28.1383	8.29538	1.87146	14.0327	2.47743	46.9661	17.2204	70.8848	60.0693	68.6498	15.0155	protein_coding
ENSG00000166557	TMED3	123.901	2.02406	0.436774	4.6341	3.58492e-06	4.31386e-05	47.9927	49.7374	68.9841	39.4031	37.4292	56.1308	42.1163	72.7975	195.164	95.4582	649.841	126.636	129.022	protein_coding
ENSG00000129535	NRL	5.65079	2.02116	0.73127	2.76391	0.00571141	0.0217262	0.799879	1.71508	1.81537	3.11077	0	2.80654	4.95486	2.34831	13.3936	3.78052	21.8434	11.3305	5.56131	protein_coding
ENSG00000183207	RUVBL2	47.438	2.02024	0.354734	5.69507	1.2332e-08	2.7726e-07	22.3966	18.0084	18.1537	14.5169	5.61439	33.6785	22.2969	86.8873	90.8854	52.9273	117.408	83.3128	50.6079	protein_coding
ENSG00000155592	ZKSCAN2	7.44633	2.02007	0.521524	3.87339	0.000107331	0.000796041	3.19952	5.14524	4.53843	3.11077	0	1.87103	3.30324	14.0898	8.6102	14.177	8.19127	16.6626	13.9033	protein_coding
ENSG00000127124	HIVEP3	41.9013	2.01931	0.526148	3.83792	0.000124082	0.000899469	17.5973	24.0111	31.769	17.6277	9.35731	9.35514	9.08391	22.7003	19.1338	110.58	49.1476	78.6473	145.706	protein_coding
ENSG00000167136	ENDOG	89.5379	2.01901	0.615813	3.27861	0.00104319	0.0053741	23.1965	20.581	49.9227	21.7754	13.1002	38.3561	31.3808	71.2319	33.4841	76.5556	674.415	93.3104	16.6839	protein_coding
ENSG00000011600	TYROBP	114.015	2.01735	0.598147	3.37267	0.000744436	0.00404496	4.79927	39.4469	62.6303	21.7754	209.604	35.5495	43.7679	82.1907	240.129	206.038	382.259	123.969	30.0311	protein_coding
ENSG00000156170	NDUFAF6	50.5472	2.0173	0.443248	4.55117	5.33492e-06	6.11885e-05	24.7962	14.5782	27.2306	11.4061	13.1002	33.6785	22.2969	151.074	41.1376	69.9397	27.3042	79.3138	141.257	protein_coding
ENSG00000071655	MBD3	114.137	2.01695	0.490021	4.11604	3.85437e-05	0.000335284	42.3936	50.5949	61.7226	26.96	26.2005	62.6794	31.3808	102.543	123.413	62.3786	649.841	188.62	55.0569	protein_coding
ENSG00000101194	SLC17A9	42.4648	2.01542	0.710916	2.83496	0.00458314	0.0182297	10.3984	18.0084	16.3383	12.4431	22.4575	10.2907	14.0388	20.352	214.298	14.177	2.73042	21.3281	175.181	protein_coding
ENSG00000250571	GLI4	21.1397	2.01247	0.567489	3.54628	0.000390709	0.00234393	10.3984	4.2877	14.523	3.11077	9.35731	9.35514	5.78067	17.2209	14.3503	10.3964	120.139	38.6572	17.2401	protein_coding
ENSG00000131944	FAAP24	5.84805	2.00926	0.637224	3.15314	0.00161522	0.00775133	1.59976	2.57262	1.81537	6.22153	0	1.87103	1.65162	10.176	7.65351	4.72565	21.8434	8.66453	7.2297	protein_coding
ENSG00000100075	SLC25A1	67.5704	2.00755	0.544156	3.68929	0.00022488	0.00147335	23.1965	24.8687	32.6767	15.5538	18.7146	28.0654	30.555	47.7489	40.1809	46.3114	423.216	123.969	23.3575	protein_coding
ENSG00000239672	NME1	61.4646	2.00671	0.382237	5.24992	1.52163e-07	2.60954e-06	20.7968	16.2933	31.769	30.0708	5.61439	49.5823	23.9485	93.9322	142.547	73.7202	144.713	92.6439	73.4093	protein_coding
ENSG00000147586	MRPS28	16.6733	2.00609	0.672185	2.98443	0.00284108	0.0123051	6.39903	6.00278	13.6153	4.14769	0	11.2262	0.82581	23.4831	6.69682	15.1221	95.5648	25.3271	8.34196	protein_coding
ENSG00000271270	TMCC1-AS1	7.36609	2.0039	0.81446	2.46041	0.013878	0.043976	3.19952	3.43016	2.72306	0	0	0.935514	10.7355	18.0037	13.3936	2.83539	10.9217	3.99902	25.582	lncRNA
ENSG00000213859	KCTD11	16.3276	2.00173	0.456283	4.38705	1.14901e-05	0.000118006	10.3984	5.14524	4.53843	9.3323	1.87146	7.48411	8.2581	25.8314	14.3503	21.738	27.3042	55.9862	20.0207	protein_coding
ENSG00000170043	TRAPPC1	258.674	2.00072	0.499762	4.00333	6.24558e-05	0.00050468	99.9849	85.7541	157.937	90.2123	43.0436	130.972	71.8455	263.01	152.113	186.191	1479.89	463.886	137.92	protein_coding
ENSG00000148803	FUOM	10.6188	1.99961	0.83215	2.40294	0.0162638	0.0496824	4.79927	2.57262	6.3538	3.11077	1.87146	6.5486	4.95486	0	36.3542	5.67078	38.2259	1.99951	25.582	protein_coding
ENSG00000197223	C1D	47.8352	1.99824	0.587038	3.40394	0.000664214	0.00367122	18.3972	12.0056	21.7845	15.5538	14.9717	9.35514	13.213	30.528	22.0038	24.5734	376.798	45.9887	16.6839	protein_coding
ENSG00000170892	TSEN34	68.3145	1.9961	0.386997	5.15793	2.497e-07	4.0377e-06	23.9964	36.8742	33.5844	18.6646	39.3007	32.743	18.9936	34.4418	168.377	138.934	139.252	133.967	68.9602	protein_coding
ENSG00000184281	TSSC4	106.531	1.99371	0.556965	3.5796	0.000344127	0.00211006	51.9921	39.4469	61.7226	36.2923	11.2288	65.486	27.2517	72.7975	219.082	77.5007	565.198	117.971	38.9291	protein_coding
ENSG00000105993	DNAJB6	210.804	1.99291	0.358601	5.55745	2.73746e-08	5.62288e-07	79.188	65.1731	95.307	47.6984	149.717	77.6477	118.091	194.127	480.258	266.527	584.311	407.233	175.181	protein_coding
ENSG00000067182	TNFRSF1A	82.3063	1.99259	0.431705	4.61562	3.91917e-06	4.66553e-05	34.3948	40.3044	30.8613	63.2523	16.8432	33.6785	18.1678	70.4492	81.3185	94.513	324.92	167.292	93.9861	protein_coding
ENSG00000145990	GFOD1	31.8565	1.99243	0.689791	2.88845	0.00387145	0.0158619	2.39964	8.57541	4.53843	14.5169	7.48585	4.67757	37.1615	28.1797	110.976	33.0796	2.73042	14.6631	145.15	protein_coding
ENSG00000261118	AC092123.1	5.06644	1.99076	0.821667	2.42283	0.0154003	0.0476701	3.99939	1.71508	5.44612	0	0	0.935514	1.65162	3.13107	4.78344	1.89026	27.3042	6.66503	8.34196	lncRNA
ENSG00000106268	NUDT1	84.0708	1.98807	0.48056	4.13698	3.51904e-05	0.000309847	23.1965	37.7318	39.0305	30.0708	35.5578	38.3561	29.7292	141.681	38.2675	109.635	376.798	173.957	18.9084	protein_coding
ENSG00000167613	LAIR1	170.964	1.98775	0.372724	5.33304	9.65803e-08	1.7411e-06	78.3881	87.4691	92.584	78.8061	41.1722	83.2608	38.8131	87.6701	401.809	229.667	425.946	337.25	239.692	protein_coding
ENSG00000173218	VANGL1	39.9497	1.98765	0.615107	3.23139	0.00123191	0.0061831	7.99879	25.7262	9.98455	19.7015	14.9717	22.4523	14.0388	82.9735	14.3503	83.1715	5.46085	33.3251	185.192	protein_coding
ENSG00000204316	MRPL38	75.8715	1.98764	0.56262	3.53283	0.000411141	0.0024482	31.1953	18.8659	58.0919	13.48	9.35731	50.5178	17.342	67.3181	63.1414	60.4883	450.52	109.306	36.7046	protein_coding
ENSG00000166451	CENPN	6.5499	1.98692	0.733622	2.70837	0.00676147	0.0248437	7.99879	1.71508	3.63074	0	3.74292	0	2.47743	15.6554	9.56688	15.1221	5.46085	15.3296	4.44905	protein_coding
ENSG00000162461	SLC25A34	5.40851	1.98283	0.600146	3.30392	0.00095343	0.00498408	0.799879	3.43016	3.63074	2.07384	0	3.74206	1.65162	6.26215	8.6102	9.4513	13.6521	8.66453	8.34196	protein_coding
ENSG00000103507	BCKDK	43.6097	1.98283	0.49974	3.96773	7.25616e-05	0.000571281	10.3984	18.0084	19.9691	9.3323	13.1002	29.9365	19.8194	46.1833	44.0077	30.2442	215.703	87.9783	22.2452	protein_coding
ENSG00000128272	ATF4	1239.45	1.98223	0.450789	4.39725	1.09631e-05	0.000113367	642.303	384.178	1089.22	227.086	509.038	534.179	393.086	1004.29	3614.37	865.739	4254	1775.56	819.737	protein_coding
ENSG00000126067	PSMB2	112.711	1.98113	0.363153	5.45536	4.8875e-08	9.29174e-07	46.393	38.5893	49.015	68.4369	33.6863	42.0981	45.4196	154.205	178.901	152.166	431.407	152.629	72.297	protein_coding
ENSG00000119969	HELLS	141.469	1.98089	0.46358	4.27303	1.92835e-05	0.000184651	59.191	57.4552	68.0765	99.5446	44.9151	64.5505	26.4259	500.972	60.2714	289.21	81.9127	207.949	278.621	protein_coding
ENSG00000169727	GPS1	185.788	1.98045	0.481139	4.11616	3.85235e-05	0.000335284	65.5901	87.4691	104.384	36.2923	43.0436	92.6159	63.5874	150.292	176.031	131.373	1122.2	253.938	88.4248	protein_coding
ENSG00000105204	DYRK1B	28.4807	1.98002	0.635732	3.11454	0.0018423	0.00863727	11.1983	7.71787	14.523	11.4061	7.48585	19.6458	6.60648	8.61045	52.6179	15.1221	161.095	45.3222	8.89809	protein_coding
ENSG00000186480	INSIG1	115.617	1.97843	0.323925	6.10768	1.0109e-09	2.90207e-08	43.1935	31.729	29.046	54.9569	74.8585	29.9365	77.6261	201.954	153.07	249.514	125.599	275.266	156.273	protein_coding
ENSG00000111445	RFC5	21.0191	1.9775	0.600578	3.29267	0.000992418	0.00515116	11.1983	12.0056	2.72306	15.5538	0	13.0972	9.08391	67.3181	15.307	55.7627	8.19127	44.6557	18.3523	protein_coding
ENSG00000131116	ZNF428	699.083	1.97679	0.364427	5.42438	5.81557e-08	1.08357e-06	315.152	242.684	443.858	158.649	243.29	420.046	264.259	563.593	1612.98	825.099	1968.64	1420.32	609.519	protein_coding
ENSG00000198315	ZKSCAN8	37.8098	1.97638	0.47183	4.18876	2.80478e-05	0.000253448	8.79867	15.4357	14.523	32.1446	11.2288	15.9037	9.08391	39.9212	64.0981	25.5185	169.286	46.6552	38.9291	protein_coding
ENSG00000179588	ZFPM1	38.3019	1.96957	0.552452	3.56515	0.000363654	0.00220452	12.7981	13.7206	13.6153	21.7754	5.61439	22.4523	9.08391	39.1384	35.3975	16.0672	229.356	49.9877	28.9188	protein_coding
ENSG00000188229	TUBB4B	285.933	1.96865	0.330087	5.96403	2.46095e-09	6.5204e-08	128.781	152.642	186.076	58.0677	179.66	68.2925	99.923	873.57	268.829	389.394	704.449	491.212	116.231	protein_coding
ENSG00000196943	NOP9	106.911	1.9674	0.416723	4.72112	2.34545e-06	2.98399e-05	46.393	48.8798	77.1533	32.1446	20.5861	61.7439	26.4259	115.067	169.334	93.5679	431.407	189.287	77.8583	protein_coding
ENSG00000168256	NKIRAS2	113.912	1.96608	0.379083	5.1864	2.14396e-07	3.53814e-06	64.7902	52.31	39.9382	35.2554	37.4292	50.5178	47.897	120.546	179.857	119.086	483.285	162.627	87.3125	protein_coding
ENSG00000135596	MICAL1	145.383	1.96542	0.422159	4.65565	3.22962e-06	3.94549e-05	55.9915	78.0362	80.7841	60.1415	67.3726	64.5505	31.3808	79.0596	220.038	133.263	627.997	287.929	103.44	protein_coding
ENSG00000266962	AC067852.2	44.4623	1.96477	0.580444	3.38494	0.000711946	0.00389265	27.1959	36.8742	19.9691	10.3692	0	26.1944	8.2581	54.7938	20.0905	69.9397	174.747	87.3119	42.2659	lncRNA
ENSG00000160753	RUSC1	62.2683	1.96462	0.589102	3.33494	0.000853182	0.0045394	34.3948	12.8631	46.292	20.7384	5.61439	31.8075	17.342	55.5766	44.9644	50.0919	344.033	124.636	21.133	protein_coding
ENSG00000177455	CD19	5.69451	1.96124	0.764494	2.5654	0.0103055	0.0347732	3.99939	1.71508	9.07686	0	1.87146	0.935514	0	12.5243	3.82675	6.61591	24.5738	6.66503	2.22452	protein_coding
ENSG00000239713	APOBEC3G	45.5587	1.96086	0.486222	4.03285	5.51053e-05	0.00045392	18.3972	12.8631	26.3229	7.25846	20.5861	25.2589	8.2581	62.6215	53.5746	23.6283	267.582	35.3246	30.5872	protein_coding
ENSG00000112118	MCM3	149.019	1.96026	0.404247	4.84917	1.2398e-06	1.72807e-05	66.39	67.7457	62.6303	83.9907	11.2288	84.1963	69.368	446.178	108.106	292.99	215.703	221.279	207.437	protein_coding
ENSG00000276101	AC027601.4	4.40752	1.9592	0.787976	2.48637	0.0129053	0.0415224	0.799879	3.43016	0.907686	2.07384	0	3.74206	0.82581	4.69661	11.4803	11.3416	0	14.6631	3.33678	lncRNA
ENSG00000114126	TFDP2	303.197	1.9589	0.362569	5.40283	6.55976e-08	1.21284e-06	127.181	150.07	137.061	89.1753	116.031	138.456	156.904	925.232	376.935	743.818	147.443	387.238	446.017	protein_coding
ENSG00000065802	ASB1	102.327	1.95875	0.437169	4.48053	7.44579e-06	8.21997e-05	47.1929	61.7429	64.4457	15.5538	22.4575	51.4533	37.1615	86.1045	94.7122	123.812	466.902	175.29	83.4196	protein_coding
ENSG00000141959	PFKL	222.473	1.95845	0.524164	3.73633	0.000186725	0.00126409	111.983	107.193	117.091	55.9938	71.1156	101.971	52.026	132.288	259.263	143.66	1291.49	388.571	59.506	protein_coding
ENSG00000108826	MRPL27	77.8925	1.95701	0.364233	5.37295	7.74603e-08	1.41586e-06	35.1947	37.7318	52.6458	38.3661	11.2288	41.1626	14.8646	140.898	91.8421	137.989	212.973	129.302	68.4041	protein_coding
ENSG00000187231	SESTD1	33.8595	1.95653	0.612041	3.19673	0.00138996	0.00683566	16.7975	12.8631	3.63074	18.6646	24.329	12.1617	10.7355	169.861	5.74013	38.7503	16.3825	61.3182	48.9395	protein_coding
ENSG00000167550	RHEBL1	9.79972	1.95623	0.681226	2.87163	0.00408359	0.0165392	4.79927	6.00278	9.98455	0	0	7.48411	0.82581	31.3107	5.74013	19.8477	21.8434	13.9966	5.56131	protein_coding
ENSG00000108469	RECQL5	68.0354	1.95427	0.509804	3.83338	0.000126396	0.000913035	31.1953	19.7234	49.9227	18.6646	18.7146	43.0337	8.2581	68.1009	59.3147	36.8601	360.416	111.306	58.9499	protein_coding
ENSG00000009830	POMT2	34.6818	1.95378	0.368251	5.30556	1.12328e-07	1.9829e-06	15.1977	9.43295	17.246	6.22153	26.2005	17.7748	14.8646	79.8424	69.8383	29.299	68.2606	63.3178	33.3678	protein_coding
ENSG00000167700	MFSD3	66.3082	1.95354	0.467555	4.17821	2.93818e-05	0.000264239	27.9958	26.5838	38.1228	18.6646	9.35731	52.3888	21.4711	68.1009	113.846	39.6955	251.199	137.3	57.2815	protein_coding
ENSG00000013573	DDX11	62.5777	1.95193	0.607136	3.21498	0.00130454	0.00648227	28.7956	19.7234	25.4152	46.6615	0	26.1944	20.6453	140.116	27.744	62.3786	292.155	88.6449	35.0362	protein_coding
ENSG00000188227	ZNF793	55.6547	1.95093	0.549127	3.55278	0.000381179	0.00229438	35.9946	28.2988	27.2306	9.3323	26.2005	27.1299	15.6904	159.685	37.3108	78.4458	5.46085	169.292	103.44	protein_coding
ENSG00000134308	YWHAQ	145.333	1.94765	0.310972	6.26311	3.77383e-10	1.19505e-08	63.1904	54.8826	57.1842	42.5138	65.5012	72.0346	79.2778	280.231	340.581	328.905	141.982	254.604	108.445	protein_coding
ENSG00000132749	MTL5	4.33418	1.94759	0.789273	2.46758	0.013603	0.043352	3.19952	1.71508	0.907686	4.14769	0	1.87103	0.82581	7.04492	18.1771	4.72565	2.73042	9.33104	1.66839	protein_coding
ENSG00000139182	CLSTN3	26.3532	1.94622	0.509904	3.81684	0.000135172	0.00096342	15.9976	11.148	24.5075	2.07384	9.35731	9.35514	9.08391	20.352	66.0115	17.0123	90.104	28.6596	38.9291	protein_coding
ENSG00000127586	CHTF18	43.6655	1.94263	0.375983	5.16679	2.38143e-07	3.87762e-06	11.1983	31.729	10.8922	23.8492	37.4292	8.41963	15.6904	76.7113	67.9249	43.476	122.869	81.3133	36.1485	protein_coding
ENSG00000266714	MYO15B	103.787	1.94209	0.473546	4.10116	4.11081e-05	0.000354389	37.5943	59.1703	51.7381	42.5138	35.5578	26.1944	62.7616	49.3144	309.967	72.775	368.607	161.294	71.7409	protein_coding
ENSG00000021355	SERPINB1	178.481	1.94154	0.340317	5.7051	1.16271e-08	2.62337e-07	56.7914	61.7429	61.7226	66.363	91.7017	74.8411	103.226	239.527	457.297	218.325	131.06	189.287	568.366	protein_coding
ENSG00000172687	ZNF738	24.6109	1.94063	0.555134	3.49579	0.000472658	0.00275877	10.3984	8.57541	15.4307	10.3692	20.5861	14.0327	0	59.4904	22.0038	62.3786	13.6521	47.9882	35.0362	protein_coding
ENSG00000079459	FDFT1	186.084	1.9388	0.21851	8.87283	7.13125e-19	1.07266e-16	86.3869	97.7596	72.6149	70.5107	129.131	63.615	61.9358	417.216	304.227	185.246	341.303	273.266	315.882	protein_coding
ENSG00000163734	CXCL3	7.74422	1.93846	0.720133	2.69181	0.00710663	0.0258879	3.99939	0.857541	6.3538	7.25846	0	0	4.12905	7.04492	4.78344	7.56104	19.113	17.3291	22.2452	protein_coding
ENSG00000105750	ZNF85	10.3049	1.93599	0.504316	3.83884	0.000123615	0.000896534	6.39903	7.71787	6.3538	4.14769	0	2.80654	2.47743	19.5692	7.65351	10.3964	32.7651	18.6621	15.0155	protein_coding
ENSG00000063245	EPN1	126.085	1.93408	0.410315	4.71365	2.43315e-06	3.07659e-05	51.1923	67.7457	87.1379	25.9231	41.1722	74.8411	35.5098	108.805	198.991	101.129	516.05	229.943	100.66	protein_coding
ENSG00000139624	CERS5	82.8972	1.93007	0.434418	4.44288	8.87627e-06	9.48028e-05	45.5931	33.4441	52.6458	33.1815	11.2288	38.3561	29.7292	71.2319	129.153	66.1591	352.225	134.634	80.0828	protein_coding
ENSG00000084693	AGBL5	37.8032	1.92862	0.38133	5.05762	4.24522e-07	6.54226e-06	11.1983	6.00278	29.9536	16.5908	16.8432	14.0327	21.4711	82.1907	61.2281	52.9273	70.991	77.9808	30.0311	protein_coding
ENSG00000133119	RFC3	84.2917	1.92771	0.380881	5.06119	4.16649e-07	6.42779e-06	37.5943	48.8798	51.7381	25.9231	26.2005	44.9047	14.8646	251.269	34.4408	142.715	226.625	89.9779	100.66	protein_coding
ENSG00000213920	MDP1	15.3389	1.92503	0.597612	3.2212	0.00127656	0.00636957	7.19891	6.00278	16.3383	3.11077	0	8.41963	4.95486	14.0898	13.3936	14.177	54.6085	45.9887	11.1226	protein_coding
ENSG00000164889	SLC4A2	43.5012	1.92138	0.431416	4.45365	8.44225e-06	9.09596e-05	13.5979	11.148	18.1537	17.6277	28.0719	21.5168	20.6453	55.5766	42.0943	51.037	163.825	99.9754	22.2452	protein_coding
ENSG00000148356	LRSAM1	56.2223	1.92092	0.46318	4.14724	3.36511e-05	0.000297929	27.9958	18.8659	41.7536	8.29538	24.329	24.3234	14.8646	63.4042	42.0943	26.4637	300.347	78.6473	59.506	protein_coding
ENSG00000267575	AC006504.5	20.9424	1.91989	0.534242	3.59366	0.000326065	0.00201213	5.59915	7.71786	6.3538	10.3692	0	8.41963	24.7743	32.0935	10.5236	34.9698	21.8434	63.9843	45.6027	lncRNA
ENSG00000278828	HIST1H3H	8.15215	1.91826	0.783874	2.44716	0.0143987	0.0452093	0.799879	3.43016	0.907686	6.22154	1.87146	5.61308	4.12905	8.61045	55.4879	6.61591	2.73042	3.99902	5.56131	protein_coding
ENSG00000170142	UBE2E1	119.262	1.91764	0.371164	5.16655	2.38457e-07	3.87762e-06	61.5907	60.0278	76.2456	40.44	33.6863	55.1953	36.3356	124.46	423.813	113.416	210.243	121.97	192.977	protein_coding
ENSG00000102078	SLC25A14	54.0197	1.9157	0.457203	4.19005	2.78899e-05	0.000252337	22.3966	22.2961	34.4921	10.3692	14.9717	28.0654	27.2517	58.7076	98.5389	32.1344	229.356	91.9774	31.6995	protein_coding
ENSG00000156411	C14orf2	657.209	1.9147	0.437667	4.37479	1.21552e-05	0.000123519	271.959	250.402	350.367	203.237	293.82	382.625	176.723	500.189	1090.62	456.498	3298.35	912.442	356.48	protein_coding
ENSG00000239857	GET4	14.6713	1.91427	0.629476	3.04105	0.00235758	0.0105889	3.99939	3.43016	10.8922	6.22154	3.74293	8.41963	2.47743	7.82768	15.307	8.50617	95.5648	15.9961	8.34196	protein_coding
ENSG00000082196	C1QTNF3	6.24268	1.91422	0.568929	3.3646	0.000766558	0.00415039	2.39964	2.57262	1.81537	7.25846	0	1.87103	2.47743	8.61045	7.65351	13.2318	10.9217	10.664	11.6787	protein_coding
ENSG00000144354	CDCA7	51.7464	1.91389	0.404743	4.72866	2.26006e-06	2.88807e-05	21.5967	24.0111	20.8768	37.3292	24.329	14.9682	15.6904	195.692	48.7911	106.8	49.1476	70.6493	42.8221	protein_coding
ENSG00000126709	IFI6	250.587	1.91266	0.615688	3.10654	0.00189291	0.0088401	96.7854	67.7457	217.845	31.1077	74.8585	145.005	69.368	135.419	115.759	361.04	166.556	1584.28	191.865	protein_coding
ENSG00000115457	IGFBP2	48.8255	1.91175	0.753141	2.53837	0.0111371	0.0370211	18.3972	10.2905	14.523	19.7015	18.7146	16.8393	30.555	43.835	10.5236	314.728	13.6521	121.303	1.66839	protein_coding
ENSG00000159423	ALDH4A1	19.6612	1.91001	0.505994	3.77477	0.000160156	0.00111397	8.79867	9.43295	7.26149	3.11077	3.74292	8.41963	17.342	11.7415	30.614	20.7929	70.991	39.9902	23.3575	protein_coding
ENSG00000196814	MVB12B	30.9721	1.90909	0.501608	3.80594	0.000141268	0.00100152	21.5967	22.2961	9.07686	4.14769	7.48585	5.61308	18.9936	44.6178	42.0943	35.915	133.791	38.6572	18.3523	protein_coding
ENSG00000146263	MMS22L	38.1	1.90573	0.493751	3.85969	0.00011353	0.00083386	15.9976	34.3016	16.3383	18.6646	11.2288	16.8393	6.60648	155.771	17.2204	50.0919	21.8434	55.3197	75.0776	protein_coding
ENSG00000109685	WHSC1	193.506	1.90419	0.389559	4.88805	1.01837e-06	1.44737e-05	112.783	84.039	96.2147	70.5107	117.902	77.6477	51.2002	612.125	123.413	468.785	122.869	307.258	270.836	protein_coding
ENSG00000110651	CD81	510.343	1.90305	0.406244	4.68449	2.80661e-06	3.49074e-05	255.161	198.092	276.844	193.904	106.673	271.299	233.704	436.785	749.087	412.077	2189.8	857.789	453.247	protein_coding
ENSG00000110628	SLC22A18	28.2237	1.90218	0.600781	3.16617	0.00154461	0.0074496	12.7981	17.1508	11.7999	8.29538	5.61439	15.9037	8.2581	20.352	33.4841	19.8477	155.634	53.3202	4.44905	protein_coding
ENSG00000120509	PDZD11	38.9794	1.90067	0.516164	3.6823	0.000231135	0.00150818	19.997	18.0084	37.2151	7.25846	5.61439	22.4523	11.5613	108.022	26.7873	60.4883	57.3389	115.305	16.6839	protein_coding
ENSG00000123374	CDK2	154.583	1.89891	0.295595	6.42402	1.32722e-10	4.66302e-09	70.3894	71.1759	46.292	55.9938	76.73	64.5505	94.9682	365.553	195.164	250.46	191.13	379.24	147.931	protein_coding
ENSG00000102890	ELMO3	6.41419	1.89647	0.622339	3.04732	0.00230891	0.010419	3.19952	7.71787	1.81537	0	1.87146	3.74206	1.65162	6.26215	8.6102	8.50617	19.113	11.997	8.89809	protein_coding
ENSG00000101160	CTSZ	23.5489	1.89484	0.729337	2.59803	0.00937613	0.0322591	3.19952	5.14524	9.98455	7.25846	13.1002	8.41963	4.12905	7.04492	22.0038	5.67078	207.512	9.33104	3.33678	protein_coding
ENSG00000162341	TPCN2	43.1188	1.89476	0.461641	4.1044	4.05368e-05	0.00035051	14.3978	28.2988	23.5998	9.3323	9.35731	21.5168	21.4711	41.4867	82.2752	24.5734	199.321	49.3212	35.5924	protein_coding
ENSG00000105677	TMEM147	242.028	1.89452	0.495401	3.82421	0.000131194	0.000941571	143.978	95.187	140.691	58.0677	56.1439	146.876	78.452	151.857	411.376	131.373	1187.73	387.238	157.385	protein_coding
ENSG00000112655	PTK7	71.9756	1.89426	0.492632	3.84518	0.000120465	0.000875819	40.7938	49.7374	12.7076	13.48	26.2005	16.8393	57.8067	138.55	106.192	137.044	38.2259	245.273	52.8324	protein_coding
ENSG00000165782	TMEM55B	147.815	1.8926	0.530776	3.56572	0.000362859	0.00220247	63.1904	38.5893	108.922	36.2923	61.7583	63.615	57.8067	72.7975	211.428	70.8848	840.971	238.608	56.7253	protein_coding
ENSG00000136295	TTYH3	33.5691	1.89109	0.375807	5.03208	4.85175e-07	7.38243e-06	10.3984	16.2933	9.07686	20.7384	9.35731	14.0327	18.1678	39.9212	35.3975	105.855	19.113	74.6483	63.3989	protein_coding
ENSG00000105325	FZR1	69.1754	1.89078	0.463036	4.08344	4.43747e-05	0.00037759	26.396	26.5838	37.2151	23.8492	13.1002	39.2916	31.3808	67.3181	74.6217	60.4883	357.686	101.308	40.0414	protein_coding
ENSG00000176293	ZNF135	22.973	1.89041	0.783274	2.41347	0.0158013	0.0486401	11.9982	12.0056	4.53843	8.29538	20.5861	12.1617	4.12905	63.4042	16.2637	55.7627	8.19127	81.3133	0	protein_coding
ENSG00000115355	CCDC88A	190.808	1.88842	0.34537	5.46782	4.55592e-08	8.73672e-07	52.792	88.3267	90.7686	103.692	95.4446	72.9701	93.3165	483.751	329.101	354.424	79.1823	291.928	344.801	protein_coding
ENSG00000162236	STX5	78.9447	1.88694	0.530854	3.55454	0.000378643	0.00228197	31.9952	33.4441	54.4612	23.8492	9.35731	59.8729	16.5162	60.2732	72.7083	71.8299	412.294	134.634	45.0466	protein_coding
ENSG00000135636	DYSF	37.5681	1.88637	0.623428	3.02581	0.00247972	0.0110412	9.59855	24.8687	15.4307	4.14769	48.658	26.1944	4.95486	11.7415	66.0115	51.037	98.2953	13.9966	113.451	protein_coding
ENSG00000204392	NA	115.447	1.88566	0.40173	4.69385	2.68116e-06	3.35203e-05	43.9933	43.7346	77.1533	38.3661	29.9434	74.8411	39.6389	111.936	116.716	127.593	502.398	193.286	101.216	protein_coding
ENSG00000242686	AC107464.1	12.2327	1.8854	0.757505	2.48896	0.0128118	0.0412398	11.9982	6.86032	3.63074	1.03692	1.87146	6.5486	1.65162	5.47938	25.8306	6.61591	73.7215	9.33104	4.44905	lncRNA
ENSG00000172716	SLFN11	22.6238	1.88458	0.406813	4.63255	3.61186e-06	4.34266e-05	7.99879	12.8631	7.26149	13.48	9.35731	8.41963	12.3872	57.9249	22.9605	28.3539	16.3825	36.6576	60.0621	protein_coding
ENSG00000167685	ZNF444	113.847	1.88409	0.39722	4.7432	2.1037e-06	2.72688e-05	47.1929	53.1675	71.7072	59.1046	29.9434	71.0991	19.8194	128.374	209.515	146.495	390.451	178.623	74.5215	protein_coding
ENSG00000186792	HYAL3	9.99578	1.88179	0.69555	2.70547	0.00682085	0.0250173	3.19952	1.71508	10.8922	0	18.7146	1.87103	3.30324	11.7415	22.9605	3.78052	32.7651	13.9966	5.00518	protein_coding
ENSG00000105401	CDC37	1047.35	1.88138	0.4427	4.2498	2.13964e-05	0.000201805	497.525	485.368	664.426	279.969	415.465	586.567	368.311	731.888	2910.25	628.512	3825.32	1623.6	598.397	protein_coding
ENSG00000137207	YIPF3	64.5005	1.88028	0.408299	4.60516	4.12158e-06	4.83474e-05	23.1965	24.0111	39.9382	32.1446	22.4575	32.743	16.5162	64.9698	71.7516	61.4335	308.538	91.3109	49.4956	protein_coding
ENSG00000135749	PCNXL2	209.862	1.87894	0.27871	6.74156	1.56694e-11	6.69428e-10	88.7866	114.91	125.261	71.5476	123.517	90.7449	63.5874	438.35	420.943	181.465	453.25	401.235	154.604	protein_coding
ENSG00000073008	PVR	11.0492	1.87701	0.683407	2.74655	0.00602261	0.0226298	1.59976	7.71787	2.72306	1.03692	0	8.41963	7.43229	9.39322	16.2637	28.3539	0	23.9941	36.7046	protein_coding
ENSG00000132600	PRMT7	134.174	1.87669	0.352157	5.32914	9.86814e-08	1.77234e-06	87.1868	87.4691	88.9532	41.4769	24.329	49.5822	42.1163	137.767	224.822	233.447	273.042	310.59	143.482	protein_coding
ENSG00000066322	ELOVL1	34.1544	1.87394	0.482013	3.88774	0.000101183	0.000755474	11.1983	7.71787	19.9691	17.6277	22.4575	9.35514	13.213	23.4831	35.3975	23.6283	182.938	45.3222	31.6995	protein_coding
ENSG00000204977	TRIM13	160.371	1.87297	0.351675	5.32586	1.00474e-07	1.79783e-06	68.7896	57.4552	98.0301	67.4	84.2158	70.1636	60.2841	139.333	121.499	196.587	554.276	366.576	200.207	protein_coding
ENSG00000177556	ATOX1	70.9419	1.87149	0.393918	4.75096	2.0245e-06	2.63605e-05	21.5967	21.4385	36.3074	32.1446	35.5578	42.0981	19.8194	116.632	72.7083	51.9822	311.268	110.639	50.0518	protein_coding
ENSG00000143851	PTPN7	403.394	1.8714	0.376927	4.9649	6.87355e-07	1.00971e-05	187.972	166.363	209.675	93.323	269.491	148.747	142.039	399.212	322.404	307.167	2025.97	373.908	597.841	protein_coding
ENSG00000162174	ASRGL1	27.1285	1.87128	0.742051	2.52177	0.0116765	0.0383917	4.79927	20.581	8.16917	13.48	5.61439	18.7103	12.3872	49.3144	0.956688	128.538	24.5738	59.9852	5.56131	protein_coding
ENSG00000204520	NA	7.60964	1.87059	0.567843	3.29419	0.000987052	0.00513253	3.99939	4.2877	6.3538	1.03692	1.87146	1.87103	3.30324	30.528	3.82675	4.72565	19.113	7.99803	10.0104	protein_coding
ENSG00000272927	AC107464.3	23.8926	1.8705	0.406644	4.59985	4.22795e-06	4.94344e-05	19.997	12.0056	9.98455	9.3323	7.48585	5.61308	9.90972	48.5316	50.7045	24.5734	19.113	59.9852	33.3678	lncRNA
ENSG00000153064	BANK1	11.4907	1.86855	0.721393	2.5902	0.00959201	0.0328999	1.59976	11.148	10.8922	3.11077	16.8432	2.80654	2.47743	20.352	16.2637	8.50617	0	8.66453	46.715	protein_coding
ENSG00000241468	ATP5J2	215.41	1.86818	0.439233	4.25327	2.10671e-05	0.00019922	103.184	96.0445	137.968	64.2892	24.329	159.973	78.4519	264.576	347.278	223.996	783.632	375.908	140.701	protein_coding
ENSG00000124733	MEA1	202.249	1.86799	0.302838	6.16829	6.90338e-10	2.07338e-08	89.5864	99.4747	120.722	91.2492	50.5295	108.52	75.9745	388.253	236.302	338.357	409.564	470.551	150.155	protein_coding
ENSG00000213923	CSNK1E	382.317	1.86708	0.426201	4.38076	1.18263e-05	0.000120858	190.371	113.195	227.829	119.246	233.933	196.458	135.433	226.22	1254.22	310.948	1029.37	656.505	276.397	protein_coding
ENSG00000073050	XRCC1	138.317	1.86679	0.511255	3.65138	0.000260833	0.00166951	62.3906	57.4552	91.6763	53.92	18.7146	56.1308	48.7228	139.333	57.4013	150.276	783.632	210.615	67.8479	protein_coding
ENSG00000133027	PEMT	36.3209	1.865	0.465339	4.00783	6.12781e-05	0.000496067	11.1983	10.2905	20.8768	13.48	9.35731	30.872	9.90972	47.7489	29.6573	34.0247	169.286	49.3212	36.1485	protein_coding
ENSG00000157823	AP3S2	67.517	1.86498	0.524	3.55913	0.000372081	0.00224711	42.3936	33.4441	54.4612	14.5169	7.48585	30.872	17.342	47.7489	91.8421	49.1468	352.225	93.9769	42.2659	protein_coding
ENSG00000105810	CDK6	990.281	1.86033	0.429932	4.32702	1.51139e-05	0.0001501	381.542	288.134	414.813	412.695	800.986	401.336	355.098	1693.91	927.031	1321.29	324.92	2827.97	2723.93	protein_coding
ENSG00000164465	DCBLD1	15.2051	1.85742	0.634639	2.92673	0.00342547	0.0143748	4.79927	8.57541	13.6153	4.14769	5.61439	6.5486	2.47743	14.8726	8.6102	1.89026	87.3736	7.99803	31.1433	protein_coding
ENSG00000100918	REC8	98.9116	1.85621	0.422012	4.39848	1.09013e-05	0.000113124	46.393	42.877	74.4303	21.7754	43.0436	48.6467	29.7292	90.8011	151.157	150.276	92.8344	399.902	93.9861	protein_coding
ENSG00000182179	UBA7	166.376	1.8558	0.493522	3.76031	0.000169701	0.00116634	90.3863	90.0418	100.753	43.5507	29.9434	92.6159	48.7228	133.853	245.869	56.7078	849.162	173.291	207.993	protein_coding
ENSG00000171206	TRIM8	81.4907	1.85556	0.485309	3.82346	0.00013159	0.000943944	40.7938	17.1508	39.9382	18.6646	50.5295	42.0981	47.897	55.5766	236.302	71.8299	286.695	111.306	40.5975	protein_coding
ENSG00000198846	TOX	162.705	1.8506	0.222635	8.31226	9.38968e-17	9.16128e-15	90.3863	68.6032	50.8304	77.7692	59.8868	58.9374	103.226	194.909	226.735	339.302	305.807	271.267	267.499	protein_coding
ENSG00000122122	SASH3	111.262	1.85059	0.428106	4.32273	1.5411e-05	0.000152654	52.792	45.4497	66.2611	45.6246	31.8149	58.9374	20.6453	154.205	111.933	61.4335	562.467	138.633	96.2106	protein_coding
ENSG00000065268	WDR18	151.479	1.84924	0.359425	5.145	2.67526e-07	4.29709e-06	77.5883	57.4552	112.553	33.1815	52.4009	86.0673	52.8518	237.179	208.558	127.593	540.624	261.936	121.236	protein_coding
ENSG00000242372	EIF6	266.274	1.84715	0.435522	4.24122	2.22309e-05	0.000208451	159.976	140.637	167.922	76.7323	44.9151	188.038	58.6325	326.414	568.273	219.27	917.422	399.235	194.09	protein_coding
ENSG00000272669	AL021707.6	14.5365	1.84521	0.462698	3.98793	6.66529e-05	0.00053044	8.79867	5.14524	5.44612	6.22154	0	4.67757	14.0388	24.2658	23.9172	14.177	35.4955	27.3266	19.4646	lncRNA
ENSG00000163155	LYSMD1	3.71258	1.8452	0.746174	2.47288	0.013403	0.0428091	1.59976	0.857541	1.81537	1.03692	1.87146	1.87103	2.47743	12.5243	0.956688	2.83539	8.19127	6.66503	5.56131	protein_coding
ENSG00000168894	RNF181	138.214	1.84456	0.417705	4.41594	1.00574e-05	0.000105391	56.7914	72.0334	80.7841	62.2153	22.4575	87.9383	48.7228	128.374	193.251	160.672	540.624	253.938	88.9809	protein_coding
ENSG00000106868	SUSD1	7.03819	1.8436	0.619922	2.97392	0.00294019	0.0126735	2.39964	1.71508	5.44612	4.14769	1.87146	2.80654	4.12905	13.3071	4.78344	7.56104	8.19127	7.33153	27.8065	protein_coding
ENSG00000183665	TRMT12	43.3572	1.84332	0.555291	3.31955	0.000901611	0.00476372	13.5979	12.8631	48.1074	13.48	3.74292	37.4206	7.43229	36.7901	37.3108	58.5981	169.286	89.9779	35.0362	protein_coding
ENSG00000119632	IFI27L2	68.1572	1.84148	0.7443	2.47411	0.0133568	0.0426802	25.5961	22.2961	27.2306	7.25846	24.329	38.3561	23.1227	78.2768	1.91338	49.1468	475.094	107.307	6.11744	protein_coding
ENSG00000168781	PPIP5K1	10.0555	1.84079	0.572234	3.21685	0.00129604	0.00645117	7.19891	3.43016	6.3538	8.29538	0	4.67757	0.82581	12.5243	24.8739	8.50617	24.5738	9.99754	19.4646	protein_coding
ENSG00000148498	PARD3	43.902	1.83962	0.502671	3.65969	0.000252517	0.00162565	17.5973	24.0111	18.1537	19.7015	11.2288	19.6458	29.7292	145.595	25.8306	129.483	27.3042	81.3133	21.133	protein_coding
ENSG00000133195	SLC39A11	32.7819	1.83764	0.497573	3.69321	0.000221438	0.00145609	11.1983	21.4385	21.7845	13.48	1.87146	30.872	3.30324	58.7076	46.8777	60.4883	43.6868	81.3133	31.1433	protein_coding
ENSG00000184216	IRAK1	186.568	1.83748	0.398719	4.60847	4.05647e-06	4.77776e-05	90.3863	78.0362	90.7686	65.3261	65.5012	113.197	68.5422	177.688	328.144	146.495	840.971	211.281	149.043	protein_coding
ENSG00000131061	ZNF341	18.5579	1.83707	0.634029	2.89745	0.00376215	0.0155393	4.79927	7.71787	11.7999	2.07384	9.35731	10.2907	7.43229	13.3071	14.3503	9.4513	114.678	32.6586	3.33678	protein_coding
ENSG00000068400	GRIPAP1	902.508	1.83477	0.442667	4.14481	3.40101e-05	0.000300554	541.518	394.469	705.272	231.234	295.691	519.21	199.846	668.484	1350.84	640.798	3631.46	1897.53	656.234	protein_coding
ENSG00000130227	XPO7	228.837	1.83351	0.417329	4.39343	1.11578e-05	0.000115085	129.58	97.7596	146.137	65.3261	82.3443	116.939	66.0648	180.037	237.259	174.849	1100.36	378.574	199.651	protein_coding
ENSG00000213619	NDUFS3	205.205	1.83235	0.339931	5.39037	7.03138e-08	1.29342e-06	87.1868	72.8909	107.107	98.5076	80.4729	121.617	74.3229	245.789	334.841	202.258	780.901	289.929	171.844	protein_coding
ENSG00000006744	ELAC2	104.306	1.83208	0.422844	4.33276	1.47255e-05	0.000146747	46.393	51.4524	64.4457	34.2184	11.2288	78.5832	37.1615	128.374	150.2	90.7325	404.103	140.632	118.456	protein_coding
ENSG00000010626	LRRC23	24.1627	1.83084	0.641694	2.85314	0.004329	0.01734	5.59915	12.0056	21.7845	11.4061	0	14.0327	7.43229	10.9588	15.307	15.1221	133.791	46.6552	20.0207	protein_coding
ENSG00000104885	DOT1L	93.72	1.83032	0.289022	6.33282	2.40721e-10	7.99084e-09	44.7932	53.1675	47.1997	29.0338	56.1439	41.1626	35.5098	122.895	207.601	103.019	243.008	151.963	82.8635	protein_coding
ENSG00000183978	COA3	49.1952	1.82889	0.512669	3.56739	0.000360549	0.00219306	31.9952	34.3016	34.4921	17.6277	1.87146	31.8075	4.95486	54.011	57.4013	71.8299	147.443	103.974	47.8272	protein_coding
ENSG00000169223	LMAN2	445.896	1.82612	0.487894	3.74286	0.000181936	0.00123747	210.368	218.673	279.567	162.797	72.987	220.781	140.388	434.436	218.125	473.51	2430.08	712.491	222.452	protein_coding
ENSG00000223960	AC009948.1	8.81647	1.82572	0.566691	3.22172	0.00127424	0.00636409	1.59976	6.86032	0.907686	5.18461	5.61439	1.87103	6.60648	9.39322	7.65351	10.3964	21.8434	16.6626	20.0207	lncRNA
ENSG00000150779	TIMM8B	119.444	1.8253	0.397003	4.59769	4.27204e-06	4.99096e-05	62.3906	64.3155	78.061	54.9569	9.35731	71.0991	39.6389	190.213	199.948	139.879	327.651	221.279	93.9861	protein_coding
ENSG00000126768	TIMM17B	109.087	1.82374	0.429481	4.24638	2.17251e-05	0.000204239	71.9891	43.7346	77.1533	22.8123	22.4575	63.615	41.2905	124.46	174.117	84.1166	409.564	196.618	86.2003	protein_coding
ENSG00000144647	POMGNT2	43.319	1.82298	0.48755	3.73906	0.000184713	0.00125282	23.9964	15.4357	28.1383	13.48	11.2288	30.872	14.0388	59.4904	22.9605	79.391	133.791	111.972	18.3523	protein_coding
ENSG00000087111	PIGS	180.05	1.82171	0.54056	3.37005	0.000751544	0.00407981	75.1886	53.1675	114.368	58.0677	29.9434	96.358	69.368	120.546	176.031	98.2936	1163.16	199.951	86.2003	protein_coding
ENSG00000204371	EHMT2	236.881	1.82125	0.437794	4.16006	3.18171e-05	0.000283552	149.577	94.3295	127.984	61.1784	50.5295	147.811	96.6198	242.658	240.129	222.106	1075.79	397.236	173.513	protein_coding
ENSG00000127884	ECHS1	167.166	1.82073	0.37987	4.79302	1.6429e-06	2.21301e-05	87.1868	66.0306	108.015	69.4738	44.9151	101.036	56.1551	168.295	339.624	150.276	584.311	269.934	127.91	protein_coding
ENSG00000075826	SEC31B	281.263	1.82067	0.436082	4.17506	2.97909e-05	0.000266696	159.976	131.204	146.137	74.6584	99.1875	118.81	129.652	210.565	296.573	164.453	1411.63	473.883	239.692	protein_coding
ENSG00000167291	TBC1D16	22.8566	1.81763	0.688021	2.64183	0.00824597	0.0291843	12.7981	12.8631	9.07686	9.3323	3.74292	14.0327	8.2581	0.782768	105.236	17.9575	54.6085	37.3241	11.1226	protein_coding
ENSG00000163462	TRIM46	12.9148	1.81642	0.54885	3.3095	0.000934642	0.00489881	7.19891	6.86032	1.81537	6.22153	3.74292	4.67757	9.90972	11.7415	5.74013	25.5185	24.5738	45.9887	13.9033	protein_coding
ENSG00000173457	PPP1R14B	77.0007	1.81636	0.374595	4.84886	1.24175e-06	1.72911e-05	23.1965	30.0139	30.8613	38.3661	46.7866	29.0009	47.0712	89.2356	293.703	107.745	103.756	90.6444	70.6286	protein_coding
ENSG00000188493	C19orf54	13.0385	1.81617	0.451859	4.01933	5.83648e-05	0.00047696	7.19891	2.57262	9.07686	8.29538	3.74292	7.48411	3.30324	26.6141	26.7873	10.3964	24.5738	23.3276	16.1278	protein_coding
ENSG00000007255	TRAPPC6A	305.359	1.81556	0.513026	3.53892	0.000401761	0.00240424	161.576	143.209	215.122	68.4369	112.288	175.877	89.1875	186.299	792.138	129.483	1444.39	289.262	162.39	protein_coding
ENSG00000205476	CCDC85C	8.47899	1.81543	0.666007	2.72584	0.00641377	0.0237413	4.79927	2.57262	1.81537	9.3323	1.87146	1.87103	4.95486	10.176	7.65351	21.738	19.113	22.6611	1.66839	protein_coding
ENSG00000064763	FAR2	5.4565	1.81523	0.717894	2.52855	0.0114536	0.0378516	1.59976	6.86032	0.907686	2.07384	0	1.87103	4.12905	13.3071	8.6102	13.2318	0	6.66503	11.6787	protein_coding
ENSG00000178537	SLC25A20	20.2836	1.81483	0.482567	3.76078	0.000169386	0.00116473	8.79867	10.2905	8.16917	9.3323	0	13.0972	14.0388	28.1797	13.3936	50.0919	40.9564	50.6542	16.6839	protein_coding
ENSG00000100911	PSME2	483.778	1.81204	0.433295	4.18199	2.88963e-05	0.000260626	231.965	161.218	324.952	146.206	119.774	350.818	151.949	624.649	670.639	361.04	2132.46	729.82	283.627	protein_coding
ENSG00000151208	DLG5	8.33972	1.81068	0.723363	2.50314	0.0123098	0.0399895	5.59915	3.43016	0	2.07384	5.61439	4.67757	2.47743	4.69661	29.6573	24.5734	2.73042	20.6616	2.22452	protein_coding
ENSG00000196417	ZNF765	20.3727	1.81041	0.497521	3.63887	0.000273834	0.00173628	7.99879	12.8631	19.9691	14.5169	0	8.41963	2.47743	35.2246	18.1771	19.8477	51.8781	37.3241	36.1485	protein_coding
ENSG00000184635	ZNF93	9.67041	1.8101	0.560464	3.22965	0.00123942	0.00621863	4.79927	4.2877	5.44612	0	3.74292	7.48411	5.78067	25.8314	4.78344	19.8477	10.9217	16.6626	16.1278	protein_coding
ENSG00000170037	CNTROB	51.1445	1.81002	0.32366	5.59235	2.2402e-08	4.74318e-07	29.5955	26.5838	24.5075	15.5538	18.7146	26.1944	22.2969	57.1421	72.7083	66.1591	150.173	104.641	50.6079	protein_coding
ENSG00000136247	ZDHHC4	87.469	1.80837	0.506785	3.56831	0.000359286	0.0021863	24.7962	22.2961	52.6458	20.7384	39.3007	59.8729	33.0324	64.187	66.9682	72.775	524.241	110.639	45.6027	protein_coding
ENSG00000170545	SMAGP	16.7046	1.80606	0.42628	4.2368	2.2673e-05	0.000212046	5.59915	9.43295	4.53843	10.3692	13.1002	9.35514	4.12905	36.7901	42.0943	23.6283	19.113	23.9941	15.0155	protein_coding
ENSG00000153048	CARHSP1	173.517	1.80204	0.357878	5.03536	4.76961e-07	7.28047e-06	99.9849	78.0362	91.6763	54.9569	80.4729	104.778	58.6325	510.365	261.176	225.886	174.747	409.899	105.109	protein_coding
ENSG00000153044	CENPH	16.4719	1.80203	0.623059	2.89223	0.00382524	0.0157279	7.19891	10.2905	8.16917	10.3692	0	8.41963	9.08391	57.9249	14.3503	40.6406	0	22.6611	25.0259	protein_coding
ENSG00000189060	H1F0	17.9799	1.80033	0.596851	3.01639	0.00255805	0.0113308	7.19891	6.86032	3.63074	16.5908	1.87146	6.5486	4.12905	4.69661	63.1414	65.214	8.19127	37.3241	8.34196	protein_coding
ENSG00000186716	BCR	112.714	1.79817	0.545794	3.2946	0.000985614	0.00512874	57.5913	72.0334	65.3534	79.843	29.9434	27.1299	31.3808	99.4116	256.393	19.8477	447.79	214.614	63.955	protein_coding
ENSG00000141295	SCRN2	98.8783	1.7978	0.505574	3.55596	0.000376595	0.00227058	49.5925	24.8687	57.1842	37.3292	26.2005	40.2271	42.9421	108.022	101.409	38.7503	584.311	120.637	53.9447	protein_coding
ENSG00000218891	ZNF579	26.7157	1.79741	0.427752	4.20199	2.64582e-05	0.000241045	10.3984	12.0056	11.7999	14.5169	7.48585	18.7103	11.5613	59.4904	68.8816	31.1893	10.9217	65.3173	25.0259	protein_coding
ENSG00000161981	SNRNP25	24.169	1.79582	0.507389	3.53933	0.000401144	0.00240154	6.39903	6.86032	13.6153	5.18461	1.87146	11.2262	31.3808	44.6178	31.5707	27.4088	68.2606	34.6581	31.1433	protein_coding
ENSG00000164109	MAD2L1	14.9206	1.79525	0.476936	3.76413	0.000167129	0.00115195	9.59855	3.43016	9.98455	7.25846	7.48585	3.74206	4.95486	44.6178	10.5236	27.4088	40.9564	13.9966	10.0104	protein_coding
ENSG00000110958	PTGES3	452.156	1.79162	0.403003	4.44566	8.76206e-06	9.37911e-05	238.364	176.653	229.645	199.089	174.046	238.556	169.291	392.95	508.002	371.436	2036.9	841.126	301.979	protein_coding
ENSG00000103266	STUB1	285.732	1.79052	0.508636	3.52024	0.00043116	0.00254849	133.58	102.905	172.46	55.9938	93.5731	177.748	127.175	207.434	441.99	141.77	1559.07	377.907	122.905	protein_coding
ENSG00000144566	RAB5A	169.135	1.78964	0.365913	4.89089	1.00383e-06	1.42811e-05	91.1862	68.6032	124.353	49.7723	76.73	77.6477	59.4583	164.381	271.7	152.166	690.797	244.606	127.354	protein_coding
ENSG00000079999	KEAP1	37.8845	1.78949	0.327757	5.45979	4.76704e-08	9.10529e-07	22.3966	18.0084	15.4307	23.8492	3.74292	24.3234	14.0388	73.5802	62.1847	45.3663	70.991	71.3158	47.2711	protein_coding
ENSG00000182362	YBEY	44.6172	1.78772	0.546143	3.27335	0.00106279	0.00545371	15.1977	10.2905	28.1383	14.5169	18.7146	22.4523	20.6453	25.0486	61.2281	21.738	273.042	47.3217	21.6891	protein_coding
ENSG00000130772	MED18	22.8386	1.78708	0.539711	3.31118	0.000929026	0.00487291	7.19891	14.5782	18.1537	13.48	0	10.2907	8.2581	28.9624	9.56688	33.0796	90.104	45.9887	17.2401	protein_coding
ENSG00000203666	EFCAB2	20.7614	1.78514	0.546499	3.26651	0.00108882	0.00555959	14.3978	19.7234	12.7076	5.18461	14.9717	5.61308	1.65162	63.4042	19.1338	5.67078	32.7651	54.6532	20.0207	protein_coding
ENSG00000104522	TSTA3	193.967	1.78506	0.582967	3.06202	0.00219847	0.010024	75.9885	78.8937	173.368	38.3661	50.5295	91.6804	47.897	103.325	163.594	82.2263	1296.95	282.597	36.1485	protein_coding
ENSG00000165025	SYK	13.9216	1.78505	0.641856	2.78108	0.0054178	0.0208233	1.59976	12.0056	2.72306	4.14769	14.9717	3.74206	7.43229	6.26215	17.2204	25.5185	8.19127	19.3286	57.8376	protein_coding
ENSG00000225697	SLC26A6	39.3698	1.78491	0.561792	3.17717	0.00148721	0.00721373	19.1971	17.1508	33.5844	7.25846	20.5861	24.3234	6.60648	38.3557	42.0943	39.6955	174.747	82.6463	5.56131	protein_coding
ENSG00000140391	TSPAN3	56.7566	1.78401	0.391856	4.55272	5.29563e-06	6.07861e-05	18.3972	15.4357	21.7845	22.8123	44.9151	37.4206	21.4711	72.7975	203.775	76.5556	40.9564	75.3148	86.2003	protein_coding
ENSG00000145687	SSBP2	97.1971	1.7831	0.343681	5.18823	2.12297e-07	3.51153e-06	47.9927	53.1675	49.9227	73.6215	18.7146	41.1626	33.8582	227.003	133.936	123.812	87.3736	129.968	243.029	protein_coding
ENSG00000157617	C2CD2	29.5471	1.78076	0.491238	3.62504	0.000288916	0.00181622	19.997	12.8631	9.98455	20.7384	13.1002	14.9682	4.95486	29.7452	65.0548	18.9026	73.7214	16.6626	83.4196	protein_coding
ENSG00000198720	ANKRD13B	10.1706	1.78073	0.495421	3.59437	0.000325177	0.00200922	5.59915	3.43016	3.63074	0	7.48585	5.61308	7.43229	10.9588	18.1771	14.177	10.9217	25.3271	19.4646	protein_coding
ENSG00000031081	ARHGAP31	29.503	1.77917	0.428214	4.15486	3.25491e-05	0.000289237	12.7981	10.2905	25.4152	11.4061	3.74292	23.3879	7.43229	38.3557	46.8777	30.2442	95.5648	44.6557	33.3678	protein_coding
ENSG00000167113	COQ4	82.6613	1.7784	0.356293	4.99141	5.99386e-07	8.95976e-06	31.1953	44.5921	42.6612	24.8861	35.5578	50.5178	30.555	139.333	61.2281	51.9822	333.112	116.638	112.338	protein_coding
ENSG00000110917	MLEC	152.589	1.77686	0.368334	4.82406	1.40666e-06	1.92899e-05	80.7878	66.8882	92.584	93.323	18.7146	91.6804	55.3293	245.789	100.452	342.137	240.277	336.584	219.115	protein_coding
ENSG00000108528	SLC25A11	155.947	1.77609	0.453358	3.91763	8.94238e-05	0.000681414	77.5883	81.4664	92.584	51.8461	44.9151	100.1	39.6389	195.692	81.3185	148.385	698.989	328.586	86.2003	protein_coding
ENSG00000142089	IFITM3	140.623	1.77485	0.614477	2.8884	0.00387211	0.0158619	61.5907	52.31	20.8768	43.5507	86.0873	68.2925	108.181	630.129	414.246	60.4883	172.017	88.6449	21.6891	protein_coding
ENSG00000110921	MVK	70.5788	1.7746	0.432622	4.10196	4.09662e-05	0.000353588	37.5943	25.7262	54.4612	9.3323	29.9434	39.2916	25.6001	105.674	72.7083	47.2565	305.807	117.971	46.1588	protein_coding
ENSG00000141971	MVB12A	42.0602	1.77292	0.428265	4.13977	3.47658e-05	0.000306482	15.9976	23.1536	26.3229	22.8123	14.9717	27.1299	8.2581	71.2319	76.5351	41.5857	114.678	87.9783	16.1278	protein_coding
ENSG00000196652	ZKSCAN5	38.8253	1.77216	0.452323	3.9179	8.93233e-05	0.000681008	23.9964	30.8715	33.5844	10.3692	7.48585	18.7103	7.43229	52.4455	22.0038	65.214	87.3736	101.308	43.9343	protein_coding
ENSG00000099341	PSMD8	291.873	1.77151	0.414337	4.27552	1.90688e-05	0.000183081	144.778	108.908	199.691	90.2123	93.5731	201.136	99.923	327.197	445.817	290.155	1182.27	473.883	136.808	protein_coding
ENSG00000141577	CEP131	18.874	1.76911	0.543887	3.25271	0.0011431	0.00579985	11.9982	2.57262	9.07686	16.5908	1.87146	9.35514	10.7355	14.0898	28.7007	11.3416	62.7997	47.3217	18.9084	protein_coding
ENSG00000243279	PRAF2	150.388	1.76827	0.454702	3.88886	0.000100717	0.000752385	80.7878	74.606	83.5071	34.2184	56.1439	89.8094	56.9809	105.674	133.936	130.428	734.484	283.264	91.2054	protein_coding
ENSG00000100241	SBF1	862.272	1.76816	0.484235	3.65145	0.000260766	0.00166951	526.32	536.82	438.412	200.126	252.647	478.983	257.653	527.586	1176.73	656.866	4570.73	1195.71	390.96	protein_coding
ENSG00000237886	NALT1	7.32634	1.76804	0.643388	2.74802	0.00599559	0.0225577	3.99939	5.14524	1.81537	3.11077	1.87146	0.935514	6.60648	14.8726	2.87006	3.78052	19.113	16.6626	14.4594	lncRNA
ENSG00000196498	NCOR2	411.142	1.76607	0.292395	6.03999	1.54123e-09	4.23912e-08	238.364	200.664	201.506	164.871	224.575	208.62	134.607	419.564	823.709	635.128	947.457	837.127	308.653	protein_coding
ENSG00000197816	CCDC180	28.4537	1.76463	0.553603	3.18755	0.00143486	0.00701639	8.79867	8.57541	7.26149	32.1446	13.1002	15.9037	9.08391	23.4831	11.4803	31.1893	70.991	26.6601	111.226	protein_coding
ENSG00000104957	CCDC130	361.651	1.7629	0.479236	3.67856	0.000234555	0.00152842	194.371	179.226	319.505	95.3969	82.3443	227.33	77.6261	249.703	444.86	233.447	1679.21	659.838	258.601	protein_coding
ENSG00000170677	SOCS6	7.43735	1.76228	0.71117	2.478	0.013212	0.0423392	3.99939	8.57541	4.53843	2.07384	0	5.61308	0	13.3071	16.2637	9.4513	2.73042	7.33153	22.8014	protein_coding
ENSG00000148450	MSRB2	104.458	1.76153	0.444699	3.96117	7.45835e-05	0.000583773	43.9933	50.5949	77.1533	21.7754	14.9717	72.0346	56.1551	133.071	121.499	131.373	398.642	176.623	60.0621	protein_coding
ENSG00000175643	RMI2	17.1709	1.76103	0.690837	2.54912	0.0107995	0.0362073	4.79927	4.2877	5.44612	24.8861	1.87146	13.0972	3.30324	81.4079	8.6102	31.1893	8.19127	13.3301	22.8014	protein_coding
ENSG00000167912	AC090152.1	14.6763	1.7601	0.529081	3.32672	0.000878749	0.00465485	7.99879	8.57541	2.72306	17.6277	0	4.67757	6.60648	28.9624	30.614	34.9698	5.46085	18.6621	23.9136	lncRNA
ENSG00000105655	ISYNA1	18.9125	1.7593	0.495539	3.55028	0.000384822	0.00231245	4.79927	6.86032	14.523	11.4061	26.2005	3.74206	2.47743	27.3969	22.9605	17.0123	68.2606	31.3256	8.89809	protein_coding
ENSG00000119383	PPP2R4	169.202	1.75312	0.52212	3.3577	0.000785937	0.00423468	84.7872	65.1731	94.3993	38.3661	35.5578	123.488	46.2454	169.861	92.7988	120.977	1010.26	222.612	95.0984	protein_coding
ENSG00000212694	LINC01089	277.616	1.75296	0.503323	3.48278	0.000496236	0.00286512	187.172	149.212	169.737	87.1015	74.8585	132.843	65.239	242.658	147.33	117.196	1428.01	575.192	232.463	lncRNA
ENSG00000103160	HSDL1	32.8495	1.75281	0.386592	4.53402	5.78724e-06	6.55433e-05	21.5967	12.0056	17.246	18.6646	16.8432	13.0972	9.08391	32.8763	61.2281	62.3786	62.7997	78.6473	20.5768	protein_coding
ENSG00000124588	NQO2	26.3019	1.75254	0.327474	5.35168	8.71395e-08	1.57681e-06	10.3984	15.4357	13.6153	14.5169	7.48585	11.2262	13.213	43.835	42.0943	35.915	68.2606	21.9946	43.9343	protein_coding
ENSG00000151458	ANKRD50	14.1049	1.74606	0.47903	3.645	0.000267397	0.00170097	3.19952	2.57262	5.44612	13.48	5.61439	7.48411	10.7355	37.5729	19.1338	17.9575	10.9217	21.9946	27.2504	protein_coding
ENSG00000116212	LRRC42	14.1733	1.74376	0.535006	3.25933	0.00111678	0.00568426	10.3984	7.71787	4.53843	4.14769	5.61439	6.5486	7.43229	28.1797	32.5274	41.5857	0	23.3276	12.2349	protein_coding
ENSG00000077312	SNRPA	268.632	1.73808	0.3876	4.4842	7.31866e-06	8.09819e-05	147.978	96.0445	153.399	75.6953	108.545	183.361	108.181	374.163	291.79	254.24	1037.56	503.876	157.385	protein_coding
ENSG00000135404	CD63	190.276	1.73591	0.311135	5.57928	2.41518e-08	5.04707e-07	67.9897	91.7568	65.3534	65.3261	155.331	95.4224	112.31	454.788	401.809	339.302	199.321	181.289	243.585	protein_coding
ENSG00000276045	ORAI1	267.477	1.73365	0.570524	3.03871	0.00237595	0.0106582	109.583	122.628	147.045	121.32	43.0436	153.424	97.4456	104.891	118.629	175.794	1698.32	419.897	165.171	protein_coding
ENSG00000106153	CHCHD2	1570.26	1.73335	0.359685	4.81909	1.44216e-06	1.96645e-05	775.083	733.197	835.979	538.163	765.428	902.771	740.752	1682.95	4496.44	2328.8	2992.54	2977.27	643.999	protein_coding
ENSG00000166452	AKIP1	29.168	1.73225	0.383803	4.51338	6.38016e-06	7.15292e-05	11.9982	15.4357	16.3383	8.29538	7.48585	19.6458	17.342	45.4006	56.4446	37.8052	32.7651	84.6458	25.582	protein_coding
ENSG00000145029	NICN1	63.5229	1.72892	0.513369	3.3678	0.00075771	0.00410865	34.3948	24.0111	46.292	23.8492	18.7146	38.3561	9.90972	64.9698	31.5707	47.2565	338.573	110.639	37.2608	protein_coding
ENSG00000008838	MED24	364.707	1.72748	0.50551	3.4173	0.000632452	0.00351525	203.969	102.905	358.536	71.5476	63.6297	348.011	71.0197	373.381	384.589	404.516	1329.72	715.157	314.214	protein_coding
ENSG00000185842	DNAH14	13.4292	1.72607	0.428694	4.02635	5.66496e-05	0.000464256	5.59915	8.57541	4.53843	4.14769	9.35731	5.61308	8.2581	20.352	27.744	22.6831	5.46085	19.9951	32.2556	protein_coding
ENSG00000089094	KDM2B	126.405	1.72559	0.391851	4.4037	1.06422e-05	0.000110716	69.5895	60.8854	80.7841	35.2554	41.1722	68.2925	62.7616	120.546	185.598	115.306	496.937	223.278	82.8635	protein_coding
ENSG00000149532	CPSF7	165.228	1.72544	0.420449	4.1038	4.06422e-05	0.000351211	65.5901	63.458	108.015	77.7692	58.0153	87.0028	59.4583	165.164	120.543	142.715	835.51	254.604	110.114	protein_coding
ENSG00000170779	CDCA4	21.5379	1.72474	0.556343	3.10014	0.00193427	0.00897808	10.3984	12.8631	2.72306	16.5908	3.74292	10.2907	16.5162	51.6627	35.3975	76.5556	5.46085	19.9951	17.7962	protein_coding
ENSG00000167525	PROCA1	23.3689	1.72332	0.456959	3.77129	0.000162407	0.0011266	14.3978	21.4385	14.523	4.14769	5.61439	15.9037	4.12905	50.0972	12.4369	29.299	51.8781	32.6586	47.2711	protein_coding
ENSG00000164062	APEH	173.634	1.71976	0.413409	4.15996	3.18309e-05	0.000283552	74.3887	84.8965	121.63	87.1015	41.1722	98.229	60.2841	146.378	201.861	156.892	780.901	273.933	129.578	protein_coding
ENSG00000168904	LRRC28	35.0501	1.71858	0.463541	3.70751	0.000209308	0.00139025	18.3972	17.1508	15.4307	15.5538	22.4575	18.7103	11.5613	10.9588	83.2319	28.3539	106.487	67.3168	40.0414	protein_coding
ENSG00000260388	LINC00562	16.3908	1.71699	0.476349	3.60447	0.000312791	0.00194267	7.19891	9.43295	9.98455	7.25846	1.87146	14.0327	4.95486	29.7452	10.5236	13.2318	35.4955	42.6562	26.6943	lncRNA
ENSG00000149527	PLCH2	4.32723	1.71589	0.67756	2.53246	0.0113265	0.0374783	1.59976	4.2877	0	2.07384	1.87146	2.80654	1.65162	3.91384	9.56688	8.50617	8.19127	3.99902	7.78583	protein_coding
ENSG00000167987	VPS37C	16.3492	1.71565	0.621599	2.76005	0.00577921	0.0219264	13.5979	11.148	13.6153	4.14769	3.74292	8.41963	0	16.4381	34.4408	15.1221	65.5302	17.9956	8.34196	protein_coding
ENSG00000164032	H2AFZ	435.686	1.71448	0.379792	4.51426	6.35376e-06	7.12885e-05	229.565	208.382	158.845	173.166	299.434	172.135	251.872	1484.91	620.891	939.46	259.39	540.534	325.336	protein_coding
ENSG00000169976	SF3B5	954.755	1.71423	0.428823	3.99753	6.40076e-05	0.000515775	514.322	448.494	705.272	299.671	286.334	644.569	307.201	883.746	1994.7	764.611	3757.06	1323.67	482.165	protein_coding
ENSG00000273033	LINC02035	33.3993	1.71372	0.626772	2.73421	0.00625307	0.0232899	19.997	18.0084	19.9691	3.11077	11.2288	19.6458	8.2581	10.176	22.0038	13.2318	218.434	43.9892	26.1381	lncRNA
ENSG00000160972	PPP1R16A	19.9648	1.71318	0.456614	3.75192	0.000175482	0.00120036	9.59855	6.00278	11.7999	3.11077	22.4575	7.48411	9.90972	27.3969	22.0038	14.177	68.2606	40.6567	16.6839	protein_coding
ENSG00000174442	ZWILCH	43.3155	1.71283	0.374632	4.57202	4.83049e-06	5.58465e-05	28.7956	18.0084	14.523	20.7384	22.4575	27.1299	17.342	111.153	38.2675	94.513	24.5738	83.3128	62.2866	protein_coding
ENSG00000127022	CANX	757.736	1.71163	0.329758	5.19056	2.09666e-07	3.47598e-06	437.534	414.192	414.813	266.489	320.02	455.595	289.034	829.735	684.032	904.49	2072.39	2038.17	724.082	protein_coding
ENSG00000146830	GIGYF1	461.055	1.71162	0.475156	3.60224	0.000315491	0.00195523	252.762	206.667	313.152	111.988	166.56	237.621	137.91	324.849	461.124	193.752	2670.35	580.524	336.459	protein_coding
ENSG00000184209	SNRNP35	83.301	1.71096	0.390721	4.37897	1.1924e-05	0.000121597	31.9952	48.0223	68.9841	44.5877	35.5578	37.4206	13.213	96.2805	100.452	82.2263	363.146	109.306	51.7202	protein_coding
ENSG00000123352	SPATS2	26.9161	1.71031	0.4943	3.46007	0.000540033	0.00307253	18.3972	13.7206	12.7076	17.6277	5.61439	15.9037	3.30324	43.835	30.614	76.5556	5.46085	39.9902	66.1796	protein_coding
ENSG00000198520	C1orf228	244.781	1.70984	0.545353	3.13529	0.00171687	0.00817125	62.3906	120.056	123.445	101.618	162.817	146.876	99.0972	32.0935	1031.31	132.318	447.79	318.588	403.751	protein_coding
ENSG00000125834	STK35	64.5658	1.70945	0.382584	4.46818	7.8888e-06	8.5859e-05	33.5949	31.729	26.3229	20.7384	16.8432	43.0337	44.5937	68.1009	121.499	82.2263	199.321	107.973	43.3782	protein_coding
ENSG00000007047	MARK4	80.2652	1.70909	0.332491	5.14028	2.74329e-07	4.3917e-06	52.792	41.1619	44.4766	15.5538	29.9434	47.7112	40.4647	83.7562	168.377	96.4033	193.86	139.966	88.9809	protein_coding
ENSG00000144468	RHBDD1	53.8458	1.70857	0.4526	3.77502	0.000159996	0.00111342	26.396	31.729	36.3074	17.6277	16.8432	22.4523	24.7743	39.9212	75.5784	45.3663	256.66	81.3133	25.0259	protein_coding
ENSG00000101773	RBBP8	41.097	1.70846	0.543181	3.14529	0.00165921	0.00793342	20.7969	13.7206	11.7999	19.7015	39.3007	24.3234	14.0388	135.419	32.5274	88.8423	2.73042	59.3187	71.7409	protein_coding
ENSG00000144231	POLR2D	74.3732	1.70734	0.25975	6.57302	4.93054e-11	1.8736e-09	36.7944	40.3044	34.4921	40.44	13.1002	47.7112	37.9873	144.029	124.369	122.867	120.139	117.304	87.3125	protein_coding
ENSG00000101146	RAE1	182.514	1.70495	0.366265	4.65497	3.24026e-06	3.95181e-05	95.9855	99.4747	110.738	71.5476	108.545	87.9383	61.9358	165.947	436.25	164.453	554.276	309.924	105.665	protein_coding
ENSG00000104973	MED25	187.71	1.70111	0.494453	3.4404	0.000580856	0.00326619	96.7854	69.4608	143.414	43.5507	78.6014	158.102	26.4259	209.782	223.865	128.538	843.701	331.252	86.7564	protein_coding
ENSG00000145494	NDUFS6	477.764	1.69993	0.380181	4.47136	7.77227e-06	8.5153e-05	246.363	223.818	312.244	174.203	168.432	334.914	121.394	601.166	496.521	559.517	1960.44	710.492	301.423	protein_coding
ENSG00000101189	MRGBP	45.0459	1.69949	0.401223	4.23577	2.27768e-05	0.000212741	24.7962	24.8687	32.6767	17.6277	14.9717	19.6458	19.8194	38.3557	99.4956	56.7078	117.408	95.3099	23.9136	protein_coding
ENSG00000273117	AC144652.1	40.8451	1.69922	0.427986	3.97028	7.17869e-05	0.000565831	34.3948	19.7234	26.3229	12.4431	9.35731	8.41963	27.2517	59.4904	43.051	37.8052	106.487	103.974	42.2659	lncRNA
ENSG00000179364	PACS2	109.771	1.69824	0.454674	3.73507	0.000187662	0.00126896	58.3912	40.3044	62.6303	61.1784	48.658	52.3888	49.5486	55.5766	260.219	67.1043	423.216	173.291	74.5215	protein_coding
ENSG00000170027	YWHAG	98.3322	1.69694	0.334057	5.07979	3.77844e-07	5.87939e-06	31.1953	32.5865	48.1074	43.5507	71.1156	53.3243	57.8067	97.8461	160.724	121.922	322.19	143.965	93.9861	protein_coding
ENSG00000171222	SCAND1	48.7993	1.69659	0.559001	3.03504	0.00240507	0.0107688	19.997	15.4357	23.5998	18.6646	14.9717	29.9365	40.4647	23.4831	121.499	23.6283	215.703	65.3173	21.6891	protein_coding
ENSG00000152082	MZT2B	585.994	1.6948	0.439288	3.85807	0.000114288	0.000837724	306.354	246.114	355.813	103.692	256.39	414.433	227.924	663.005	930.858	395.065	2689.47	721.822	306.984	protein_coding
ENSG00000104447	TRPS1	131.216	1.69148	0.6617	2.55626	0.0105805	0.0355969	59.191	57.4552	82.5994	42.5138	56.1439	62.6794	61.1099	36.0073	125.326	43.476	169.286	27.9931	882.023	protein_coding
ENSG00000163832	ELP6	49.4099	1.6896	0.386005	4.37715	1.20242e-05	0.000122533	32.795	19.7234	33.5844	13.48	14.9717	32.743	16.5162	71.2319	38.2675	67.1043	180.208	69.9828	51.7202	protein_coding
ENSG00000087095	NLK	47.7599	1.68937	0.422691	3.99669	6.42337e-05	0.000516732	22.3966	24.0111	24.5075	31.1077	7.48585	34.614	14.8646	63.4042	44.9644	35.915	172.017	89.9779	55.6131	protein_coding
ENSG00000139579	NABP2	25.5568	1.68881	0.347847	4.85503	1.20371e-06	1.681e-05	12.7981	10.2905	9.07686	5.18461	22.4575	16.8393	13.213	45.4006	34.4408	44.4211	51.8781	40.6567	25.582	protein_coding
ENSG00000110987	BCL7A	274.367	1.68873	0.418504	4.03515	5.45671e-05	0.000449743	174.374	173.223	164.291	64.2892	58.0153	197.393	94.9682	459.485	195.164	846.837	207.512	579.191	352.031	protein_coding
ENSG00000122547	EEPD1	18.2046	1.68736	0.497356	3.39265	0.000692196	0.00379761	5.59915	7.71787	7.26149	20.7384	11.2288	7.48411	4.12905	47.7489	47.8344	29.299	16.3825	13.9966	17.2401	protein_coding
ENSG00000047230	CTPS2	12.8043	1.68673	0.667852	2.52561	0.0115499	0.0380925	6.39903	7.71787	2.72306	6.22153	1.87146	6.5486	10.7355	0	16.2637	15.1221	35.4955	27.3266	30.0311	protein_coding
ENSG00000186501	TMEM222	34.1985	1.68667	0.52152	3.23415	0.00122007	0.00612792	19.1971	16.2933	26.3229	8.29538	9.35731	22.4523	7.43229	24.2658	25.8306	23.6283	182.938	54.6532	23.9136	protein_coding
ENSG00000143493	INTS7	17.6361	1.68632	0.485524	3.4732	0.000514293	0.00295014	7.99879	12.8631	5.44612	11.4061	1.87146	11.2262	9.90972	46.9661	23.9172	32.1344	2.73042	33.3251	29.4749	protein_coding
ENSG00000236144	TMEM147-AS1	16.8206	1.68493	0.421613	3.99639	6.43171e-05	0.000517115	3.19952	11.148	9.98455	11.4061	11.2288	5.61308	6.60648	20.352	15.307	14.177	60.0693	23.9941	25.582	lncRNA
ENSG00000177971	IMP3	409.735	1.68468	0.445006	3.78574	0.000153253	0.00107374	225.566	323.293	274.121	233.308	67.3726	222.652	75.9745	450.875	917.464	468.785	1296.95	557.196	212.998	protein_coding
ENSG00000105948	TTC26	22.1292	1.68376	0.455484	3.69663	0.000218477	0.00144121	13.5979	16.2933	9.98455	9.3323	0	18.7103	7.43229	64.187	26.7873	34.9698	24.5738	23.9941	37.8169	protein_coding
ENSG00000065665	SEC61A2	11.6912	1.68329	0.524327	3.21038	0.00132561	0.00657341	3.99939	5.14524	3.63074	10.3692	1.87146	7.48411	6.60648	12.5243	43.051	13.2318	21.8434	13.3301	8.89809	protein_coding
ENSG00000141837	CACNA1A	12.035	1.68278	0.683738	2.46115	0.0138491	0.0439134	7.19891	12.0056	9.07686	4.14769	5.61439	5.61308	0	10.9588	15.307	21.738	43.6868	19.9951	1.11226	protein_coding
ENSG00000198517	MAFK	206.23	1.68174	0.468417	3.59026	0.000330349	0.00203682	114.383	97.7596	115.276	95.3969	67.3726	103.842	104.052	145.595	174.117	223.051	860.084	507.209	72.8531	protein_coding
ENSG00000160392	C19orf47	53.4355	1.68157	0.42888	3.92084	8.82422e-05	0.000674546	23.1965	24.0111	35.3998	14.5169	14.9717	44.9047	25.6001	69.6664	112.889	62.3786	152.904	91.9774	22.2452	protein_coding
ENSG00000183255	PTTG1IP	204.818	1.67881	0.288392	5.82129	5.83957e-09	1.43651e-07	87.9867	117.483	102.569	70.5107	134.745	95.4224	103.226	153.423	401.809	231.557	346.764	467.885	349.25	protein_coding
ENSG00000100417	PMM1	63.3787	1.67861	0.551353	3.04452	0.00233049	0.0104868	39.9939	38.5893	51.7381	11.4061	16.8432	34.614	22.2969	41.4867	80.3618	51.9822	283.964	137.3	13.3471	protein_coding
ENSG00000156587	UBE2L6	174.129	1.67804	0.454895	3.68886	0.00022526	0.00147517	106.384	66.8882	78.9687	79.843	33.6863	145.94	85.0584	194.909	325.274	101.129	647.11	293.928	104.553	protein_coding
ENSG00000185236	RAB11B	351.746	1.67725	0.430322	3.89767	9.71232e-05	0.00073047	184.772	182.656	238.721	115.098	95.4446	231.072	120.568	324.849	497.478	271.252	1605.49	514.54	190.753	protein_coding
ENSG00000128039	SRD5A3	10.0143	1.67607	0.680426	2.46326	0.0137678	0.0437035	2.39964	13.7206	3.63074	4.14769	1.87146	3.74206	4.95486	14.8726	6.69682	37.8052	0	21.3281	15.0155	protein_coding
ENSG00000108829	LRRC59	53.118	1.67573	0.374735	4.47178	7.75721e-06	8.50525e-05	18.3972	22.2961	43.5689	21.7754	43.0436	23.3879	21.4711	79.0596	146.373	68.9945	106.487	67.3168	28.3627	protein_coding
ENSG00000162889	MAPKAPK2	499.935	1.66948	0.480084	3.47748	0.000506154	0.00291074	260.761	216.1	259.598	169.018	480.966	226.394	189.936	218.392	1659.85	350.643	1640.98	527.87	298.642	protein_coding
ENSG00000089693	MLF2	200.099	1.66782	0.353495	4.71808	2.38077e-06	3.01829e-05	119.182	103.762	131.614	66.363	87.9587	117.875	71.8455	184.733	569.23	217.38	393.181	395.236	142.926	protein_coding
ENSG00000104866	PPP1R37	27.6807	1.6668	0.399978	4.16722	3.08331e-05	0.000275173	19.997	12.0056	22.6922	9.3323	3.74292	13.0972	13.213	28.9624	48.7911	24.5734	65.5302	60.6517	37.2608	protein_coding
ENSG00000161395	PGAP3	39.6911	1.66603	0.563272	2.95778	0.0030986	0.0132457	15.1977	18.0084	33.5844	9.3323	9.35731	24.3234	24.7743	19.5692	90.8854	11.3416	177.478	49.3212	32.8117	protein_coding
ENSG00000196456	ZNF775	15.1439	1.66508	0.538937	3.08957	0.00200448	0.00927418	4.79927	10.2905	9.98455	2.07384	7.48585	14.0327	4.95486	11.7415	10.5236	23.6283	43.6868	41.9897	11.6787	protein_coding
ENSG00000184967	NOC4L	15.8051	1.66178	0.561624	2.95888	0.00308756	0.0132063	5.59915	6.00278	17.246	11.4061	0	4.67757	9.08391	15.6554	42.0943	9.4513	43.6868	26.6601	13.9033	protein_coding
ENSG00000258944	AC004846.2	10.8865	1.66175	0.652342	2.54735	0.0108543	0.0363489	5.59915	2.57262	7.26149	1.03692	13.1002	10.2907	0	10.9588	28.7006	10.3964	10.9217	17.3291	23.3575	lncRNA
ENSG00000083807	SLC27A5	32.3098	1.66032	0.46847	3.54413	0.000393909	0.00236116	13.5979	20.581	13.6153	18.6646	11.2288	18.7103	14.0388	27.3969	81.3185	17.0123	117.408	45.3222	21.133	protein_coding
ENSG00000175279	APITD1	13.9442	1.65976	0.618726	2.68255	0.00730642	0.0264622	7.99879	6.00278	5.44612	9.3323	9.35731	6.5486	4.95486	52.4455	1.91338	37.8052	5.46085	20.6616	13.3471	protein_coding
ENSG00000198554	WDHD1	15.5945	1.65929	0.628684	2.6393	0.00830764	0.0293378	6.39903	7.71787	13.6153	3.11077	9.35731	11.2262	5.78067	39.9212	0.956688	38.7503	8.19127	19.3286	38.373	protein_coding
ENSG00000140464	PML	116.266	1.6549	0.293098	5.64623	1.64e-08	3.54515e-07	58.3912	70.3183	69.8918	74.6584	50.5295	55.1953	31.3808	139.333	112.889	136.099	316.729	201.95	194.09	protein_coding
ENSG00000143554	SLC27A3	30.1864	1.65357	0.578986	2.85597	0.00429053	0.0172289	4.79927	18.0084	13.6153	17.6277	18.7146	8.41963	8.2581	21.9175	16.2637	12.2867	207.512	36.6576	8.34196	protein_coding
ENSG00000132963	POMP	217.618	1.65312	0.317961	5.19913	2.00221e-07	3.34452e-06	103.184	93.4719	98.0301	107.84	93.5731	149.682	109.833	274.752	654.375	295.826	341.303	372.575	134.584	protein_coding
ENSG00000165861	ZFYVE1	88.5857	1.65267	0.314181	5.26025	1.43862e-07	2.47601e-06	66.39	44.5921	59.9073	25.9231	39.3007	43.9692	31.3808	86.8873	152.113	116.251	248.469	114.638	121.793	protein_coding
ENSG00000125166	GOT2	148.766	1.65139	0.358839	4.60204	4.18371e-06	4.89966e-05	73.5889	88.3267	102.569	38.3661	56.1439	101.971	48.7228	194.127	152.113	132.318	584.311	234.609	126.798	protein_coding
ENSG00000054392	HHAT	23.2449	1.65079	0.433343	3.80943	0.000139285	0.000988829	13.5979	12.0056	9.98455	7.25846	7.48585	15.9037	13.213	31.3107	14.3503	41.5857	68.2606	49.9877	17.2401	protein_coding
ENSG00000131828	PDHA1	106.508	1.64957	0.373661	4.41463	1.01183e-05	0.000105876	43.9933	49.7374	49.015	50.8092	63.6297	63.615	42.1163	95.4977	157.854	89.7874	458.711	131.968	87.8687	protein_coding
ENSG00000217555	CKLF	41.923	1.64629	0.590832	2.78639	0.00532981	0.0205892	7.99879	18.8659	9.98455	44.5877	14.9717	14.9682	28.0775	66.5353	77.4918	74.6653	5.46085	13.9966	167.395	protein_coding
ENSG00000227500	SCAMP4	54.1801	1.64552	0.436856	3.76674	0.000165393	0.00114217	31.9952	19.7234	38.1228	19.7015	20.5861	40.2271	18.1678	48.5316	114.803	29.299	182.938	94.6434	45.6027	protein_coding
ENSG00000164989	CCDC171	23.731	1.64523	0.567888	2.89711	0.00376619	0.0155471	19.1971	9.43295	6.3538	13.48	18.7146	10.2907	7.43229	50.8799	7.65351	18.9026	21.8434	21.9946	102.328	protein_coding
ENSG00000153815	CMIP	347.314	1.64509	0.368876	4.45973	8.2062e-06	8.86957e-05	192.771	184.371	224.198	132.726	194.632	160.908	153.601	239.527	589.32	538.724	871.005	859.788	173.513	protein_coding
ENSG00000011304	PTBP1	751.831	1.64438	0.343455	4.78777	1.68649e-06	2.25698e-05	432.735	357.594	442.043	316.261	318.149	406.949	305.55	981.592	981.562	703.177	2861.48	1229.03	437.675	protein_coding
ENSG00000141349	G6PC3	14.5291	1.64414	0.372134	4.41813	9.95574e-06	0.000104629	6.39903	10.2905	10.8922	5.18461	1.87146	7.48411	8.2581	22.7003	19.1338	21.738	24.5738	25.3271	25.0259	protein_coding
ENSG00000175203	DCTN2	209.01	1.64254	0.398563	4.12117	3.76953e-05	0.000329891	103.184	111.48	109.83	96.4338	89.8302	133.779	63.5874	190.995	221.952	206.038	936.535	330.585	122.905	protein_coding
ENSG00000025708	TYMP	15.3264	1.63964	0.484272	3.38579	0.000709748	0.00388358	4.79927	12.8631	9.98455	5.18461	14.9717	1.87103	8.2581	14.8726	23.9172	17.9575	57.3389	19.9951	7.2297	protein_coding
ENSG00000136783	NIPSNAP3A	13.6046	1.63912	0.576237	2.84453	0.00444771	0.0177564	10.3984	9.43295	2.72306	13.48	1.87146	4.67757	4.12905	42.2695	3.82675	22.6831	24.5738	17.3291	19.4646	protein_coding
ENSG00000113648	H2AFY	487.38	1.63705	0.303577	5.39253	6.94713e-08	1.27955e-06	236.764	219.53	241.444	204.274	387.393	217.039	243.614	445.395	475.474	561.407	1018.45	777.142	1308.02	protein_coding
ENSG00000197785	ATAD3A	42.5234	1.63551	0.462295	3.53781	0.000403458	0.00241054	19.997	12.8631	27.2306	12.4431	31.8149	31.8075	10.7355	44.6178	39.2242	31.1893	180.208	83.9793	26.6943	protein_coding
ENSG00000175322	ZNF519	22.7143	1.63337	0.5805	2.81373	0.00489696	0.0191996	16.7975	12.0056	9.98455	18.6646	7.48585	14.0327	1.65162	68.1009	3.82675	35.915	24.5738	46.6552	35.5924	protein_coding
ENSG00000235919	ASH1L-AS1	16.3202	1.63265	0.464385	3.51573	0.000438546	0.00258534	6.39903	9.43295	8.16917	3.11077	9.35731	13.0972	8.2581	22.7003	43.051	8.50617	40.9564	21.3281	17.7962	lncRNA
ENSG00000176058	TPRN	27.3815	1.63227	0.602384	2.70968	0.00673474	0.0247581	6.39903	12.8631	19.9691	4.14769	5.61439	16.8393	11.5613	33.659	19.1338	15.1221	180.208	25.9936	4.44905	protein_coding
ENSG00000058668	ATP2B4	171.811	1.63218	0.308222	5.29546	1.18715e-07	2.08182e-06	91.9861	94.3295	73.5226	95.3969	41.1722	68.2925	123.046	184.733	180.814	273.143	202.051	257.27	547.789	protein_coding
ENSG00000021762	OSBPL5	95.8147	1.63189	0.364324	4.47922	7.49166e-06	8.26429e-05	32.795	87.4691	48.1074	37.3292	33.6863	29.9365	75.1487	185.516	151.157	104.909	193.86	207.282	58.3937	protein_coding
ENSG00000132434	LANCL2	25.3764	1.6314	0.496241	3.28752	0.00101073	0.00523118	8.79867	17.1508	19.0614	11.4061	11.2288	18.7103	4.95486	23.4831	69.8383	27.4088	79.1823	28.6596	10.0104	protein_coding
ENSG00000182541	LIMK2	56.1532	1.63031	0.314305	5.18702	2.13681e-07	3.53037e-06	22.3966	32.5865	36.3074	19.7015	39.3007	25.2589	29.7292	83.7562	55.4879	68.9945	133.791	135.967	46.715	protein_coding
ENSG00000140545	MFGE8	128.106	1.62965	0.38773	4.20304	2.63352e-05	0.000240532	62.3906	74.606	80.7841	41.4769	93.5731	76.7122	28.9034	193.344	133.936	152.166	445.059	237.941	44.4905	protein_coding
ENSG00000104805	NUCB1	316.587	1.62912	0.457641	3.55983	0.000371097	0.00224211	171.974	120.913	294.998	74.6584	97.316	187.103	137.91	263.01	330.058	222.106	1455.32	574.525	185.748	protein_coding
ENSG00000138175	ARL3	32.3509	1.62897	0.419462	3.88348	0.000102972	0.000768038	19.1971	13.7206	13.6153	21.7754	13.1002	19.6458	13.213	46.1833	10.5236	78.4458	57.3389	72.6488	41.1537	protein_coding
ENSG00000002586	CD99	139.692	1.62824	0.474122	3.43421	0.000594279	0.00332999	46.393	42.877	55.3688	113.025	43.0436	62.6794	142.865	500.972	160.724	219.27	54.6085	251.271	122.905	protein_coding
ENSG00000137343	ATAT1	21.8232	1.6274	0.432033	3.76685	0.00016532	0.00114217	7.19891	9.43295	10.8922	15.5538	29.9434	6.5486	4.95486	33.659	32.5274	34.0247	16.3825	45.3222	37.2608	protein_coding
ENSG00000101138	CSTF1	24.8916	1.62682	0.575975	2.82446	0.004736	0.0187296	9.59855	6.00278	8.16917	26.96	9.35731	6.5486	18.1678	16.4381	14.3503	35.915	117.408	37.9907	16.6839	protein_coding
ENSG00000148444	COMMD3	77.8909	1.62667	0.31455	5.17143	2.32314e-07	3.79052e-06	45.5931	52.31	33.5844	43.5507	33.6863	43.9692	23.9485	99.4116	120.543	153.111	155.634	153.296	53.9447	protein_coding
ENSG00000157557	ETS2	70.5919	1.62592	0.506883	3.20768	0.00133812	0.0066241	23.9964	20.581	21.7845	29.0338	78.6014	13.0972	60.2841	94.715	115.759	86.952	40.9564	59.9852	271.948	protein_coding
ENSG00000148341	SH3GLB2	321.71	1.62585	0.400141	4.0632	4.84051e-05	0.000407325	188.771	178.368	229.645	113.025	91.7017	196.458	128.001	447.744	266.916	332.686	1105.82	741.817	161.278	protein_coding
ENSG00000112640	PPP2R5D	209.209	1.62546	0.434451	3.74141	0.000182994	0.0012435	127.181	107.193	148.861	53.92	78.6014	155.295	69.368	157.336	287.963	212.654	780.901	432.56	107.889	protein_coding
ENSG00000166965	RCCD1	35.4034	1.62497	0.292175	5.56164	2.67248e-08	5.51294e-07	17.5973	21.4385	23.5998	14.5169	20.5861	16.8393	12.3872	97.8461	23.9172	45.3663	76.4519	47.9882	41.7098	protein_coding
ENSG00000212916	MAP10	14.1197	1.62403	0.568436	2.85702	0.00427642	0.0171962	8.79867	6.86032	11.7999	6.22153	0	12.1617	4.12905	35.2246	5.74013	23.6283	8.19127	31.3256	29.4749	protein_coding
ENSG00000268836	Z69706.1	46.8376	1.62296	0.499574	3.24869	0.00115937	0.00587207	24.7963	24.0111	34.4921	19.7015	29.9434	15.9037	14.8646	18.0037	59.3147	21.738	237.547	74.6483	33.924	lncRNA
ENSG00000133246	PRAM1	11.6261	1.6226	0.61076	2.6567	0.00789099	0.0281447	3.99939	5.14524	6.3538	3.11077	7.48585	6.5486	8.2581	3.13107	36.3542	11.3416	40.9564	7.33153	11.1226	protein_coding
ENSG00000276231	PIK3R6	15.0469	1.62073	0.632469	2.56255	0.0103906	0.0350233	15.1977	8.57541	7.26149	4.14769	0	13.0972	2.47743	19.5692	31.5707	28.3539	10.9217	49.9877	4.44905	protein_coding
ENSG00000105676	ARMC6	51.2602	1.62065	0.347803	4.65968	3.16702e-06	3.88215e-05	33.5949	20.581	29.046	17.6277	14.9717	35.5495	25.6001	75.1458	58.358	55.7627	166.556	81.3133	52.2763	protein_coding
ENSG00000122971	ACADS	74.4598	1.61977	0.570716	2.83813	0.00453785	0.0180813	32.795	45.4497	49.015	24.8861	5.61439	61.7439	24.7743	61.8387	32.5274	69.9397	387.72	133.301	38.373	protein_coding
ENSG00000130997	POLN	9.60191	1.61847	0.671343	2.4108	0.0159177	0.0489255	4.79927	8.57541	5.44612	1.03692	7.48585	3.74206	1.65162	7.04492	1.91338	15.1221	57.3389	7.33153	3.33678	protein_coding
ENSG00000137522	RNF121	30.3768	1.61807	0.37751	4.28615	1.81794e-05	0.000175358	9.59855	21.4385	26.3229	16.5908	5.61439	16.8393	12.3872	43.0523	25.8306	58.5981	73.7214	55.9862	28.9188	protein_coding
ENSG00000101457	DNTTIP1	48.9035	1.61796	0.307776	5.25695	1.46464e-07	2.51779e-06	30.3954	29.1564	28.1383	32.1446	18.7146	23.3879	11.5613	76.7113	58.358	86.0069	120.139	72.6488	48.3834	protein_coding
ENSG00000248049	UBA6-AS1	11.8575	1.61786	0.509309	3.17658	0.00149022	0.00722591	5.59915	11.148	3.63074	3.11077	0	13.0972	4.12905	15.6554	17.2204	15.1221	27.3042	15.3296	22.8014	lncRNA
ENSG00000147324	MFHAS1	495.272	1.61509	0.592177	2.72738	0.00638402	0.0236498	302.354	179.226	271.398	144.132	172.175	234.814	298.117	206.651	314.751	1267.42	516.05	2474.72	56.7253	protein_coding
ENSG00000167965	MLST8	37.4727	1.61361	0.553186	2.91693	0.00353492	0.0147484	12.7981	22.2961	29.9536	12.4431	5.61439	19.6458	20.6453	22.7003	58.358	20.7929	204.782	42.6562	14.4594	protein_coding
ENSG00000197858	GPAA1	127.648	1.61315	0.331561	4.86532	1.1427e-06	1.60356e-05	46.393	62.6005	84.4148	62.2153	80.4729	93.5514	36.3356	176.123	221.952	142.715	245.738	314.589	92.3177	protein_coding
ENSG00000148175	STOM	25.0436	1.61242	0.655786	2.45876	0.0139416	0.0441193	7.99879	9.43295	9.07686	8.29538	9.35731	17.7748	24.7743	11.7415	64.0981	23.6283	111.947	24.6606	2.78065	protein_coding
ENSG00000160219	GAB3	25.663	1.61212	0.527701	3.05499	0.00225069	0.0102105	10.3984	24.8687	12.7076	10.3692	11.2288	16.8393	5.78067	32.8763	61.2281	16.0672	16.3825	18.6621	96.2106	protein_coding
ENSG00000173653	RCE1	14.6228	1.61185	0.545197	2.95646	0.00311188	0.0132906	4.79927	9.43295	10.8922	3.11077	0	13.0972	9.08391	10.176	32.5274	20.7929	40.9564	24.6606	10.5665	protein_coding
ENSG00000167088	SNRPD1	201.056	1.61181	0.340814	4.72931	2.25288e-06	2.88146e-05	94.3857	115.768	89.8609	120.283	151.588	83.2608	80.1036	498.623	501.305	328.905	131.06	227.277	191.309	protein_coding
ENSG00000166135	HIF1AN	107.577	1.61087	0.406848	3.95938	7.51444e-05	0.000587123	65.5901	70.3183	68.9841	54.9569	33.6863	62.6794	16.5162	140.116	83.2319	114.361	428.677	169.292	90.0932	protein_coding
ENSG00000127952	STYXL1	73.1726	1.60998	0.543012	2.9649	0.00302781	0.0129841	46.393	36.8742	53.5535	23.8492	7.48585	41.1626	26.4259	57.9249	97.5822	34.0247	406.833	77.9808	41.1537	protein_coding
ENSG00000126773	PCNXL4	137.379	1.60959	0.457013	3.52199	0.000428326	0.00253577	66.39	89.1842	73.5226	106.803	33.6863	71.0991	53.6777	395.298	38.2675	220.215	98.2953	228.61	310.877	protein_coding
ENSG00000136877	FPGS	58.6217	1.60763	0.293901	5.46996	4.50145e-08	8.6441e-07	23.1965	34.3016	27.2306	36.2923	59.8868	24.3234	16.5162	82.9735	96.6255	80.3361	101.026	112.639	66.7357	protein_coding
ENSG00000041988	THAP3	49.222	1.60451	0.503145	3.18897	0.00142783	0.00698674	20.7969	30.8715	37.2151	22.8123	9.35731	34.614	13.213	35.2246	46.8777	54.8176	232.086	81.9798	20.0207	protein_coding
ENSG00000119640	ACYP1	16.6347	1.60134	0.510519	3.13669	0.00170865	0.00814019	6.39903	7.71787	6.3538	12.4431	16.8432	6.5486	6.60648	43.0523	5.74013	38.7503	13.6521	15.9961	36.1485	protein_coding
ENSG00000196510	ANAPC7	95.9167	1.60107	0.330729	4.84104	1.2916e-06	1.78818e-05	62.3906	41.1619	64.4457	48.7354	24.329	46.7757	50.3744	118.981	123.413	93.5679	313.999	148.63	110.114	protein_coding
ENSG00000157600	TMEM164	68.4315	1.6004	0.401732	3.98375	6.78366e-05	0.000537866	37.5943	42.877	35.3998	29.0338	44.9151	23.3879	29.7292	47.7489	95.6688	52.9273	300.347	49.3212	100.66	protein_coding
ENSG00000139998	RAB15	36.4302	1.60031	0.55295	2.89412	0.0038022	0.0156599	17.5973	12.8631	16.3383	30.0708	11.2288	25.2589	18.1678	59.4904	8.6102	90.7325	81.9127	91.3109	10.0104	protein_coding
ENSG00000087088	BAX	53.7265	1.59945	0.460645	3.47219	0.000516234	0.00295928	23.1965	19.7234	35.3998	22.8123	24.329	28.0654	28.9034	32.0935	61.2281	39.6955	270.312	75.9813	36.7046	protein_coding
ENSG00000131873	CHSY1	33.6645	1.59674	0.443347	3.60156	0.000316311	0.00195863	7.99879	22.2961	4.53843	16.5908	31.8149	12.1617	27.2517	52.4455	71.7516	66.1591	24.5738	36.6576	63.3989	protein_coding
ENSG00000189091	SF3B3	170.703	1.59609	0.371585	4.29537	1.74401e-05	0.000169032	115.982	89.1842	119.815	77.7692	35.5578	102.907	64.4132	191.778	181.771	167.288	595.232	300.593	176.85	protein_coding
ENSG00000198938	COX3	28499.7	1.59546	0.45109	3.5369	0.000404847	0.00241639	12834.1	10354.8	15971.6	11358.4	13322.9	18792.6	16428.7	26091.2	63473.4	11975.7	124865	21804.6	23222.4	protein_coding
ENSG00000141985	SH3GL1	119.871	1.59334	0.512769	3.10733	0.00188784	0.00881926	71.9891	66.0306	106.199	73.6215	13.1002	71.0991	28.0775	101.76	303.27	100.184	417.755	151.296	53.9447	protein_coding
ENSG00000106077	ABHD11	19.3082	1.59326	0.447397	3.56117	0.000369211	0.00223165	8.79867	18.0084	10.8922	2.07384	9.35731	14.0327	6.60648	28.9624	12.4369	29.299	65.5302	29.9926	15.0155	protein_coding
ENSG00000105723	GSK3A	67.2767	1.59299	0.3923	4.06063	4.89395e-05	0.000411103	43.1935	37.7318	30.8613	26.96	31.8149	41.1626	23.9485	74.363	99.4956	58.5981	262.121	105.974	38.373	protein_coding
ENSG00000134627	PIWIL4	8.0429	1.59289	0.631956	2.52058	0.0117162	0.0384442	3.19952	2.57262	7.26149	2.07384	0	4.67757	5.78067	10.9588	10.5236	6.61591	38.2259	9.33104	3.33678	protein_coding
ENSG00000101082	SLA2	133.036	1.59259	0.426395	3.73501	0.000187708	0.00126896	64.7902	61.7429	104.384	52.883	46.7866	82.3252	60.2841	79.8424	211.428	114.361	554.276	211.281	85.088	protein_coding
ENSG00000111679	PTPN6	171.649	1.5919	0.368857	4.31576	1.59054e-05	0.000157096	95.1856	79.7513	100.753	79.843	84.2158	87.0028	59.4583	219.175	131.066	198.477	761.788	231.276	103.44	protein_coding
ENSG00000158769	F11R	34.2236	1.58943	0.422611	3.76097	0.000169256	0.00116439	9.59855	13.7206	25.4152	26.96	7.48585	13.0972	24.7743	30.528	93.7555	39.6955	65.5302	65.9838	28.3627	protein_coding
ENSG00000236871	LINC00106	81.6502	1.58876	0.456065	3.48363	0.000494663	0.00285886	56.7914	61.7429	85.3225	34.2184	18.7146	35.5495	14.8646	178.471	67.9249	42.5309	125.6	231.276	108.445	lncRNA
ENSG00000107331	ABCA2	48.199	1.58873	0.610503	2.60233	0.00925919	0.0319481	27.9958	30.0139	24.5075	13.48	28.0719	25.2589	19.8194	32.8763	40.1809	8.50617	226.625	11.3305	137.92	protein_coding
ENSG00000100258	LMF2	222.323	1.58784	0.480778	3.30265	0.000957774	0.00500371	131.18	118.341	212.399	60.1415	58.0153	167.457	47.897	201.954	254.479	134.209	903.77	468.551	131.803	protein_coding
ENSG00000181929	PRKAG1	189.822	1.58631	0.498172	3.18426	0.00145125	0.00708455	143.178	126.916	128.891	55.9938	31.8149	117.875	54.5035	121.329	165.507	123.812	903.77	320.588	173.513	protein_coding
ENSG00000138386	NAB1	63.1216	1.58623	0.331443	4.78582	1.70291e-06	2.27264e-05	32.795	25.7262	41.7536	45.6246	28.0719	28.0654	18.9936	111.153	72.7083	51.037	215.703	73.3153	75.6338	protein_coding
ENSG00000137547	MRPL15	24.0602	1.58462	0.360373	4.39716	1.09677e-05	0.000113367	10.3984	15.4357	10.8922	19.7015	1.87146	18.7103	8.2581	39.9212	40.1809	33.0796	46.4172	33.9916	33.924	protein_coding
ENSG00000143315	PIGM	101.638	1.58188	0.326485	4.84518	1.26499e-06	1.75639e-05	56.7914	66.8882	51.7381	57.0307	29.9434	61.7439	43.7679	118.198	73.665	114.361	256.66	175.29	215.223	protein_coding
ENSG00000167523	SPATA33	34.1477	1.58037	0.318866	4.9562	7.18854e-07	1.04957e-05	15.1977	15.4357	12.7076	21.7754	13.1002	20.5813	23.9485	57.1421	42.0943	40.6406	73.7214	71.9823	35.5924	protein_coding
ENSG00000177383	MAGEF1	24.3496	1.58028	0.324743	4.86624	1.13741e-06	1.59768e-05	10.3984	8.57541	12.7076	12.4431	11.2288	17.7748	14.0388	50.8799	30.614	34.0247	54.6085	25.3271	33.924	protein_coding
ENSG00000176927	EFCAB5	7.20905	1.57959	0.562636	2.80749	0.00499296	0.0195283	0.799879	4.2877	8.16917	3.11077	9.35731	3.74206	0.82581	14.8726	2.87007	11.3416	19.113	7.99803	7.2297	protein_coding
ENSG00000100401	RANGAP1	388.782	1.57897	0.42645	3.7026	0.000213404	0.0014142	230.365	174.938	274.121	104.729	202.118	244.169	126.349	377.294	449.644	310.003	1782.97	611.183	166.283	protein_coding
ENSG00000113368	LMNB1	62.7992	1.57778	0.568956	2.77311	0.00555241	0.0212333	27.1959	34.3016	21.7845	33.1815	20.5861	29.0009	64.4132	195.692	12.4369	193.752	19.113	99.3089	65.6234	protein_coding
ENSG00000169093	ASMTL	36.7007	1.57739	0.356217	4.42818	9.503e-06	0.000100604	16.7975	12.0056	25.4152	7.25846	29.9434	21.5168	23.1227	41.4867	66.0115	38.7503	90.104	61.3182	43.3782	protein_coding
ENSG00000123810	B9D2	48.9878	1.57717	0.475268	3.31848	0.000905074	0.00478027	31.9952	24.0111	44.4766	15.5538	18.7146	39.2916	5.78067	43.835	101.409	43.476	150.173	85.3123	32.8117	protein_coding
ENSG00000131584	ACAP3	31.1179	1.57669	0.493233	3.19665	0.00139033	0.00683566	23.9964	22.2961	20.8768	14.5169	9.35731	18.7103	3.30324	27.3969	23.9172	21.738	101.026	43.9892	73.4093	protein_coding
ENSG00000087053	MTMR2	30.7131	1.57634	0.418129	3.76998	0.000163258	0.00113067	17.5973	19.7234	21.7845	10.3692	3.74292	24.3234	12.3872	55.5766	88.0153	40.6406	21.8434	32.6586	50.6079	protein_coding
ENSG00000180304	OAZ2	105.865	1.57432	0.417885	3.76736	0.000164981	0.00114042	50.3924	46.3072	75.3379	31.1077	41.1722	86.0673	50.3744	96.2805	234.389	82.2263	384.99	121.97	75.6338	protein_coding
ENSG00000171161	ZNF672	37.7255	1.57238	0.430175	3.6552	0.000256981	0.00164998	11.1983	21.4385	23.5998	27.9969	13.1002	22.4523	14.0388	53.2283	15.307	56.7078	133.791	65.3173	32.2556	protein_coding
ENSG00000072274	TFRC	103.911	1.57135	0.501677	3.13219	0.00173509	0.00824438	67.9897	26.5838	55.3688	19.7015	162.817	31.8075	45.4196	121.329	341.538	65.214	218.434	87.3118	107.333	protein_coding
ENSG00000130810	PPAN	37.5959	1.56814	0.367381	4.26844	1.96848e-05	0.00018787	20.7969	26.5838	27.2306	23.8492	5.61439	20.5813	11.5613	46.9661	66.0115	29.299	90.104	67.3168	52.8324	protein_coding
ENSG00000119812	FAM98A	81.3105	1.56775	0.410722	3.81705	0.000135058	0.000963082	35.1947	30.8715	73.5226	34.2184	41.1722	47.7112	28.9034	86.8873	82.2752	73.7202	333.112	149.963	39.4853	protein_coding
ENSG00000040608	RTN4R	13.6514	1.56722	0.580757	2.69859	0.00696344	0.0254498	2.39964	5.14524	6.3538	14.5169	1.87146	15.9037	0.82581	7.04492	20.0905	23.6283	19.113	33.3251	27.2504	protein_coding
ENSG00000101464	PIGU	23.7021	1.56607	0.544649	2.87536	0.00403561	0.0163837	9.59855	8.57541	19.9691	12.4431	5.61439	7.48411	14.8646	18.0037	13.3936	17.9575	128.33	37.9907	13.9033	protein_coding
ENSG00000136810	TXN	49.1127	1.56594	0.551357	2.84016	0.0045091	0.0179866	10.3984	10.2905	16.3383	39.4031	14.9717	10.2907	85.8842	104.108	24.8739	99.2387	79.1823	83.9793	59.506	protein_coding
ENSG00000157193	LRP8	68.2088	1.56578	0.312928	5.00364	5.62585e-07	8.47104e-06	40.7938	42.877	34.4921	42.5138	44.9151	24.3234	26.4259	166.73	112.889	100.184	43.6868	83.9793	122.905	protein_coding
ENSG00000164880	INTS1	43.3298	1.56466	0.56626	2.76316	0.00572451	0.0217646	16.7975	17.1508	24.5075	20.7384	9.35731	13.0972	23.1227	29.7452	24.8739	21.738	305.807	31.3256	25.0259	protein_coding
ENSG00000100429	HDAC10	90.3085	1.56409	0.521678	2.99818	0.00271594	0.0118915	48.7926	38.5893	90.7686	18.6646	44.9151	61.7439	19.8194	57.1421	90.8854	23.6283	442.329	139.966	96.7667	protein_coding
ENSG00000162032	SPSB3	273.766	1.55862	0.468248	3.32861	0.000872796	0.00463012	126.381	147.497	175.183	106.803	144.103	152.489	85.8842	165.164	350.148	122.867	1496.27	353.246	132.915	protein_coding
ENSG00000159055	MIS18A	28.0137	1.5565	0.379609	4.10027	4.12663e-05	0.00035554	17.5973	14.5782	19.9691	18.6646	9.35731	9.35514	13.213	60.2732	13.3936	53.8724	51.8781	45.3222	36.7046	protein_coding
ENSG00000142046	TMEM91	38.6688	1.55608	0.390221	3.98768	6.67235e-05	0.000530483	19.997	20.581	23.5998	18.6646	28.0719	15.9037	14.8646	45.4006	29.6573	19.8477	144.712	51.3207	70.0725	protein_coding
ENSG00000066827	ZFAT	53.7441	1.55465	0.645311	2.40916	0.0159895	0.0490456	21.5967	18.0084	28.1383	15.5538	22.4575	22.4523	9.08391	18.0037	17.2204	15.1221	453.25	39.9902	17.7962	protein_coding
ENSG00000168802	CHTF8	377.889	1.55374	0.444487	3.49559	0.000473018	0.00275975	226.366	207.525	287.736	117.172	59.8868	302.171	136.259	475.14	415.203	295.826	1529.04	600.519	259.713	protein_coding
ENSG00000136738	STAM	85.0306	1.55368	0.395136	3.932	8.42414e-05	0.000649464	55.9915	24.0111	39.0305	34.2184	78.6014	33.6785	46.2454	46.1833	100.452	157.837	166.556	231.943	90.6493	protein_coding
ENSG00000198746	GPATCH3	26.0679	1.55213	0.493743	3.1436	0.00166884	0.00797408	11.1983	6.86032	22.6922	9.3323	11.2288	17.7748	9.90972	20.352	21.0471	22.6831	133.791	31.9921	20.0207	protein_coding
ENSG00000163482	STK36	40.8017	1.55192	0.371654	4.17571	2.97062e-05	0.000266433	22.3966	14.5782	36.3074	11.4061	20.5861	37.4206	9.08391	51.6627	57.4013	52.9273	92.8344	69.3163	54.5008	protein_coding
ENSG00000137713	PPP2R1B	43.0859	1.55166	0.31316	4.95485	7.23874e-07	1.05583e-05	24.7962	22.2961	27.2306	21.7754	7.48585	29.0009	23.9485	73.5802	70.7949	68.9945	65.5302	87.9783	36.7046	protein_coding
ENSG00000161036	LRWD1	9.99656	1.55082	0.463153	3.34841	0.000812774	0.00435329	4.79927	6.86032	6.3538	0	9.35731	4.67757	6.60648	14.0898	14.3503	13.2318	21.8434	16.6626	11.1226	protein_coding
ENSG00000100294	MCAT	13.5072	1.55075	0.468318	3.31132	0.00092858	0.00487291	7.99879	1.71508	7.26149	2.07384	5.61439	8.41963	15.6904	16.4381	26.7873	28.3539	19.113	16.6626	19.4646	protein_coding
ENSG00000259431	THTPA	15.9959	1.55005	0.527419	2.93894	0.00329338	0.0139421	7.19891	8.57541	9.07686	14.5169	3.74293	4.67757	6.60648	24.2658	14.3503	11.3416	68.2606	28.6596	6.67357	protein_coding
ENSG00000130402	ACTN4	227.357	1.55005	0.431198	3.59475	0.000324699	0.00200713	92.786	128.631	89.8609	166.945	131.002	85.1318	141.214	166.73	366.412	122.867	472.363	168.625	823.073	protein_coding
ENSG00000176142	TMEM39A	36.4361	1.55004	0.474388	3.26746	0.00108517	0.00554487	11.9982	21.4385	27.2306	12.4431	18.7146	13.0972	29.7292	24.2658	77.4918	28.3539	133.791	57.3192	17.7962	protein_coding
ENSG00000014138	POLA2	13.8965	1.54992	0.537584	2.88313	0.00393743	0.0160948	8.79867	6.86032	5.44612	14.5169	3.74292	10.2907	1.65162	37.5729	5.74013	26.4637	19.113	22.6611	17.7962	protein_coding
ENSG00000176208	ATAD5	56.9685	1.54951	0.531113	2.91749	0.00352866	0.0147308	18.3972	31.729	41.7536	37.3292	33.6863	28.0654	23.9485	221.523	12.4369	108.69	16.3825	62.6512	103.996	protein_coding
ENSG00000185347	C14orf80	24.9919	1.54929	0.488126	3.17395	0.00150377	0.00727697	10.3984	4.2877	18.1537	15.5538	18.7146	17.7748	4.95486	46.1833	21.0471	21.738	84.6431	48.6547	12.791	protein_coding
ENSG00000160877	NACC1	33.3884	1.54766	0.333661	4.63844	3.51052e-06	4.23424e-05	15.9976	10.2905	20.8768	12.4431	14.9717	19.6458	27.2517	39.9212	64.0981	45.3663	73.7214	56.6527	32.8117	protein_coding
ENSG00000221829	FANCG	22.0913	1.54567	0.537471	2.87581	0.0040299	0.0163782	7.19891	12.8631	1.81537	22.8123	11.2288	10.2907	17.342	68.8836	22.9605	41.5857	8.19127	38.6572	23.3575	protein_coding
ENSG00000167797	CDK2AP2	157.868	1.54565	0.487877	3.1681	0.00153437	0.00740518	93.5858	101.19	97.1224	142.058	35.5578	79.5187	32.2066	206.651	77.4918	399.79	253.929	459.22	73.9654	protein_coding
ENSG00000142459	EVI5L	68.9828	1.5456	0.495056	3.12206	0.00179589	0.00847622	43.1935	53.1675	53.5535	12.4431	5.61439	47.7112	38.8131	64.9698	70.7949	83.1715	204.782	171.291	47.2711	protein_coding
ENSG00000116691	MIIP	71.9234	1.54389	0.58202	2.65265	0.00798626	0.0284464	23.1965	21.4385	45.3843	18.6646	20.5861	43.9692	37.1615	48.5316	36.3542	32.1344	505.128	74.6483	27.8065	protein_coding
ENSG00000178927	C17orf62	203.866	1.54258	0.506951	3.04286	0.00234341	0.0105417	73.5889	86.6116	127.984	92.2861	39.3007	132.843	121.394	165.947	118.629	135.154	1146.78	274.599	135.14	protein_coding
ENSG00000104756	KCTD9	39.5229	1.5414	0.469596	3.2824	0.00102926	0.00530806	15.9976	30.0139	30.8613	22.8123	5.61439	13.0972	28.0775	56.3593	135.85	26.4637	73.7214	29.3261	45.6027	protein_coding
ENSG00000077463	SIRT6	29.6212	1.54077	0.449449	3.42812	0.000607779	0.00339641	15.1977	23.1536	22.6922	9.3323	1.87146	18.7103	17.342	35.2246	62.1847	24.5734	76.4519	56.6527	21.6891	protein_coding
ENSG00000177700	POLR2L	324.064	1.53944	0.400521	3.84359	0.000121249	0.00088026	159.176	120.913	191.522	139.985	162.817	281.59	129.652	309.194	649.591	239.118	1182.27	431.227	215.779	protein_coding
ENSG00000184047	DIABLO	31.2408	1.53909	0.483964	3.18018	0.00147184	0.00715843	14.3978	13.7206	35.3998	15.5538	9.35731	16.8393	10.7355	27.3969	68.8816	14.177	109.217	49.3212	21.133	protein_coding
ENSG00000135469	COQ10A	33.5653	1.53886	0.477646	3.22176	0.00127406	0.00636409	19.997	18.0084	19.0614	14.5169	9.35731	19.6458	18.1678	22.7003	50.7045	27.4088	147.443	52.6537	16.6839	protein_coding
ENSG00000108557	RAI1	67.6251	1.53874	0.393963	3.90579	9.3917e-05	0.000709789	31.1953	28.2988	44.4766	31.1077	24.329	32.743	42.9421	79.0596	63.1414	45.3663	303.077	79.9803	73.4093	protein_coding
ENSG00000134574	DDB2	61.042	1.5361	0.293649	5.23106	1.68542e-07	2.8565e-06	39.1941	44.5921	47.1997	18.6646	28.0719	31.8075	23.1227	98.6288	69.8383	84.1166	87.3736	141.965	78.9706	protein_coding
ENSG00000176619	LMNB2	40.3122	1.53468	0.376704	4.07396	4.62211e-05	0.000391227	19.997	17.1508	16.3383	23.8492	16.8432	25.2589	28.9034	90.0184	27.744	97.3484	81.9127	41.9897	36.7046	protein_coding
ENSG00000184381	PLA2G6	42.191	1.53349	0.35094	4.36968	1.2443e-05	0.000126244	27.1959	25.7262	29.046	26.96	11.2288	18.7103	16.5162	48.5316	98.5389	34.0247	84.6431	80.6468	46.715	protein_coding
ENSG00000147813	NAPRT	62.5422	1.53232	0.465216	3.29378	0.0009885	0.00513821	43.9933	19.7234	63.538	23.8492	11.2288	40.2271	24.7743	57.9249	66.9682	61.4335	234.816	120.637	43.9343	protein_coding
ENSG00000186350	RXRA	44.9752	1.53231	0.542028	2.82699	0.00469883	0.0185944	35.9946	30.8715	27.2306	27.9969	0	24.3234	18.9936	26.6141	122.456	36.8601	131.06	39.9902	62.2866	protein_coding
ENSG00000132004	FBXW9	8.86564	1.53212	0.529979	2.8909	0.0038414	0.015763	6.39903	6.00278	6.3538	2.07384	0	6.5486	4.95486	16.4381	11.4803	11.3416	8.19127	9.33104	26.1381	protein_coding
ENSG00000225190	PLEKHM1	73.5033	1.53197	0.418421	3.66132	0.000250916	0.00161607	47.9927	31.729	51.7381	35.2554	43.0436	42.0981	22.2969	39.1384	126.283	80.3361	259.39	127.302	48.9395	protein_coding
ENSG00000168701	TMEM208	94.1852	1.53167	0.442438	3.4619	0.000536381	0.00305416	46.393	56.5977	58.9996	46.6615	39.3007	57.0664	25.6001	73.5802	65.0548	86.0069	466.902	146.631	55.6131	protein_coding
ENSG00000184897	H1FX	880.635	1.53141	0.424107	3.6109	0.000305131	0.0019041	547.117	686.89	687.118	344.258	159.074	484.596	325.369	1305.66	2604.11	1069.89	606.154	2013.5	614.524	protein_coding
ENSG00000126457	PRMT1	342.544	1.52851	0.371023	4.11972	3.79341e-05	0.000331178	205.569	161.218	196.06	105.766	207.732	232.008	175.072	323.283	1015.05	292.99	729.023	591.854	217.447	protein_coding
ENSG00000127419	TMEM175	64.8013	1.52681	0.490848	3.11056	0.00186736	0.00874341	32.795	32.5865	54.4612	26.96	22.4575	35.5495	16.5162	48.5316	68.8816	21.738	357.686	75.3148	48.9395	protein_coding
ENSG00000131149	GSE1	166.994	1.52658	0.49363	3.09255	0.00198442	0.00919019	89.5864	114.053	74.4303	74.6584	97.316	82.3252	69.368	232.482	78.4485	246.679	62.7997	157.961	790.818	protein_coding
ENSG00000140365	COMMD4	40.8253	1.5228	0.329337	4.62384	3.767e-06	4.50793e-05	11.1983	19.7234	25.4152	33.1815	9.35731	20.5813	32.2066	80.6251	51.6612	63.3237	65.5302	67.3168	50.6079	protein_coding
ENSG00000105497	ZNF175	15.7199	1.52201	0.583461	2.60858	0.00909182	0.0315413	3.99939	19.7234	5.44612	12.4431	0	9.35514	5.78067	19.5692	12.4369	38.7503	10.9217	18.6621	47.2711	protein_coding
ENSG00000153443	UBALD1	33.8947	1.52194	0.426264	3.57043	0.0003564	0.00216965	19.1971	18.0084	24.5075	13.48	16.8432	25.2589	9.90972	33.659	97.5822	24.5734	87.3736	44.6557	25.582	protein_coding
ENSG00000151849	CENPJ	68.8042	1.52078	0.36074	4.21572	2.48988e-05	0.000229444	36.7944	28.2988	35.3998	35.2554	43.0436	29.0009	43.7679	196.475	25.8306	102.074	147.443	82.6463	88.4248	protein_coding
ENSG00000139842	CUL4A	154.788	1.52059	0.487477	3.1193	0.00181283	0.0085268	95.1856	91.7568	105.292	89.1753	72.987	69.228	58.6325	78.2768	489.824	80.3361	557.006	99.9754	124.573	protein_coding
ENSG00000185813	PCYT2	51.9068	1.52038	0.521469	2.91556	0.0035505	0.0147963	27.1959	26.5838	31.769	15.5538	13.1002	32.743	22.2969	55.5766	48.7911	15.1221	292.155	66.6503	27.2504	protein_coding
ENSG00000137133	HINT2	85.8544	1.51974	0.343062	4.42994	9.42605e-06	9.99355e-05	47.9927	54.8826	58.9996	25.9231	29.9434	56.1308	42.1163	118.198	73.665	125.702	283.964	134.634	63.955	protein_coding
ENSG00000075407	ZNF37A	101.177	1.51957	0.345505	4.39813	1.09188e-05	0.000113143	53.5919	90.8993	71.7072	45.6246	46.7866	58.9374	25.6001	189.43	52.6179	110.58	177.478	191.286	200.763	protein_coding
ENSG00000112578	BYSL	15.9054	1.51956	0.491143	3.09393	0.00197523	0.00915058	5.59915	15.4357	10.8922	16.5908	3.74292	6.5486	1.65162	23.4831	22.9605	31.1893	19.113	33.9916	15.5717	protein_coding
ENSG00000133142	TCEAL4	40.5021	1.51914	0.438816	3.46191	0.000536363	0.00305416	32.795	14.5782	23.5998	18.6646	11.2288	25.2589	16.5162	58.7076	87.0586	55.7627	5.46085	50.6542	126.242	protein_coding
ENSG00000102543	CDADC1	25.3953	1.51825	0.450391	3.37095	0.000749104	0.00406809	12.7981	6.00278	6.3538	15.5538	26.2005	7.48411	18.1678	28.1797	37.3108	57.653	10.9217	30.6591	72.8531	protein_coding
ENSG00000125482	TTF1	317.251	1.51786	0.499742	3.0373	0.00238711	0.0106983	215.967	174.081	206.952	124.431	132.874	203.942	110.659	1441.08	132.98	492.413	98.2953	519.206	271.392	protein_coding
ENSG00000087191	PSMC5	333.615	1.51719	0.415589	3.6507	0.000261528	0.00167249	198.37	219.53	289.552	100.581	102.93	237.621	94.1423	281.014	478.344	318.509	1321.53	488.546	206.324	protein_coding
ENSG00000205208	C4orf46	21.924	1.517	0.488992	3.10231	0.00192017	0.00892414	7.19891	5.14524	17.246	15.5538	18.7146	7.48411	13.213	40.704	36.3542	47.2565	30.0347	39.9902	6.11744	protein_coding
ENSG00000203485	INF2	46.596	1.51577	0.622559	2.43474	0.0149025	0.0463977	15.9976	10.2905	20.8768	18.6646	33.6863	23.3879	28.9034	18.0037	79.4051	15.1221	297.616	22.6611	21.133	protein_coding
ENSG00000144736	SHQ1	32.4171	1.51425	0.378442	4.00126	6.30054e-05	0.000508551	14.3978	27.4413	14.523	25.9231	5.61439	15.9037	17.342	92.3667	34.4408	32.1344	40.9564	45.3222	55.0569	protein_coding
ENSG00000160563	MED27	121.44	1.51231	0.358837	4.21448	2.50357e-05	0.000230412	99.9849	56.5977	98.9378	37.3292	31.8149	89.8094	40.4647	244.224	146.373	179.575	243.008	216.613	93.9861	protein_coding
ENSG00000101220	C20orf27	27.4472	1.51225	0.598799	2.52547	0.0115544	0.0380925	3.19952	12.8631	16.3383	23.8492	13.1002	14.0327	18.9936	34.4418	69.8383	1.89026	81.9127	37.9907	28.3627	protein_coding
ENSG00000105379	ETFB	188.566	1.51204	0.381302	3.96547	7.3253e-05	0.000574877	82.3875	107.193	135.245	60.1415	97.316	132.843	72.6713	198.04	180.814	170.123	808.205	297.927	108.445	protein_coding
ENSG00000133318	RTN3	97.5138	1.50888	0.236776	6.3726	1.85853e-10	6.35952e-09	48.7926	48.8798	47.1997	44.5877	58.0153	57.0664	52.8518	93.9322	144.46	210.764	101.026	209.948	150.155	protein_coding
ENSG00000142252	GEMIN7	6.78967	1.50754	0.599121	2.51624	0.0118613	0.0388297	1.59976	5.14524	5.44612	8.29538	0	2.80654	1.65162	8.61045	6.69682	5.67078	19.113	12.6636	10.5665	protein_coding
ENSG00000275964	AL355001.2	10.8547	1.50715	0.521243	2.89146	0.00383457	0.0157483	5.59915	7.71786	5.44612	3.11077	0	7.48411	9.08391	18.0037	8.6102	14.177	32.7651	21.3281	7.78583	lncRNA
ENSG00000144677	CTDSPL	10.2743	1.50647	0.596483	2.52558	0.0115507	0.0380925	5.59915	1.71508	2.72306	13.48	1.87146	8.41963	7.43229	21.1347	15.307	11.3416	2.73042	7.33153	34.4801	protein_coding
ENSG00000148400	NOTCH1	65.4408	1.50597	0.44434	3.38922	0.000700918	0.00383963	15.9976	28.2988	21.7845	58.0677	26.2005	13.0972	85.0584	118.981	121.499	59.5432	79.1823	77.3143	145.706	protein_coding
ENSG00000182180	MRPS16	107.038	1.50536	0.41421	3.6343	0.000278732	0.00176298	66.39	42.0195	78.061	60.1415	26.2005	72.0346	40.4647	115.067	114.803	96.4033	450.52	145.964	83.4196	protein_coding
ENSG00000184857	TMEM186	35.4658	1.50309	0.502704	2.99	0.00278977	0.0121301	21.5967	19.7234	29.9536	14.5169	0	20.5813	23.1227	53.2283	16.2637	43.476	114.678	63.3178	40.5975	protein_coding
ENSG00000008282	SYPL1	43.1454	1.50224	0.346798	4.33173	1.47939e-05	0.000147327	19.1971	19.7234	12.7076	49.7723	22.4575	25.2589	14.8646	70.4492	75.5784	60.4883	70.991	42.6562	76.746	protein_coding
ENSG00000104904	OAZ1	720.099	1.50128	0.469297	3.19899	0.00137911	0.00678744	301.554	273.555	351.274	413.732	320.02	424.723	573.938	468.878	1468.52	503.755	3074.46	877.117	309.765	protein_coding
ENSG00000163872	YEATS2	76.1992	1.50126	0.253204	5.92903	3.04723e-09	7.92927e-08	49.5925	39.4469	56.2765	41.4769	33.6863	37.4206	32.2066	146.378	114.803	93.5679	120.139	149.963	75.6338	protein_coding
ENSG00000110536	PTPMT1	43.7718	1.50036	0.358094	4.18985	2.79138e-05	0.000252396	30.3954	23.1536	23.5998	16.5908	14.9717	33.6785	19.8194	39.1384	119.586	45.3663	87.3736	71.9823	43.3782	protein_coding
ENSG00000090924	PLEKHG2	73.4341	1.50014	0.317566	4.72387	2.31402e-06	2.9492e-05	58.3912	42.0195	38.1228	44.5877	37.4292	20.5813	35.5098	82.1907	140.633	107.745	136.521	151.963	58.9499	protein_coding
ENSG00000102981	PARD6A	14.6694	1.49976	0.594884	2.5211	0.0116988	0.0384195	7.19891	14.5782	4.53843	7.25846	1.87146	14.0327	3.30324	7.82768	17.2204	34.9698	24.5738	46.6552	6.67357	protein_coding
ENSG00000182512	GLRX5	137.849	1.49937	0.347126	4.31938	1.56471e-05	0.000154651	77.5883	48.0223	87.1379	57.0307	54.2724	98.229	96.6198	145.595	231.519	158.782	398.642	241.274	97.3229	protein_coding
ENSG00000224597	SVIL-AS1	12.0435	1.4984	0.480382	3.11918	0.00181352	0.00852706	4.79927	7.71787	9.98455	3.11077	3.74292	10.2907	5.78067	19.5692	9.56688	6.61591	30.0347	21.9946	23.3575	transcribed_unprocessed_pseudogene
ENSG00000006025	OSBPL7	71.5358	1.49823	0.552533	2.71157	0.00669654	0.0246525	34.3948	38.5893	36.3074	36.2923	18.7146	34.614	39.6389	41.4867	66.0115	23.6283	425.946	102.641	31.6995	protein_coding
ENSG00000168061	SAC3D1	24.3496	1.49768	0.453549	3.30213	0.000959522	0.00500922	7.99879	15.4357	13.6153	14.5169	5.61439	16.8393	16.5162	50.8799	25.8306	46.3114	51.8781	43.3227	7.78583	protein_coding
ENSG00000108604	SMARCD2	154.132	1.49703	0.344105	4.3505	1.3583e-05	0.000136396	102.385	102.905	129.799	38.3661	48.658	105.713	62.7616	173.775	304.227	220.215	322.19	269.267	123.461	protein_coding
ENSG00000172992	DCAKD	48.574	1.497	0.322188	4.64636	3.37851e-06	4.09619e-05	33.5949	24.0111	29.046	14.5169	28.0719	41.1626	14.0388	76.7113	75.5784	46.3114	106.487	81.3133	60.6182	protein_coding
ENSG00000126107	HECTD3	26.5756	1.49604	0.483346	3.09518	0.00196691	0.00911722	13.5979	12.0056	19.9691	16.5908	5.61439	11.2262	17.342	21.1347	24.8739	17.0123	109.217	54.6532	22.2452	protein_coding
ENSG00000100138	SNU13	370.586	1.49349	0.356161	4.19331	2.74916e-05	0.000249202	199.97	206.667	256.875	179.388	179.66	218.91	170.943	314.673	765.351	340.247	1187.73	579.191	218.003	protein_coding
ENSG00000107362	ABHD17B	67.9218	1.49265	0.296344	5.03687	4.73209e-07	7.23084e-06	29.5955	28.2988	36.3074	39.4031	24.329	36.4851	63.5874	136.202	70.7949	111.525	73.7214	135.967	96.7667	protein_coding
ENSG00000128228	SDF2L1	126.944	1.48952	0.544771	2.73421	0.0062531	0.0232899	66.39	49.7374	102.569	48.7354	18.7146	106.649	66.0648	81.4079	69.8383	172.959	603.424	212.614	51.164	protein_coding
ENSG00000106636	YKT6	178.235	1.48898	0.455128	3.27156	0.00106957	0.00548069	93.5858	72.0334	113.461	59.1046	121.645	116.004	94.1423	158.902	316.664	165.398	677.145	287.263	41.7098	protein_coding
ENSG00000124155	PIGT	224.566	1.48836	0.397174	3.74738	0.000178694	0.00121887	145.578	108.05	171.553	61.1784	132.874	177.748	52.8518	234.831	327.187	213.599	816.397	334.584	142.926	protein_coding
ENSG00000068323	TFE3	65.3586	1.48763	0.478979	3.10583	0.00189746	0.00885156	43.1935	35.1592	39.9382	23.8492	35.5578	44.9047	26.4259	32.8763	230.562	59.5432	174.747	70.6493	32.2556	protein_coding
ENSG00000106462	EZH2	169.43	1.48706	0.391931	3.7942	0.000148123	0.00104235	133.58	64.3155	136.153	58.0677	95.4446	81.3897	81.7552	432.088	220.995	331.741	57.3389	277.265	232.463	protein_coding
ENSG00000204227	RING1	429.739	1.48571	0.471008	3.15433	0.00160868	0.00772508	268.759	203.237	370.336	108.877	162.817	288.138	192.414	266.141	508.002	305.277	1919.49	791.805	201.319	protein_coding
ENSG00000188603	CLN3	78.2216	1.48536	0.513663	2.89171	0.00383156	0.0157449	37.5943	42.877	58.0919	43.5507	22.4575	51.4533	23.1227	36.7901	108.106	39.6955	409.564	97.9759	45.6027	protein_coding
ENSG00000135211	TMEM60	13.1206	1.48366	0.571962	2.59398	0.00948708	0.0325787	11.1983	7.71787	3.63074	11.4061	0	8.41963	5.78067	25.8314	4.78344	18.9026	38.2259	24.6606	10.0104	protein_coding
ENSG00000099804	CDC34	77.4649	1.48357	0.367433	4.03765	5.39891e-05	0.000445487	39.9939	53.1675	61.7226	29.0338	35.5578	35.5495	44.5937	75.9285	159.767	117.196	141.982	175.29	37.2608	protein_coding
ENSG00000099956	SMARCB1	64.9132	1.48289	0.304493	4.87004	1.11575e-06	1.57184e-05	47.1929	34.3016	38.1228	32.1446	48.658	31.8075	19.8194	93.9322	77.4918	132.318	111.947	123.303	52.8324	protein_coding
ENSG00000164105	SAP30	14.2597	1.48107	0.601087	2.46398	0.0137403	0.0436643	12.7981	10.2905	8.16917	6.22153	3.74292	8.41963	4.95486	37.5729	7.65351	44.4211	0	16.6626	24.4698	protein_coding
ENSG00000168785	TSPAN5	52.5978	1.48098	0.289145	5.12194	3.02402e-07	4.78803e-06	19.997	35.1592	35.3998	20.7384	39.3007	35.5495	22.2969	82.1907	42.0943	103.019	84.6431	93.3104	70.0725	protein_coding
ENSG00000173264	GPR137	24.2717	1.48094	0.531841	2.78454	0.0053603	0.0206683	9.59855	8.57541	9.07686	17.6277	13.1002	12.1617	14.0388	24.2658	24.8739	13.2318	122.869	36.6576	9.45422	protein_coding
ENSG00000125388	GRK4	10.9815	1.47858	0.508531	2.90755	0.00364267	0.015128	2.39964	6.00278	6.3538	6.22153	7.48585	1.87103	11.5613	11.7415	8.6102	12.2867	32.7651	15.9961	19.4646	protein_coding
ENSG00000063244	U2AF2	517.241	1.47789	0.35949	4.11107	3.93829e-05	0.000341908	348.747	249.544	460.197	220.864	189.018	311.526	212.233	587.076	1330.75	467.84	1004.8	1015.08	326.449	protein_coding
ENSG00000165821	SALL2	32.1672	1.47729	0.599725	2.46328	0.0137672	0.0437035	18.3972	28.2988	20.8768	19.7015	1.87146	28.0654	4.95486	28.1797	22.0038	69.9397	76.4519	89.9779	9.45422	protein_coding
ENSG00000111331	OAS3	59.5138	1.47651	0.460338	3.20746	0.00133915	0.0066269	40.7938	33.4441	45.3843	29.0338	14.9717	52.3888	11.5613	136.984	56.4446	77.5007	30.0347	177.29	67.8479	protein_coding
ENSG00000261052	SULT1A3	14.5812	1.47503	0.44431	3.31981	0.000900777	0.00476106	7.99879	4.2877	18.1537	2.07384	13.1002	8.41963	5.78067	22.7003	25.8306	15.1221	21.8434	18.6621	25.582	protein_coding
ENSG00000180953	ST20	12.1294	1.47476	0.557476	2.64542	0.00815901	0.0289475	1.59976	6.00278	6.3538	5.18461	14.9717	1.87103	13.213	21.1347	22.0038	25.5185	16.3825	17.3291	6.11744	protein_coding
ENSG00000152348	ATG10	42.0882	1.47467	0.362223	4.07116	4.67787e-05	0.00039502	27.1959	32.5865	15.4307	12.4431	16.8432	29.9365	25.6001	67.3181	36.3542	55.7627	90.104	98.6424	38.9291	protein_coding
ENSG00000140718	FTO	50.533	1.47435	0.403496	3.65393	0.000258258	0.00165597	31.1953	36.0167	27.2306	18.6646	20.5861	28.0654	32.2066	115.067	124.369	55.7627	19.113	44.6557	103.996	protein_coding
ENSG00000123136	DDX39A	318.295	1.47397	0.361994	4.07182	4.66476e-05	0.000394374	183.172	157.787	303.167	109.914	194.632	164.65	115.613	395.298	556.793	241.008	1116.74	443.891	155.16	protein_coding
ENSG00000105438	KDELR1	263.473	1.473	0.270461	5.44626	5.14397e-08	9.70966e-07	131.98	156.93	153.399	138.948	117.902	162.779	148.646	417.998	651.505	293.936	363.146	480.548	207.437	protein_coding
ENSG00000196743	GM2A	25.9057	1.47283	0.458803	3.21017	0.00132659	0.00657601	18.3972	9.43295	22.6922	15.5538	3.74292	15.9037	10.7355	43.0523	27.744	40.6406	70.991	47.3217	10.5665	protein_coding
ENSG00000204435	CSNK2B	224.936	1.47158	0.304549	4.832	1.35167e-06	1.8642e-05	136.779	110.623	158.845	77.7692	132.874	155.295	85.8842	274.752	284.136	275.978	742.675	303.925	184.635	protein_coding
ENSG00000041357	PSMA4	198.204	1.47039	0.233181	6.3058	2.86709e-10	9.30355e-09	93.5858	102.047	137.968	121.32	65.5012	143.134	94.9682	273.969	367.368	305.277	357.686	291.928	221.896	protein_coding
ENSG00000078902	TOLLIP	89.4384	1.46946	0.388881	3.77868	0.000157661	0.00110195	46.393	67.7457	68.0765	36.2923	35.5578	54.2598	38.8131	64.9698	194.208	81.2812	283.964	133.301	57.8376	protein_coding
ENSG00000130940	CASZ1	29.3464	1.46866	0.392473	3.74206	0.000182519	0.00124086	27.9958	12.0056	19.0614	7.25846	20.5861	11.2262	11.5613	21.1347	60.2714	39.6955	32.7651	53.9867	63.955	protein_coding
ENSG00000173480	ZNF417	39.8863	1.46681	0.340833	4.30361	1.68038e-05	0.000164402	28.7956	18.0084	32.6767	17.6277	18.7146	22.4523	14.8646	54.7938	59.3147	37.8052	95.5648	83.9793	33.924	protein_coding
ENSG00000136930	PSMB7	259.803	1.46599	0.357602	4.09949	4.14057e-05	0.000356528	182.372	154.357	182.445	76.7323	112.288	201.136	99.923	705.274	258.306	514.151	188.399	437.892	264.162	protein_coding
ENSG00000125970	RALY	258.708	1.46528	0.344414	4.25441	2.09604e-05	0.000198471	136.779	109.765	176.999	94.3599	162.817	182.425	136.259	295.104	435.293	305.277	737.214	461.886	129.022	protein_coding
ENSG00000081692	JMJD4	47.9183	1.46435	0.536401	2.72994	0.00633449	0.0235202	21.5967	30.0139	31.769	16.5908	11.2288	41.1626	14.0388	30.528	44.0077	21.738	267.582	62.6512	30.0311	protein_coding
ENSG00000160688	FLAD1	74.7258	1.46427	0.409829	3.57288	0.000353077	0.00215396	49.5925	42.0195	50.8304	24.8861	18.7146	54.2598	40.4647	64.187	73.665	66.1591	278.503	135.3	72.8531	protein_coding
ENSG00000095906	NUBP2	136.193	1.46393	0.434476	3.36941	0.000753281	0.0040877	66.39	66.0306	81.6917	79.843	46.7866	94.4869	65.239	111.153	175.074	106.8	608.885	198.618	69.5163	protein_coding
ENSG00000175334	BANF1	222.152	1.46314	0.442632	3.30554	0.000947934	0.00496292	164.775	138.064	212.399	72.5846	16.8432	169.328	75.1487	522.107	306.14	237.228	453.25	333.251	186.86	protein_coding
ENSG00000106305	AIMP2	31.1168	1.46128	0.441153	3.31241	0.000924971	0.00486301	28.7956	29.1564	8.16917	14.5169	9.35731	14.0327	13.213	30.528	24.8739	32.1344	101.026	41.9897	56.7253	protein_coding
ENSG00000156802	ATAD2	94.7183	1.4611	0.546071	2.67566	0.00745815	0.0268702	41.5937	53.1675	57.1842	37.3292	93.5731	47.7112	47.897	366.336	22.9605	216.435	16.3825	107.307	123.461	protein_coding
ENSG00000118162	KPTN	30.3602	1.46017	0.420316	3.47398	0.000512793	0.00294306	21.5967	12.0056	17.246	12.4431	11.2288	21.5168	17.342	29.7452	88.0153	12.2867	38.2259	67.9833	45.0466	protein_coding
ENSG00000126091	ST3GAL3	13.5014	1.45868	0.45809	3.18426	0.00145122	0.00708455	6.39903	7.71787	10.8922	12.4431	7.48585	6.5486	1.65162	17.2209	30.614	10.3964	24.5738	17.3291	22.2452	protein_coding
ENSG00000125912	NCLN	148.587	1.45855	0.377868	3.85993	0.00011342	0.000833479	96.7854	100.332	116.184	37.3292	46.7866	110.391	66.8906	142.464	267.873	114.361	453.25	229.943	149.043	protein_coding
ENSG00000183527	PSMG1	17.5919	1.45845	0.443828	3.28608	0.00101593	0.0052554	6.39903	7.71787	8.16917	7.25846	11.2288	12.1617	14.0388	26.6141	23.9172	58.5981	5.46085	22.6611	24.4698	protein_coding
ENSG00000206053	HN1L	51.5484	1.45775	0.368277	3.95829	7.54889e-05	0.000588903	33.5949	32.5865	30.8613	36.2923	16.8432	31.8075	12.3872	93.1494	32.5274	68.0494	147.443	83.9793	50.6079	protein_coding
ENSG00000274383	AC103691.1	28.2642	1.45625	0.421503	3.45488	0.000550533	0.00312198	10.3984	13.7206	13.6153	23.8492	16.8432	18.7103	11.5613	19.5692	37.3109	17.0124	81.9127	50.6542	52.2763	lncRNA
ENSG00000184445	KNTC1	29.6565	1.45531	0.466378	3.12044	0.00180581	0.00849791	11.9982	13.7206	16.3383	18.6646	18.7146	19.6458	16.5162	93.9322	7.65351	43.476	30.0347	28.6596	66.1796	protein_coding
ENSG00000130299	GTPBP3	78.1647	1.45527	0.405266	3.59091	0.000329522	0.00203259	49.5925	37.7318	58.9996	25.9231	48.658	43.0337	32.2066	73.5802	127.24	44.4211	316.729	107.973	50.0518	protein_coding
ENSG00000151366	NDUFC2	83.0875	1.45506	0.439037	3.31421	0.00091902	0.00483624	39.9939	34.3016	49.015	83.9907	7.48585	66.4215	42.1163	88.4528	152.113	115.306	229.356	115.971	55.6131	protein_coding
ENSG00000129103	SUMF2	193.381	1.45506	0.363683	4.00089	6.31037e-05	0.00050906	103.184	84.8965	217.845	67.4	86.0873	137.521	61.1099	230.917	242.999	184.3	597.963	354.579	145.15	protein_coding
ENSG00000184983	NDUFA6	190.944	1.4529	0.388783	3.73706	0.000186185	0.00126162	104.784	67.7457	101.661	120.283	93.5731	130.036	109.833	239.527	240.129	264.637	630.728	309.257	70.0725	protein_coding
ENSG00000100714	MTHFD1	52.5118	1.45142	0.41455	3.5012	0.000463164	0.00271432	27.1959	21.4385	29.046	15.5538	13.1002	48.6467	49.5486	132.288	86.102	97.3484	49.1476	79.3138	33.924	protein_coding
ENSG00000196923	PDLIM7	10.7782	1.45052	0.55956	2.59226	0.00953483	0.0327349	6.39903	3.43016	6.3538	6.22153	7.48585	8.41963	3.30324	10.9588	4.78344	29.299	24.5738	23.3276	5.56131	protein_coding
ENSG00000126746	ZNF384	17.3792	1.44995	0.459474	3.15568	0.00160127	0.00769206	10.3984	2.57262	10.8922	6.22153	13.1002	12.1617	10.7355	16.4381	29.6573	14.177	57.3389	23.3276	18.9084	protein_coding
ENSG00000204954	C12orf73	9.73736	1.44936	0.516443	2.80643	0.00500932	0.0195817	10.3984	5.14524	10.8922	3.11077	0	3.74206	3.30324	18.0037	9.56688	13.2318	21.8434	10.664	16.6839	protein_coding
ENSG00000172531	PPP1CA	299.598	1.44885	0.4017	3.6068	0.000309992	0.0019286	122.381	126.058	175.183	137.911	164.689	219.846	141.214	332.677	388.416	223.051	1381.59	319.921	161.834	protein_coding
ENSG00000141956	PRDM15	72.1338	1.44876	0.5126	2.82629	0.004709	0.0186296	56.7914	43.7346	53.5535	23.8492	20.5861	26.1944	30.555	36.7901	58.358	44.4211	404.103	92.6439	46.1588	protein_coding
ENSG00000185033	SEMA4B	9.99496	1.44663	0.577023	2.50706	0.012174	0.0396287	5.59915	6.00278	1.81537	3.11077	5.61439	5.61308	8.2581	8.61045	8.6102	33.0796	2.73042	31.9921	8.89809	protein_coding
ENSG00000125459	MSTO1	24.5336	1.44594	0.465612	3.10546	0.00189984	0.00885813	20.7969	19.7234	19.0614	8.29538	0	13.0972	12.3872	40.704	22.0038	25.5185	57.3389	56.6527	23.3575	protein_coding
ENSG00000273373	AL355488.1	10.2429	1.44552	0.562627	2.56924	0.0101922	0.0344753	0.799879	12.0056	7.26149	8.29538	11.2288	3.74206	2.47743	28.1797	5.74013	11.3416	8.19127	23.3276	10.5665	lncRNA
ENSG00000067955	CBFB	130.112	1.44511	0.2173	6.65029	2.9251e-11	1.18315e-09	67.1898	71.1759	89.8609	64.2892	84.2158	75.7766	59.4583	216.044	198.035	134.209	281.234	222.612	127.354	protein_coding
ENSG00000104853	CLPTM1	58.3428	1.44264	0.443035	3.25628	0.00112884	0.00573554	33.5949	26.5838	53.5535	16.5908	29.9434	44.9047	21.4711	37.5729	86.102	44.4211	215.703	107.973	40.0414	protein_coding
ENSG00000099800	TIMM13	288.61	1.44257	0.281026	5.13322	2.84827e-07	4.54464e-06	156.776	170.651	186.983	78.8061	213.347	192.716	144.517	460.268	590.277	250.46	663.493	373.908	269.723	protein_coding
ENSG00000132932	ATP8A2	43.5276	1.4423	0.536094	2.69038	0.00713704	0.0259732	9.59855	36.8742	27.2306	11.4061	16.8432	53.3243	15.6904	57.9249	68.8816	92.6228	101.026	66.6503	7.78583	protein_coding
ENSG00000105221	AKT2	1225.4	1.43969	0.369385	3.89753	9.71768e-05	0.00073047	851.871	847.25	838.702	427.212	550.21	882.19	436.854	1375.32	3008.79	1194.64	2771.38	2133.47	612.3	protein_coding
ENSG00000176124	DLEU1	33.4739	1.43895	0.518115	2.77729	0.0054815	0.0210233	24.7962	23.1536	27.2306	8.29538	14.9717	25.2589	6.60648	14.8726	34.4408	34.0247	131.06	69.3163	21.133	lncRNA
ENSG00000116898	MRPS15	92.4615	1.43891	0.325011	4.42726	9.54386e-06	0.000100888	55.9915	33.4441	98.0301	22.8123	39.3007	59.8729	52.026	145.595	119.586	104.909	229.356	135.967	105.109	protein_coding
ENSG00000011021	CLCN6	7.77478	1.43832	0.525659	2.73623	0.00621472	0.0231828	4.79927	6.00278	5.44612	5.18461	0	3.74206	4.12905	10.176	5.74013	9.4513	16.3825	9.99754	20.0207	protein_coding
ENSG00000268061	NAPA-AS1	7.34006	1.43754	0.59641	2.41032	0.0159383	0.0489784	4.79927	6.00278	5.44612	2.07384	1.87146	7.48411	0.82581	11.7415	23.9172	8.50617	8.19127	7.33153	7.2297	lncRNA
ENSG00000182378	PLCXD1	92.938	1.43675	0.327313	4.38955	1.13588e-05	0.000116907	34.3948	32.5865	43.5689	86.0646	52.4009	53.3243	61.9358	148.726	129.153	59.5432	172.017	155.962	178.518	protein_coding
ENSG00000108175	ZMIZ1	110.906	1.43531	0.349146	4.11093	3.94068e-05	0.000341908	67.1898	72.8909	58.9996	46.6615	93.5731	58.9374	38.8131	118.198	190.381	179.575	120.139	79.9803	316.438	protein_coding
ENSG00000106615	RHEB	21.9884	1.435	0.423351	3.38963	0.000699872	0.00383535	8.79867	18.8659	11.7999	13.48	9.35731	12.1617	9.90972	27.3969	73.665	34.9698	13.6521	30.6591	21.133	protein_coding
ENSG00000243056	EIF4EBP3	24.382	1.43148	0.509379	2.81024	0.00495046	0.0193856	13.5979	9.43295	21.7845	10.3692	7.48585	18.7103	5.78067	25.8314	15.307	12.2867	120.139	30.6591	25.582	protein_coding
ENSG00000017260	ATP2C1	82.3334	1.43108	0.273686	5.2289	1.70521e-07	2.88328e-06	47.9927	28.2988	45.3843	43.5507	52.4009	45.8402	57.8067	95.4977	113.846	81.2812	199.321	120.637	138.477	protein_coding
ENSG00000065911	MTHFD2	20.439	1.43075	0.379042	3.77465	0.00016023	0.00111397	9.59855	9.43295	6.3538	12.4431	7.48585	9.35514	21.4711	20.352	43.051	56.7078	13.6521	24.6606	31.1433	protein_coding
ENSG00000145022	TCTA	75.231	1.43056	0.47512	3.01095	0.00260431	0.0115004	32.795	41.1619	42.6612	36.2923	18.7146	45.8402	56.1551	47.7489	79.4051	50.0919	379.529	78.6473	68.9602	protein_coding
ENSG00000101019	UQCC1	29.4254	1.42737	0.336765	4.23848	2.25042e-05	0.000210603	11.1983	28.2988	13.6153	14.5169	20.5861	15.9037	14.0388	34.4418	48.7911	30.2442	70.991	52.6537	27.2504	protein_coding
ENSG00000179958	DCTPP1	37.4984	1.42694	0.395872	3.60453	0.000312713	0.00194267	12.7981	21.4385	22.6922	26.96	3.74292	44.9047	12.3872	61.0559	66.9682	56.7078	38.2259	63.9843	55.6131	protein_coding
ENSG00000100109	TFIP11	71.9191	1.42683	0.338482	4.21537	2.49367e-05	0.000229646	39.9939	29.1564	46.292	49.7723	39.3007	50.5178	26.4259	82.9735	171.247	102.074	150.173	101.975	45.0466	protein_coding
ENSG00000167333	TRIM68	15.4905	1.42668	0.526841	2.708	0.00676905	0.0248589	13.5979	6.00278	9.98455	4.14769	0	11.2262	14.0388	18.7864	8.6102	22.6831	40.9564	34.6581	16.6839	protein_coding
ENSG00000111684	LPCAT3	20.5279	1.42617	0.424887	3.3566	0.000789082	0.00424687	9.59855	18.0084	10.8922	9.3323	13.1002	6.5486	14.0388	18.0037	15.307	38.7503	54.6085	41.9897	16.6839	protein_coding
ENSG00000105171	POP4	45.2686	1.42584	0.520674	2.73846	0.00617283	0.0230445	33.5949	24.0111	34.4921	15.5538	7.48585	23.3879	23.1227	32.0935	29.6573	48.2017	237.547	55.9862	23.3575	protein_coding
ENSG00000142507	PSMB6	199.846	1.42419	0.295407	4.8211	1.42767e-06	1.95409e-05	110.383	88.3267	141.599	83.9907	91.7017	135.65	132.13	302.149	215.255	292.99	461.442	400.568	141.813	protein_coding
ENSG00000175634	RPS6KB2	148.468	1.42405	0.414808	3.43302	0.00059689	0.00334268	100.785	71.1759	137.061	79.843	69.2441	69.228	43.7679	133.071	190.381	104.909	606.154	243.273	81.1951	protein_coding
ENSG00000105063	PPP6R1	356.651	1.42357	0.39805	3.57636	0.000348415	0.00212822	216.767	186.944	198.783	170.055	247.033	215.168	177.549	116.632	671.595	289.21	1092.17	588.522	466.038	protein_coding
ENSG00000146376	ARHGAP18	15.4377	1.42342	0.518185	2.74693	0.00601564	0.0226213	4.79927	12.0056	9.98455	9.3323	11.2288	10.2907	5.78067	29.7452	7.65351	21.738	8.19127	15.9961	53.9447	protein_coding
ENSG00000159363	ATP13A2	21.4892	1.42307	0.37271	3.81818	0.000134439	0.000959448	11.1983	12.8631	14.523	7.25846	16.8432	9.35514	12.3872	28.1797	13.3936	22.6831	70.991	34.6581	25.0259	protein_coding
ENSG00000256087	ZNF432	32.0833	1.42293	0.474379	2.99956	0.0027037	0.0118487	21.5967	12.0056	28.1383	11.4062	7.48585	21.5168	17.342	36.7901	16.2637	44.4211	128.33	50.6542	21.133	protein_coding
ENSG00000102309	PIN4	50.7435	1.42069	0.339386	4.18606	2.83837e-05	0.000256323	29.5955	28.2988	27.2306	36.2923	13.1002	32.743	32.2066	114.284	61.2281	120.032	40.9564	75.3148	48.3834	protein_coding
ENSG00000198771	RCSD1	266.268	1.41998	0.446246	3.18206	0.00146232	0.0071217	103.984	147.497	118.907	187.683	106.673	134.714	124.697	283.362	145.417	198.477	1444.39	279.931	185.748	protein_coding
ENSG00000179933	C14orf119	38.4345	1.4194	0.577216	2.45904	0.0139308	0.0441032	17.5973	25.7262	32.6767	35.2554	0	27.1299	11.5613	45.4006	12.4369	68.0494	101.026	89.9779	32.8117	protein_coding
ENSG00000105072	C19orf44	9.79318	1.41892	0.55674	2.54862	0.0108149	0.0362505	8.79867	7.71787	6.3538	4.14769	7.48585	2.80654	1.65162	8.61045	4.78344	7.56104	35.4955	17.9956	13.9033	protein_coding
ENSG00000186141	POLR3C	36.5607	1.41876	0.4261	3.32964	0.000869584	0.00461647	27.1959	28.2988	34.4921	12.4431	11.2288	20.5813	7.43229	38.3557	25.8306	34.9698	141.982	47.9882	44.4905	protein_coding
ENSG00000161533	ACOX1	60.9783	1.41768	0.295823	4.79235	1.6484e-06	2.21629e-05	23.1965	41.1619	37.2151	60.1415	16.8432	31.8075	25.6001	74.363	91.8421	111.525	73.7214	104.641	100.66	protein_coding
ENSG00000177548	RABEP2	50.1793	1.41686	0.318386	4.45014	8.58134e-06	9.2267e-05	32.795	26.5838	34.4921	19.7015	33.6863	28.0654	23.9485	50.0972	87.0586	53.8724	114.678	103.974	43.3782	protein_coding
ENSG00000109062	SLC9A3R1	228.403	1.41672	0.351915	4.02576	5.67915e-05	0.000464892	131.98	136.349	145.23	150.354	78.6014	159.973	73.4971	275.534	330.058	201.313	830.049	223.278	233.019	protein_coding
ENSG00000157637	SLC38A10	201.938	1.41641	0.408126	3.47052	0.000519447	0.00297062	145.578	131.204	150.676	99.5446	33.6863	142.198	89.1875	157.336	489.824	137.044	442.329	200.617	405.975	protein_coding
ENSG00000167552	TUBA1A	299.669	1.41627	0.376059	3.76607	0.000165838	0.0011447	112.783	88.3267	133.43	161.76	303.177	181.49	208.93	200.389	625.674	423.418	759.058	442.558	254.708	protein_coding
ENSG00000094631	HDAC6	86.0335	1.41616	0.334476	4.23398	2.29595e-05	0.00021417	67.9897	54.0251	58.0919	35.2554	43.0436	52.3888	28.9034	80.6251	133.936	72.775	243.008	153.296	95.0984	protein_coding
ENSG00000100416	TRMU	29.0453	1.41586	0.476326	2.97247	0.00295416	0.0127148	8.79867	12.0056	30.8613	26.96	1.87146	17.7748	13.213	46.1833	27.744	34.9698	84.6431	51.9872	20.5768	protein_coding
ENSG00000162148	PPP1R32	10.3475	1.41564	0.583979	2.42413	0.0153451	0.0475196	7.19891	0.857541	6.3538	4.14769	13.1002	9.35514	0.82581	12.5243	13.3936	9.4513	27.3042	19.9951	10.0104	protein_coding
ENSG00000108523	RNF167	159.693	1.41538	0.575347	2.46004	0.013892	0.0440105	79.188	64.3155	118.907	81.9169	33.6863	79.5187	89.1875	61.0559	69.8383	77.5007	1002.07	215.947	102.884	protein_coding
ENSG00000148358	GPR107	91.6451	1.41493	0.333442	4.24341	2.20145e-05	0.00020669	65.5901	69.4608	66.2611	20.7384	54.2724	46.7757	41.2905	115.067	87.0586	105.855	289.425	157.295	72.297	protein_coding
ENSG00000146731	CCT6A	316.198	1.41459	0.346008	4.08832	4.34504e-05	0.000370818	173.574	144.067	235.091	156.575	162.817	190.845	156.078	291.973	306.14	260.856	1242.34	473.217	316.995	protein_coding
ENSG00000159792	PSKH1	85.4894	1.41259	0.405556	3.48309	0.000495662	0.00286294	47.9927	51.4524	58.9996	34.2184	24.329	87.9383	30.555	64.187	152.113	93.5679	251.199	148.63	66.1796	protein_coding
ENSG00000128524	ATP6V1F	205.241	1.41206	0.420868	3.35511	0.000793335	0.00426424	124.781	88.3267	124.353	102.655	123.517	126.294	94.1423	169.078	327.187	177.685	865.544	263.935	80.639	protein_coding
ENSG00000062598	ELMO2	73.7987	1.4119	0.414304	3.40789	0.000654684	0.00362347	35.9946	32.5865	34.4921	35.2554	82.3443	25.2589	50.3744	46.9661	151.157	57.653	248.469	85.9788	72.8531	protein_coding
ENSG00000231607	DLEU2	29.8475	1.4118	0.455011	3.10277	0.00191718	0.00891308	13.5979	17.1508	9.98455	19.7015	18.7146	12.1617	26.4259	58.7076	22.9605	86.952	13.6521	64.6508	23.3575	lncRNA
ENSG00000136929	HEMGN	64.2155	1.41165	0.55181	2.55822	0.0105211	0.0354219	15.9976	28.2988	34.4921	49.7723	22.4575	43.9692	52.026	83.7562	4.78344	152.166	57.3389	87.3118	202.432	protein_coding
ENSG00000214753	HNRNPUL2	342.686	1.41077	0.42291	3.33588	0.000850307	0.00452744	220.767	175.796	265.044	145.169	76.73	268.493	160.207	349.115	393.199	297.716	1348.83	549.198	204.656	protein_coding
ENSG00000104835	SARS2	39.21	1.4099	0.406288	3.47019	0.000520085	0.00297309	19.1971	24.8687	25.4152	15.5538	29.9434	30.872	12.3872	36.0073	93.7555	38.7503	84.6431	76.6478	21.6891	protein_coding
ENSG00000134575	ACP2	29.898	1.40989	0.430664	3.27375	0.0010613	0.00544799	19.1971	34.3016	16.3383	16.5908	0	21.5168	9.08391	43.0523	36.3542	44.4211	57.3389	45.9887	44.4905	protein_coding
ENSG00000164885	CDK5	20.6826	1.40831	0.459532	3.06467	0.00217912	0.0099546	16.7975	6.86032	11.7999	3.11077	11.2288	12.1617	18.1678	14.8726	41.1376	23.6283	51.8781	39.9902	17.2401	protein_coding
ENSG00000102178	UBL4A	55.1961	1.40801	0.503299	2.79756	0.00514902	0.0200086	35.9946	26.5838	38.1228	34.2184	5.61439	28.0654	37.1615	57.9249	33.4841	50.0919	240.277	96.6429	33.3678	protein_coding
ENSG00000126749	EMG1	105.192	1.40783	0.466747	3.01625	0.0025592	0.0113324	62.3906	54.0251	65.3534	49.7723	43.0436	69.228	30.555	97.0633	85.1453	68.0494	559.737	135.3	47.8272	protein_coding
ENSG00000273729	AC007686.3	8.62154	1.40702	0.562541	2.50119	0.0123777	0.040165	3.19952	5.14524	10.8922	3.11077	1.87146	6.5486	3.30324	10.9588	15.307	15.1221	21.8434	11.997	2.78065	lncRNA
ENSG00000235162	C12orf75	57.179	1.40606	0.388691	3.61743	0.000297547	0.00186241	21.5967	25.7262	25.4152	27.9969	63.6297	32.743	28.9034	78.2768	118.629	135.154	21.8434	69.9828	93.43	protein_coding
ENSG00000173456	RNF26	51.3621	1.40505	0.483698	2.9048	0.00367482	0.0152396	25.5961	26.5838	29.046	23.8492	13.1002	38.3561	33.8582	50.0972	77.4918	36.8601	232.086	61.3182	19.4646	protein_coding
ENSG00000173442	EHBP1L1	122.142	1.40463	0.484413	2.89966	0.00373565	0.0154475	71.9891	55.7401	84.4148	33.1815	72.987	66.4215	56.1551	87.6701	147.33	42.5309	668.954	135.967	64.5112	protein_coding
ENSG00000136827	TOR1A	47.4388	1.40309	0.384864	3.64567	0.000266695	0.00169776	26.396	24.8687	22.6922	40.44	11.2288	31.8075	26.4259	66.5353	32.5274	64.2689	144.712	81.9798	42.8221	protein_coding
ENSG00000160352	ZNF714	52.2817	1.40267	0.478567	2.93097	0.00337905	0.0142275	27.9958	20.581	36.3074	50.8092	20.5861	33.6785	15.6904	198.04	22.0038	61.4335	35.4955	95.3099	61.7305	protein_coding
ENSG00000125755	SYMPK	258.488	1.40191	0.321823	4.35616	1.32366e-05	0.000133196	191.971	132.061	248.706	113.025	140.36	147.811	68.5422	316.238	397.026	207.929	701.719	418.564	276.397	protein_coding
ENSG00000090432	MUL1	24.6849	1.40119	0.321143	4.36313	1.28213e-05	0.000129468	11.9982	16.2933	18.1537	9.3323	28.0719	11.2262	9.90972	33.659	22.0038	40.6406	49.1476	39.3237	31.1433	protein_coding
ENSG00000100351	GRAP2	489.413	1.40115	0.474327	2.95398	0.00313703	0.0133901	272.759	370.458	409.366	318.335	149.717	272.235	96.6198	572.986	151.157	514.151	1968.64	971.761	294.193	protein_coding
ENSG00000062822	POLD1	17.3255	1.40079	0.425752	3.29015	0.00100135	0.00519191	6.39903	10.2905	12.7076	10.3692	9.35731	4.67757	13.213	32.8763	12.4369	10.3964	54.6085	30.6591	17.2401	protein_coding
ENSG00000105197	TIMM50	63.9066	1.39972	0.289483	4.83526	1.3297e-06	1.8374e-05	33.5949	50.5949	55.3688	24.8861	31.8149	44.9047	18.9936	85.3218	89.9287	75.6104	150.173	107.307	62.2866	protein_coding
ENSG00000147180	ZNF711	101.548	1.39896	0.40395	3.4632	0.000533791	0.00304301	57.5913	42.877	69.8918	52.883	29.9434	53.3243	72.6713	144.812	249.696	103.019	21.8434	157.961	263.606	protein_coding
ENSG00000113719	ERGIC1	179.99	1.39843	0.290485	4.81413	1.47842e-06	2.01021e-05	71.9891	77.1787	71.7072	95.3969	104.802	101.036	187.459	190.213	181.771	374.272	294.886	347.248	241.917	protein_coding
ENSG00000197355	UAP1L1	16.6522	1.39829	0.48296	2.89524	0.00378864	0.015613	11.1983	9.43295	15.4307	3.11077	9.35731	6.5486	9.08391	14.0898	25.8306	12.2867	70.991	17.9956	11.1226	protein_coding
ENSG00000269386	RAB11B-AS1	20.0288	1.39733	0.425032	3.28759	0.00101049	0.00523118	12.7981	12.8631	19.9691	3.11077	9.35731	9.35514	14.8646	54.7938	18.1771	31.1893	13.6521	31.3256	28.9188	lncRNA
ENSG00000138613	APH1B	13.0708	1.39698	0.432852	3.22739	0.00124925	0.00625708	7.99879	5.14524	3.63074	8.29538	16.8432	6.5486	4.95486	12.5243	23.9172	17.0123	30.0347	14.6631	18.3523	protein_coding
ENSG00000105619	TFPT	46.7986	1.39671	0.302734	4.61366	3.95638e-06	4.69434e-05	28.7956	24.0111	31.769	20.7384	20.5861	29.9365	28.0775	48.5316	59.3147	80.3361	106.487	88.6449	41.1537	protein_coding
ENSG00000178567	EPM2AIP1	258.049	1.39665	0.308014	4.53436	5.77772e-06	6.55383e-05	167.975	177.511	165.199	91.2492	89.8302	171.199	164.336	331.111	617.064	246.679	472.363	436.559	223.565	protein_coding
ENSG00000183011	NAA38	167.83	1.39626	0.436028	3.20223	0.00136368	0.00672887	83.9873	87.4691	94.3993	61.1784	71.1156	132.843	78.452	257.531	79.4051	168.233	753.597	237.941	75.6338	protein_coding
ENSG00000163382	APOA1BP	100.6	1.39551	0.319371	4.36956	1.24495e-05	0.000126244	47.1929	58.3128	59.9073	41.4769	56.1439	85.1318	51.2002	96.2805	157.854	123.812	294.886	153.296	82.3073	protein_coding
ENSG00000113761	ZNF346	43.6085	1.39528	0.505854	2.75826	0.00581092	0.0220062	27.1959	36.8742	47.1997	12.4431	7.48585	31.8075	14.8646	92.3667	8.6102	79.391	65.5302	91.9774	51.164	protein_coding
ENSG00000167515	TRAPPC2L	187.659	1.3948	0.454775	3.06701	0.0021621	0.00990506	102.385	126.058	137.061	68.4369	52.4009	126.294	72.6713	180.037	222.908	126.647	950.188	196.618	77.8583	protein_coding
ENSG00000122705	CLTA	120.362	1.39316	0.329402	4.22936	2.34361e-05	0.000217677	75.1886	85.7541	57.1842	68.4369	89.8302	58.9374	38.8131	171.426	70.7949	145.55	406.833	185.288	110.67	protein_coding
ENSG00000153395	LPCAT1	20.8863	1.39256	0.431405	3.22797	0.00124673	0.00625099	6.39903	14.5782	19.0614	7.25846	14.9717	13.0972	10.7355	22.7003	66.0115	17.9575	21.8434	31.3256	25.582	protein_coding
ENSG00000105443	CYTH2	59.9902	1.39219	0.346624	4.01642	5.90901e-05	0.000481796	38.3942	31.729	20.8768	18.6646	65.5012	29.9365	37.1615	50.0972	124.369	79.391	106.487	109.973	67.2918	protein_coding
ENSG00000185219	ZNF445	101.315	1.39203	0.357187	3.89721	9.73091e-05	0.000731084	52.792	78.8937	56.2765	77.7692	31.8149	53.3243	35.5098	84.539	82.2752	178.63	98.2953	237.275	249.703	protein_coding
ENSG00000169972	PUSL1	7.64948	1.39099	0.54602	2.5475	0.0108496	0.0363416	3.99939	0.857541	6.3538	2.07384	5.61439	6.5486	4.12905	16.4381	5.74013	10.3964	21.8434	9.33104	6.11744	protein_coding
ENSG00000181852	RNF41	61.4312	1.38979	0.389965	3.56388	0.000365414	0.0022124	46.393	30.8715	30.8613	41.4769	26.2005	42.0981	24.7743	36.0073	107.149	51.9822	193.86	101.308	65.6234	protein_coding
ENSG00000135446	CDK4	71.1633	1.38912	0.377027	3.6844	0.000229244	0.00149787	48.7926	43.7346	48.1074	36.2923	18.7146	51.4533	35.5098	160.468	98.5389	148.385	27.3042	133.301	74.5215	protein_coding
ENSG00000141741	MIEN1	129.517	1.38714	0.39851	3.48083	0.000499862	0.00288206	75.9885	85.7541	117.091	57.0307	43.0436	77.6477	53.6777	104.108	174.117	125.702	507.859	189.953	71.7409	protein_coding
ENSG00000179151	EDC3	38.2749	1.3868	0.482306	2.87535	0.00403578	0.0163837	28.7956	29.1564	27.2306	11.4061	3.74292	27.1299	20.6453	42.2695	46.8777	38.7503	133.791	69.9828	17.7962	protein_coding
ENSG00000177156	TALDO1	164.265	1.38672	0.228697	6.06358	1.33127e-09	3.69503e-08	91.1862	100.332	78.061	76.7323	82.3443	97.2935	113.962	153.423	345.365	295.826	210.243	303.259	187.416	protein_coding
ENSG00000160703	NLRX1	36.3307	1.38621	0.49801	2.78349	0.00537778	0.0207191	23.9964	27.4413	34.4921	13.48	1.87146	36.4851	5.78067	50.0972	62.1847	31.1893	101.026	41.9897	42.2659	protein_coding
ENSG00000259494	MRPL46	52.7766	1.38605	0.506716	2.73536	0.00623119	0.0232382	29.5955	34.3016	54.4612	27.9969	0	40.2271	21.4711	69.6664	62.1848	61.4335	155.634	94.6434	34.4801	protein_coding
ENSG00000120265	PCMT1	72.8743	1.38553	0.253477	5.46608	4.6011e-08	8.81165e-07	29.5955	35.1592	35.3998	43.5507	43.0436	35.5495	67.7164	104.891	151.157	106.8	84.6431	105.307	104.553	protein_coding
ENSG00000205138	SDHAF1	16.0127	1.38433	0.574476	2.40973	0.0159643	0.0490269	19.997	10.2905	8.16917	7.25846	0	5.61308	9.08391	14.8726	13.3936	22.6831	62.7997	23.9941	10.0104	protein_coding
ENSG00000137168	PPIL1	21.2667	1.3834	0.429232	3.22295	0.00126876	0.00634598	14.3978	11.148	14.523	19.7015	0	16.8393	6.60648	28.1797	18.1771	37.8052	40.9564	38.6572	29.4749	protein_coding
ENSG00000181097	AC105219.1	105.899	1.38276	0.410525	3.36826	0.00075643	0.00410325	75.1886	111.48	102.569	39.4031	22.4575	63.615	24.7743	140.898	73.665	201.313	196.591	211.281	113.451	lncRNA
ENSG00000267080	ASB16-AS1	48.9932	1.38118	0.34118	4.04822	5.16078e-05	0.000429272	31.9952	48.0223	42.6612	12.4431	33.6863	18.7103	22.2969	79.8424	41.1376	62.3786	68.2606	115.972	59.506	lncRNA
ENSG00000160256	FAM207A	40.8023	1.37905	0.366404	3.76375	0.000167383	0.00115315	19.997	30.8715	22.6922	17.6277	28.0719	31.8075	11.5613	43.835	50.7045	54.8176	141.982	48.6547	27.8065	protein_coding
ENSG00000126953	TIMM8A	8.7938	1.37899	0.562326	2.4523	0.0141945	0.0446943	2.39964	1.71508	4.53843	6.22153	5.61439	2.80654	11.5613	14.8726	19.1338	9.4513	19.113	11.3305	5.56131	protein_coding
ENSG00000160679	CHTOP	161.857	1.37875	0.320127	4.30688	1.65575e-05	0.000162647	82.3875	90.8993	111.645	125.468	63.6297	101.971	66.8906	210.565	191.338	190.916	477.824	276.599	114.007	protein_coding
ENSG00000174886	NDUFA11	225.026	1.37764	0.391942	3.51491	0.000439911	0.00258961	106.384	126.058	160.66	103.692	97.316	176.812	111.484	232.482	340.581	127.593	846.431	354.579	141.257	protein_coding
ENSG00000139645	ANKRD52	87.9681	1.37543	0.376803	3.65027	0.000261968	0.00167372	71.9891	44.5921	68.0765	37.3292	39.3007	72.0346	19.8194	93.9322	151.157	93.5679	232.086	151.296	68.4041	protein_coding
ENSG00000137161	CNPY3	193.8	1.37519	0.380215	3.61688	0.000298178	0.00186555	107.984	117.483	137.968	74.6584	82.3443	155.295	79.2778	199.606	236.302	143.66	769.98	281.931	132.915	protein_coding
ENSG00000267317	AC027307.2	19.9298	1.37517	0.543872	2.52849	0.0114555	0.0378515	12.7981	19.7234	17.246	9.3323	1.87146	18.7103	0.82581	32.8763	47.8344	21.738	19.113	31.9921	25.0259	lncRNA
ENSG00000168040	FADD	27.711	1.37314	0.52443	2.61835	0.00883572	0.0308258	8.79867	22.2961	11.7999	31.1077	1.87146	8.41963	25.6001	39.1384	22.9605	57.653	68.2606	47.3217	15.0155	protein_coding
ENSG00000141759	TXNL4A	214.967	1.37311	0.382993	3.58519	0.000336827	0.00207176	100.785	132.919	133.43	82.9538	119.774	176.812	99.923	180.037	285.093	234.392	854.623	275.932	117.9	protein_coding
ENSG00000100364	KIAA0930	61.6307	1.37235	0.325317	4.2185	2.45928e-05	0.000227058	29.5955	33.4441	26.3229	30.0708	29.9434	48.6467	45.4196	52.4455	165.507	52.9273	106.487	101.975	78.4144	protein_coding
ENSG00000140983	RHOT2	307.365	1.37093	0.48357	2.83502	0.00458225	0.0182297	167.175	190.374	252.337	124.431	131.002	203.007	100.749	165.164	378.849	160.672	1578.19	419.23	124.573	protein_coding
ENSG00000133627	ACTR3B	8.36922	1.37079	0.568917	2.40947	0.0159756	0.0490335	7.19891	9.43295	3.63074	0	3.74292	2.80654	6.60648	8.61045	21.0471	8.50617	13.6521	11.3305	12.2349	protein_coding
ENSG00000113575	PPP2CA	264.178	1.36981	0.354677	3.86213	0.000112402	0.000828065	136.779	101.19	209.675	90.2123	282.591	175.877	104.878	300.583	437.207	288.265	709.91	452.555	144.594	protein_coding
ENSG00000162065	TBC1D24	37.0813	1.3698	0.485183	2.82327	0.00475372	0.0187808	27.9958	11.148	38.1228	4.14769	16.8432	37.4206	13.213	24.2658	66.9682	40.6406	87.3736	69.9828	43.9343	protein_coding
ENSG00000007923	DNAJC11	106.583	1.3696	0.371029	3.69136	0.000223056	0.00146472	63.1904	61.7429	81.6917	61.1784	56.1439	48.6467	47.897	129.94	59.3147	86.0069	390.451	209.282	90.0932	protein_coding
ENSG00000122779	TRIM24	65.2799	1.3694	0.271687	5.04036	4.64668e-07	7.11539e-06	47.9927	26.5838	47.1997	25.9231	28.0719	40.2271	35.5098	62.6215	108.106	128.538	51.8781	121.97	124.017	protein_coding
ENSG00000273058	AL359921.2	15.7209	1.36932	0.491171	2.78786	0.00530576	0.0205254	7.99879	13.7206	21.7845	4.14769	0	8.41963	9.08391	28.1797	12.4369	17.0124	24.5738	35.3246	21.6891	lncRNA
ENSG00000204394	NA	56.0071	1.36919	0.334589	4.09217	4.27353e-05	0.000366013	28.7956	33.4441	39.9382	31.1077	20.5861	34.614	33.8582	57.1421	159.767	41.5857	84.6431	88.6449	73.9654	protein_coding
ENSG00000135124	P2RX4	70.3565	1.36859	0.537113	2.54805	0.0108328	0.0362938	59.9909	31.729	63.538	16.5908	31.8149	35.5495	25.6001	32.0935	43.051	34.0247	374.068	112.639	53.9447	protein_coding
ENSG00000076685	NT5C2	99.7505	1.3684	0.264178	5.17983	2.22086e-07	3.64838e-06	60.7908	63.458	70.7995	55.9938	37.4292	49.5822	61.9358	102.543	189.424	134.209	212.973	158.628	98.9913	protein_coding
ENSG00000205629	LCMT1	101.026	1.3675	0.435911	3.1371	0.00170625	0.00813694	55.9915	48.0223	77.1533	49.7723	48.658	71.0991	40.4647	68.8836	128.196	62.3786	453.25	146.631	62.8428	protein_coding
ENSG00000174775	HRAS	26.5003	1.36694	0.405898	3.36769	0.000757995	0.00410865	19.997	15.4357	14.523	9.3323	14.9717	19.6458	12.3872	34.4418	48.7911	46.3114	38.2259	59.3187	11.1226	protein_coding
ENSG00000166526	ZNF3	94.5028	1.36255	0.422936	3.22164	0.00127458	0.00636409	63.9903	90.8993	83.5071	46.6615	16.8432	58.9374	21.4711	152.64	142.547	137.989	49.1476	195.952	167.951	protein_coding
ENSG00000156873	PHKG2	81.7932	1.36198	0.403628	3.37435	0.000739892	0.00403154	55.9915	54.0251	58.0919	18.6646	43.0436	55.1953	43.7679	59.4904	101.409	69.9397	294.886	145.964	62.8428	protein_coding
ENSG00000092529	CAPN3	21.3464	1.36166	0.500279	2.7218	0.00649274	0.024009	6.39903	22.2961	15.4307	6.22153	7.48585	10.2907	16.5162	12.5243	28.7007	11.3416	92.8344	24.6606	22.8014	protein_coding
ENSG00000167397	VKORC1	95.6907	1.36146	0.42783	3.18225	0.00146135	0.00711941	67.9897	55.7401	56.2765	52.883	14.9717	82.3252	53.6777	84.539	71.7516	134.209	305.807	189.287	74.5215	protein_coding
ENSG00000063176	SPHK2	50.3555	1.36133	0.355498	3.82935	0.00012848	0.000925771	24.7962	30.0139	35.3998	26.96	33.6863	25.2589	23.9485	50.0972	51.6612	37.8052	193.86	79.9803	41.1537	protein_coding
ENSG00000147168	IL2RG	928.184	1.36132	0.469796	2.89768	0.00375936	0.0155322	498.325	478.508	782.425	412.695	402.364	637.085	270.866	537.762	700.296	647.414	4944.8	1271.69	482.165	protein_coding
ENSG00000171148	TADA3	58.212	1.36118	0.432734	3.14554	0.00165781	0.00792939	22.3966	34.3016	33.5844	44.5877	9.35731	39.2916	47.0712	42.2695	83.2319	58.5981	210.243	70.6493	61.1744	protein_coding
ENSG00000133193	FAM104A	94.5966	1.35993	0.360328	3.77415	0.000160555	0.0011157	55.9915	63.458	56.2765	65.3261	22.4575	65.486	48.7228	93.1494	134.893	86.952	294.886	159.294	82.8635	protein_coding
ENSG00000242086	MUC20-OT1	76.3019	1.35947	0.479672	2.83416	0.00459467	0.0182523	67.9897	72.891	55.3689	31.1077	37.4293	9.35514	37.9873	34.4418	115.759	74.6653	128.33	229.277	97.3229	lncRNA
ENSG00000101310	SEC23B	33.6984	1.35944	0.334909	4.05914	4.92531e-05	0.000413016	15.1977	15.4357	19.9691	13.48	28.0719	21.5168	23.1227	31.3107	55.4879	37.8052	90.104	52.6537	33.924	protein_coding
ENSG00000101166	PRELID3B	55.0776	1.35931	0.469871	2.89294	0.00381657	0.0156967	31.9952	16.2933	34.4921	26.96	37.4292	40.2271	33.8582	33.659	126.283	34.0247	185.669	87.3118	27.8065	protein_coding
[truncated: 2,733 more rows]
