# Supplementary material for: Specific lncRNA signatures discriminate childhood acute leukaemias: a pilot study
Source: Cancer Cell Int. 2022 Nov 30;22:373. doi: 10.1186/s12935-022-02789-3 (PMC9710039; doi:10.1186/s12935-022-02789-3)
Supplement: Supplementary file 5 — Additional file 5: Dataset S5. Complete list of lncRNA molecular signature. [file 12935_2022_2789_MOESM5_ESM.xlsx]

## Sheet: heatmap_clusters
gene_name	cluster	T_NAIVE	T_ALL	B_NAIVE	B_ALL
LINC00544	cluster 1	0.926721	1.09562	0.0966092	6.04828
AL139352.1	cluster 2	16.7228	107.168	0.687188	2.60625
LINC00467	cluster 2	10.5424	24.2101	15.3242	7.19855
C10orf25	cluster 2	1.64115	17.4831	1.89256	12.5332
AC090152.1	cluster 2	7.51606	25.8281	0.441674	15.0504
TPT1-AS1	cluster 1	39.5204	68.0108	61.1218	71.8226
MIR4435-2HG	cluster 2	5.31723	89.8251	22.6096	48.0981
AC020659.1	cluster 3	45.1284	0.383545	8.23192	7.79087
DLEU1	cluster 2	20.2633	55.8002	24.7654	8.13185
AL138899.1	cluster 2	1.4142	59.3426	3.19393	5.01436
C20orf197	cluster 2	0.831866	7.70555	0.142861	3.16589
MRVI1-AS1	cluster 4	0	0	9.26975	4.45627
LINC00982	cluster 2	0.267877	14.246	0.260782	0
DLGAP1-AS1	cluster 4	14.6557	9.58071	14.8825	4.74578
AC021054.1	cluster 2	7.78393	35.4885	21.7136	20.0819
ZFAS1	cluster 1	354.955	144.532	294.708	505.641
AL162457.1	cluster 2	14.0402	20.1713	0.321054	1.57003
EIF3J-DT	cluster 2	26.0694	46.5227	37.211	31.171
AL450998.2	cluster 2	69.8544	126.283	75.2651	59.1602
C10orf91	cluster 4	9.64312	2.58198	6.24871	0.680438
ACTA2-AS1	cluster 3	6.32181	0.804371	0.169941	0.670346
C9orf139	cluster 1	0.431089	24.2928	5.55073	65.4404
LINC02363	cluster 1	0.563452	1.96545	3.10613	53.343
AC105219.1	cluster 2	68.394	170.562	91.7642	99.8437
C6orf223	cluster 2	0	9.4837	0.0545042	0
TP53TG1	cluster 4	15.8157	19.7982	16.2267	7.78658
AC138356.1	cluster 1	0.443758	1.22161	0.201562	7.26844
C9orf66	cluster 1	0	1.08251	1.53853	5.59317
AL021453.1	cluster 3	26.1118	6.37419	16.5214	5.76493
AP001062.1	cluster 1	7.43859	2.25877	8.10476	28.3848
MATN1-AS1	cluster 4	8.72232	1.21205	22.9856	3.91445
MIR22HG	cluster 3	32.4575	4.07482	23.0227	29.1996
AC091057.1	cluster 1	9.91715	19.4459	4.12935	17.9372
SNHG28	cluster 3	9.63628	5.89468	0.860684	0.612766
COLCA1	cluster 1	0	0	1.03361	2.54255
AC068631.1	cluster 4	3.67286	0.894153	2.62143	0.53398
MIRLET7BHG	cluster 1	0	7.98822	0.409772	6.23911
C5orf56	cluster 1	77.4273	156.388	89.1977	279.553
AC011450.1	cluster 4	1.03973	0.414411	2.70858	0.342629
MDS2	cluster 3	19.1122	0.678497	4.17067	0.65035
AC025279.1	cluster 4	7.47078	9.05383	196.662	5.93653
MIR29B2CHG	cluster 4	22.9864	38.4285	43.0351	17.0933
AL645568.1	cluster 4	28.9718	18.9723	32.8613	8.41053
AP000911.1	cluster 2	5.82048	7.53482	1.46421	0.0868501
LINC01973	cluster 4	1.78685	0.75787	3.06156	0.0830305
ATP6V0E2-AS1	cluster 3	9.21414	2.27357	0.560225	2.92616
BLACE	cluster 1	0	0	0	54.4977
LINC02397	cluster 4	0.614289	0.413365	127.162	1.24163
H1FX-AS1	cluster 2	2.29046	10.1593	4.87649	2.85118
LINC01089	cluster 2	134.767	503.316	80.1888	126.089
C17orf51	cluster 2	9.89194	11.6867	2.63959	0.972136
C1orf220	cluster 4	0.281726	0.654639	2.09587	0
FIRRE	cluster 2	17.8986	22.1014	3.88901	18.9321
LIPE-AS1	cluster 2	3.14817	17.1156	11.6204	7.02521
LINC00887	cluster 2	0	14.4184	0.170443	0.657876
MEG3	cluster 4	2.55807	3.1152	16.2563	0.968335
LINC00243	cluster 3	34.2543	4.04798	2.00671	9.3948
LINC01588	cluster 3	88.4714	3.81406	97.9971	7.1638
AL645728.1	cluster 3	30.8211	5.44749	13.033	14.9203
AC116351.1	cluster 2	0.144656	24.3806	0	1.9171
LINC00339	cluster 4	8.00291	8.70101	25.4715	8.00326
AC008060.1	cluster 1	0.383564	0	0	50.8588
AC005481.1	cluster 3	6.64185	0.262908	0.197523	0
CYTOR	cluster 1	5.60942	88.776	24.1456	88.149
AC092198.1	cluster 2	0	3.96327	0	0.166061
ENTPD3-AS1	cluster 4	6.03422	6.00651	10.1422	3.46427
LINC00114	cluster 1	0	0	0	75.4965
OSER1-DT	cluster 3	5.63094	1.26289	2.21872	1.31788
AC009948.1	cluster 1	4.46028	15.6516	1.94463	19.726
AC002456.1	cluster 1	0	0	0.686662	3.77643
AL158835.1	cluster 2	2.93563	7.09202	5.17469	1.55039
AC005076.1	cluster 1	1.8615	3.2051	0.973126	3.67176
AC245452.1	cluster 1	0.267877	6.84824	0.62946	6.98959
LINC01857	cluster 4	0	0	34.6802	1.39097
AC009506.1	cluster 1	0.133938	1.21133	0.775649	6.49636
DNAJC27-AS1	cluster 2	4.49785	8.34012	6.59485	2.35805
AL023693.1	cluster 2	0.128517	6.98874	0	0.28716
LINC01272	cluster 4	2.07267	5.86568	8.86541	2.19135
PRKAR2A-AS1	cluster 4	1.36837	0.173138	3.30174	0.289924
LINC00539	cluster 2	1.62179	20.6931	0.48917	6.68041
AC108879.1	cluster 4	0	0	2.02535	0.0830305
AC083949.1	cluster 4	0	0	1.78197	0
AP001347.1	cluster 1	2.13869	15.8781	2.50146	14.3369
AL390066.1	cluster 1	0.278594	0.822875	0.26411	4.30474
AL162586.1	cluster 1	4.67315	4.95968	3.08294	22.4279
AC078883.1	cluster 3	14.0107	1.68293	9.38051	4.22225
AC079630.1	cluster 4	0	0	2.82575	0.441768
LINC01504	cluster 4	0	0	9.70606	1.74929
AL021707.1	cluster 4	0.486095	5.87247	10.7966	5.02743
LINC02036	cluster 2	0.140863	12.8531	0.388907	0
DBH-AS1	cluster 3	81.8562	18.6892	1.39941	4.24428
MIAT	cluster 2	16.5882	64.4417	1.85335	13.4105
LINC00115	cluster 4	15.8984	10.1446	21.8762	10.9127
AC012368.1	cluster 4	10.4028	3.49429	22.6541	5.34222
AL109741.1	cluster 3	14.9983	2.97486	7.75989	2.46547
HAR1A	cluster 1	5.60531	3.93162	0.194454	13.3764
LINC01772	cluster 3	26.4675	5.43466	11.7227	6.73148
LINC00623	cluster 3	43.6224	5.32526	27.807	11.9841
BAIAP2-DT	cluster 1	7.51402	4.10073	3.14252	21.5152
AC016831.1	cluster 1	11.0713	2.55898	12.3227	10.373
SLC16A1-AS1	cluster 4	47.4346	57.9857	89.5485	51.316
Z93930.2	cluster 1	22.8546	24.4483	17.2315	52.01
AC021028.1	cluster 1	1.74218	0.120637	0.185332	6.98321
TEX41	cluster 1	0	0	0.163513	5.36563
FAM66C	cluster 2	5.87393	24.3868	5.0137	7.01833
KIAA0125	cluster 4	11.1219	374.362	457.54	31.7742
AC109826.1	cluster 2	26.3293	26.3652	1.74611	14.659
AC011893.1	cluster 2	0.718346	11.7243	0	2.03424
AL359541.1	cluster 4	2.31793	1.83545	10.0502	2.22284
SLC8A1-AS1	cluster 1	0	2.86744	0.0966092	4.95492
ITGB2-AS1	cluster 4	246.621	134.671	181.99	84.4987
AC105446.1	cluster 2	0	5.83741	0	0
WDR11-AS1	cluster 4	0.85409	0.593964	1.97685	0.101894
AL133346.1	cluster 1	0	0	0.0545042	5.59331
AL035541.1	cluster 4	0.281726	0.173138	2.6908	0.578344
AC004771.1	cluster 3	5.68381	0	1.88571	1.61207
AL355581.1	cluster 3	11.7421	0.142271	0.333137	0.487476
AL713998.1	cluster 1	0	0.79409	0.485883	102.75
AL139246.3	cluster 3	10.9527	1.14541	5.4516	5.17474
AC118553.1	cluster 2	1.47171	5.67763	2.57685	0.906448
MELTF-AS1	cluster 2	1.23832	15.2132	0.0820863	5.66682
AC093495.1	cluster 4	3.65918	0.91368	9.51761	1.2439
MIR646HG	cluster 2	1.12263	8.26401	1.60062	1.88876
AL590226.1	cluster 1	0.267877	0	0.412471	88.2396
LINC01013	cluster 1	0	0	8.65217	106.679
AC007381.1	cluster 1	0.433969	0	4.08843	3.50676
LINC00954	cluster 3	19.5298	4.34457	10.9388	2.43663
AC012123.1	cluster 4	0	0	37.159	1.48211
PIK3IP1-AS1	cluster 3	14.4478	1.98931	3.97981	2.19907
AC104653.1	cluster 4	21.4461	48.8324	63.0428	9.06623
AL121985.1	cluster 4	4.68934	5.51674	12.5141	0.196377
SEPT7-AS1	cluster 4	4.76655	1.41007	3.95406	0.739094
AC020571.1	cluster 3	25.8362	4.0938	1.12241	0.848871
VIM-AS1	cluster 3	5.58419	1.43918	3.0351	1.39513
CCDC26	cluster 1	0	0.171031	0	9.42129
EPHA1-AS1	cluster 3	41.9538	4.07545	1.72239	3.91875
AC009495.1	cluster 4	5.86825	5.14433	6.13314	0.777162
AC087071.1	cluster 4	0	0	1.69674	0.0868501
AL136181.1	cluster 1	0	2.50568	0	3.25625
AJ009632.2	cluster 1	1.06018	0.120637	2.03304	100.507
AL353194.1	cluster 4	7.5514	8.59186	12.8132	5.92452
AL136531.1	cluster 2	1.84998	9.83686	6.44609	4.61163
AC018462.1	cluster 1	0	0	0	5.71272
TFAP2A-AS1	cluster 1	0	4.25735	0.347156	11.7005
MIR181A1HG	cluster 1	29.7432	54.7083	4.52551	86.642
AC119428.2	cluster 4	8.1968	0.727714	36.8151	5.56791
LINC01747	cluster 1	0	0	0.248456	3.07617
SERPINB9P1	cluster 4	1.86401	2.04878	44.5083	7.76502
VAV3-AS1	cluster 4	0.140863	0.142271	2.85718	0.317881
LIMD1-AS1	cluster 4	3.57206	1.31886	4.27142	0.599122
AC091133.1	cluster 2	2.06707	9.73095	4.29249	2.53425
AL158071.3	cluster 2	0.577071	13.2782	0.370298	1.16372
AL450326.1	cluster 4	6.53467	5.83572	9.81252	2.54434
LINC02580	cluster 3	15.9654	2.62172	0.434666	0.566258
AC104024.1	cluster 4	0.81546	0	106.992	11.2905
LINC00309	cluster 3	5.50642	0	4.91931	0.101894
NA_48	cluster 4	131.514	102.53	125.651	56.9267
AL031728.1	cluster 4	3.50871	0.920831	5.01841	0.193303
AL035587.1	cluster 1	7.37713	16.7113	27.8032	32.6716
LINC00852	cluster 3	6.60552	1.1496	1.43698	4.09759
LINC01353	cluster 4	2.38552	7.72522	10.8828	2.87589
DLEU2	cluster 2	18.324	49.0022	28.4093	30.5854
AC013264.1	cluster 3	51.7056	5.6807	3.90241	1.59435
AL590428.1	cluster 1	0.451344	2.09346	0	2.84933
LINC01307	cluster 2	0.133938	6.53442	0.270295	0
LINC01891	cluster 3	6.97445	1.52219	0.824853	0.169881
AL451069.2	cluster 4	2.51164	2.26016	23.2359	3.58559
LINC-PINT	cluster 1	55.8406	15.184	83.8182	56.1235
AL162377.1	cluster 4	10.7034	12.6477	15.0585	5.62152
TRAF3IP2-AS1	cluster 1	6.69629	5.36547	4.97656	15.6739
LINC01104	cluster 4	0	0	5.88214	0
RFX3-AS1	cluster 2	6.79653	27.4595	5.20243	2.91257
LINC00865	cluster 1	17.4468	30.2397	31.9061	92.8323
AL390728.5	cluster 3	4.63865	0.634065	3.04302	2.46239
AL121601.1	cluster 1	1.80521	13.409	15.7768	22.1477
MHENCR	cluster 4	84.7985	37.6281	73.4298	28.4177
AP005273.1	cluster 2	0	5.20414	0	0
AC093673.1	cluster 2	16.1172	36.5145	9.9464	21.321
LINC02576	cluster 4	0	0.100063	3.36698	0
LINC00665	cluster 4	32.17	60.932	62.3088	29.2883
AC078883.3	cluster 4	5.52645	0.675213	14.942	6.7178
AL137186.2	cluster 1	0.422589	1.01493	0	2.97392
SNHG15	cluster 3	130.833	40.4525	63.8367	62.9892
LINC01725	cluster 3	7.65334	0	3.89118	0.0868501
SNHG7	cluster 1	102.701	47.7462	157.356	249.911
LINC00884	cluster 2	6.19238	16.7284	2.4587	2.02371
AC095030.1	cluster 1	0	0	0	2.36547
LINC01762	cluster 1	0	0.635836	0	2.73982
AC093157.1	cluster 4	22.0449	4.82545	34.9149	6.10348
LINC00642	cluster 1	0	0	0.142861	5.95677
LINC02573	cluster 2	0	108.142	1.66715	2.10288
AL078581.1	cluster 1	3.20204	6.56501	0.163513	5.67291
CHRM3-AS2	cluster 3	97.3894	1.69811	2.5686	5.95338
LINC01222	cluster 2	0.423251	47.8915	1.85427	10.6265
HOTAIRM1	cluster 2	27.672	51.3186	32.2618	13.7272
AL158212.2	cluster 1	3.68997	0.984313	0.615603	5.64254
LINC01137	cluster 2	5.56048	10.2417	2.00698	1.24581
AC108047.1	cluster 1	4.09677	5.60482	2.42634	6.35916
LINC01765	cluster 2	2.31879	27.0833	4.83774	2.06005
LINC01251	cluster 2	0.124813	6.45462	0.0966092	0.321786
AC062029.1	cluster 1	14.065	4.04041	26.3559	20.3615
AL049552.1	cluster 1	0	2.07323	0	2.3159
AL035446.1	cluster 1	0	0	0	4.34633
RNASEH1-AS1	cluster 3	21.2233	9.30125	24.0033	9.38342
LINC01781	cluster 4	0.281726	0	283.955	9.868
NA_62	cluster 4	0.144656	0.120637	4.95161	0.296173
AC092171.3	cluster 2	0.808354	5.46739	0.882782	1.7777
AP000253.1	cluster 2	0.568571	7.55451	0.376477	2.48604
LINC01800	cluster 4	0.144656	0	57.5084	6.2751
LINC01934	cluster 2	24.9105	170.157	1.38428	1.84674
SDCBP2-AS1	cluster 4	12.1365	7.23881	9.24866	4.17914
SLC25A25-AS1	cluster 4	67.6311	78.9752	72.7485	31.1842
MIR155HG	cluster 1	1.74673	6.40612	7.64515	17.7301
AC007879.3	cluster 4	0.992985	0.707592	3.92589	0.456928
AC231981.1	cluster 4	8.83243	6.58291	15.6703	3.35756
MCF2L-AS1	cluster 3	4.36107	0.342062	0	0
LINC00957	cluster 4	21.2974	1.88665	39.0511	5.56973
LINC01221	cluster 2	0	15.8391	0	1.10142
HIPK1-AS1	cluster 3	24.199	1.2249	5.5051	1.0659
LINC00402	cluster 3	3.40801	0.171031	0	0.591732
LINC01871	cluster 3	13.7039	6.4296	1.07506	5.64744
AF127577.4	cluster 1	0.892634	0.620952	0.878792	3.6512
LINC00494	cluster 4	1.17123	0.513093	87.5946	2.02085
AC116614.1	cluster 1	1.93213	9.29006	1.66118	14.6284
AL109767.1	cluster 3	4.3784	0	0	0
AL390961.2	cluster 2	1.49297	7.69878	1.60129	4.30725
AF064858.1	cluster 1	0	3.31792	0.197523	10.371
ASH1L-AS1	cluster 2	8.98718	28.1307	13.981	16.4702
TMEM147-AS1	cluster 2	9.20972	29.1448	17.1001	13.3707
AC019197.1	cluster 4	0	0	8.47861	0
AP001189.1	cluster 4	2.59437	0	17.6076	0
AC123023.1	cluster 4	0	0.855154	9.89661	0.78677
PITPNA-AS1	cluster 3	21.4611	7.69112	5.64679	9.42933
AL365440.2	cluster 2	0	46.438	0	0
AC068282.1	cluster 4	1.35169	0.504182	3.33532	0.427613
LINC00106	cluster 2	47.806	137.144	136.896	87.3004
AP003774.4	cluster 2	3.23217	8.1201	6.19422	1.03275
AL031186.1	cluster 2	0.506661	23.5792	0.0545042	2.95629
LINC00987	cluster 3	7.22919	0.171031	0.223332	0.279408
AL354977.2	cluster 2	0.265676	6.19624	1.39353	1.85035
AL158071.4	cluster 2	0.124813	7.98134	0	1.31495
BX293535.1	cluster 1	5.47188	2.36312	0.568868	8.93878
CAMTA1-DT	cluster 4	8.83919	5.41019	26.1196	11.0749
AL357060.1	cluster 2	119.576	136.254	25.587	80.7091
LOC150051	cluster 2	0.643908	11.2109	0.290928	4.20249
LINC02245	cluster 4	0	0.200126	42.97	0.24998
AC002454.1	cluster 2	0	172.188	0.205984	60.1208
LINC01473	cluster 4	10.2523	7.96542	10.2869	4.02823
NALT1	cluster 2	3.65854	13.0765	2.03013	2.74949
LINC01238	cluster 1	4.4505	9.76309	10.6067	32.7834
LINC00649	cluster 2	109.159	227.78	14.2503	72.2435
AL391069.3	cluster 1	7.40111	45.4475	25.7436	66.5929
LINC01679	cluster 1	5.86741	1.21917	8.66976	5.89546
AL391832.2	cluster 1	3.115	4.27496	3.59836	10.9153
ZEB2-AS1	cluster 4	0.681913	0.242334	17.4726	8.68168
LINC01410	cluster 1	0.285519	9.40015	3.77538	8.94984
LINC00426	cluster 2	14.9958	135.758	16.8362	101.05
BX284668.5	cluster 1	8.95797	2.78467	10.7398	8.16936
TNFRSF14-AS1	cluster 4	10.1364	7.47461	17.2092	4.95606
AC004865.2	cluster 2	5.67594	76.2178	15.1532	24.2676
PSMD6-AS2	cluster 3	20.5493	4.84379	5.41013	5.22294
PRKAG2-AS1	cluster 3	6.7265	0.262908	5.44019	3.33082
AC106047.1	cluster 1	4.50055	0.273201	1.40778	5.78894
ERICH6-AS1	cluster 2	7.75253	21.244	4.37978	4.01991
AL512306.2	cluster 4	15.1112	14.2055	27.3582	13.6467
AC012358.3	cluster 4	3.99382	3.11902	7.08209	2.72757
CDKN2B-AS1	cluster 1	0	4.18278	1.11182	5.34198
SUCLG2-AS1	cluster 3	6.31353	0	1.52169	1.12567
AC093010.2	cluster 4	4.09903	2.45894	22.5137	0.94492
AC141424.1	cluster 1	1.14847	4.73553	0	3.52433
AL031733.2	cluster 1	0.535753	1.53816	7.09003	58.0541
PRR34-AS1	cluster 1	1.41423	2.56636	2.65644	12.2317
MUC20-OT1	cluster 2	48.6103	123.582	73.6655	84.4821
LINC00996	cluster 1	0	0.284543	3.22798	5.64319
LINC00960	cluster 1	0	2.41861	0	10.6131
AC092910.3	cluster 2	9.16092	22.6473	16.5653	4.80426
AC107464.1	cluster 2	5.22904	23.0588	2.23434	3.18458
AL591895.1	cluster 3	85.1904	15.3551	53.9056	28.7337
AC092894.1	cluster 1	0.526628	0	1.13185	7.04385
DUBR	cluster 2	0.394282	5.25879	2.10398	1.784
AC147067.1	cluster 4	17.8136	12.9528	26.6704	9.76056
MIATNB	cluster 4	50.9259	56.447	65.9677	31.6741
AC107959.1	cluster 2	2.78135	14.7702	3.02269	1.03055
A2M-AS1	cluster 3	18.6851	0.120637	0.424894	1.74872
LINC00861	cluster 3	536.813	13.0831	15.5987	14.5323
AC105285.1	cluster 1	0.584621	1.78357	5.29959	8.40272
AL357153.1	cluster 4	0.422589	0	3.91786	0.106453
NEAT1	cluster 1	505.032	955.921	699.9	3308.47
AP000787.1	cluster 1	3.91851	0.958706	3.95904	3.19439
FAM111A-DT	cluster 4	7.85397	10.0496	22.2651	7.36371
AC022075.1	cluster 1	3.8364	0	0.48917	8.68954
CRNDE	cluster 2	0.699645	48.971	0.309458	22.7368
LINC02202	cluster 1	0	0	2.61305	5.19903
AC025164.1	cluster 3	127.396	14.3031	177.333	38.7842
LINC01184	cluster 3	47.4295	21.5323	56.8396	33.1384
LINC02273	cluster 1	53.4696	35.9909	4.75477	90.0529
AP002026.1	cluster 3	7.45736	3.08844	2.52729	0.483656
AC022113.1	cluster 3	2.88271	0	0.169941	0.0944834
LINC01550	cluster 3	173.011	115.127	2.37809	3.48322
UBR5-AS1	cluster 1	2.618	4.77858	12.7832	18.7996
LACTB2-AS1	cluster 4	12.076	4.46571	5.90882	0.660914
CACNA1C-AS1	cluster 2	1.22959	12.6407	0.755339	0.794183
AP000977.1	cluster 3	4.97048	0	1.06811	0.398067
STARD4-AS1	cluster 2	0.544271	13.7643	0.277836	4.3307
Z84485.1	cluster 4	15.9429	7.40185	20.5756	4.96569
AC005920.1	cluster 3	3.09001	0	0.0969759	0.278867
AC025263.1	cluster 3	18.1756	1.41074	18.6985	3.38145
AC090204.1	cluster 4	15.364	3.81516	9.33625	1.03948
ZBED5-AS1	cluster 3	13.4762	4.56124	13.3331	9.40573
AL359220.1	cluster 3	45.3162	23.8411	2.69955	16.1687
MIR4458HG	cluster 1	25.8369	24.0347	18.1659	48.2267
AC120114.1	cluster 3	6.62223	0.797971	2.28157	2.72676
LINC00926	cluster 4	9.01272	18.8313	1587.03	44.9669
UBA6-AS1	cluster 2	6.33221	20.6503	12.3289	9.76047
NNT-AS1	cluster 2	39.4649	83.4523	48.5378	42.6311
AC098487.1	cluster 2	0.144656	5.91489	0.457629	0.767909
SEMA6A-AS1	cluster 3	7.64603	2.26015	7.9044	3.75184
AC008676.1	cluster 4	0	0.120637	3.64905	0.0706319
AC008906.1	cluster 3	10.3189	0.342062	4.39116	1.95774
HHIP-AS1	cluster 2	0.140863	67.3685	2.84855	9.68108
AC109492.1	cluster 2	1.38319	5.93218	0.28431	0
ZNF436-AS1	cluster 1	4.16683	1.61116	1.10645	5.12404
LINC02405	cluster 2	0	11.6676	0	0.1737
AC008467.1	cluster 4	12.2866	5.82411	7.41817	2.12186
AC008667.1	cluster 2	0.289312	3.85572	0.537079	0.172526
EAF1-AS1	cluster 1	2.1895	20.3944	3.25242	17.8015
LINC02021	cluster 1	1.45795	4.36516	1.7351	6.78208
PVT1	cluster 1	93.9684	15.6597	17.5197	77.2508
AC007370.1	cluster 2	0.798085	9.23313	1.43282	2.21115
AC004803.1	cluster 1	2.35631	3.41509	0.794024	3.76766
AP002884.1	cluster 3	16.7971	5.68436	3.31622	4.47794
PURPL	cluster 1	0	0	0	4.43361
ZBED3-AS1	cluster 2	1.0799	5.74174	0.489881	2.9432
AL161781.2	cluster 4	0.324063	0	30.002	0.678583
THAP9-AS1	cluster 3	51.574	23.4568	43.0638	57.4139
AC037459.2	cluster 1	1.65362	0.142271	0.115436	7.42117
AF117829.1	cluster 1	9.67075	7.50836	30.8116	31.9302
AC025539.1	cluster 4	0	0	3.44576	0
AC107884.1	cluster 4	0.776041	0.200126	5.73496	0.76367
LINC00958	cluster 1	0	0	0	156.226
AC145285.2	cluster 2	0.265676	2.94753	0.907228	0.594372
LIX1-AS1	cluster 4	0.565027	0	34.0639	0.37335
MALAT1	cluster 3	61576.7	14509.9	30310.2	34996.3
LINC02482	cluster 4	5.23277	4.73188	4.69529	1.78996
AC084082.1	cluster 4	1.67808	0.100063	3.79163	0.141264
AC037459.3	cluster 3	10.8036	2.13214	2.14665	4.28773
AC040970.1	cluster 1	0	0.171031	0.952782	5.06298
AP003354.1	cluster 2	3.45813	26.5227	6.83171	5.45459
MIR3142HG	cluster 1	1.87374	20.3046	2.5927	17.0271
AC120193.1	cluster 4	0	0.142271	9.71054	0.256731
OTUD6B-AS1	cluster 3	125.347	59.0938	97.795	85.3775
C8orf37-AS1	cluster 2	0.140863	7.87755	0.272363	0.407576
AC023202.1	cluster 4	0	0	2.8804	0.208235
AC100810.1	cluster 3	19.2485	6.44984	7.56409	10.5101
AC087627.1	cluster 1	0	0.200126	0	13.5871
AP001816.1	cluster 1	4.35767	2.30835	9.7844	10.7631
AP003068.2	cluster 4	0.427708	1.56982	6.02729	2.39246
AP002387.2	cluster 3	94.0636	60.832	39.7324	25.0819
AC022182.1	cluster 1	2.81911	0	2.63176	2.91503
AC022182.2	cluster 1	0.281726	0.342062	0.115436	10.4144
SCARNA9	cluster 4	886.315	864.309	1953.75	797.174
AC136475.3	cluster 3	15.3817	2.86843	1.09854	1.47021
AP000866.5	cluster 4	4.04642	1.86657	16.6776	2.534
AP001318.2	cluster 2	1.85585	5.32061	0.0545042	2.81426
TOLLIP-AS1	cluster 2	8.26043	7.43105	3.92758	1.39566
AP001636.3	cluster 4	0.306688	3.2807	13.078	1.51706
AP000759.1	cluster 2	2.96537	8.4687	2.96763	0.447287
AC145124.1	cluster 3	4.90528	0.799133	0.733609	1.26926
IFNG-AS1	cluster 3	32.1382	0.842377	14.694	1.50882
LINC02422	cluster 4	0	0.120637	20.2348	4.31283
AC069503.1	cluster 1	1.3772	7.35336	11.1329	32.8875
LINC02446	cluster 3	30.2438	0.171031	0	0
URB1-AS1	cluster 1	3.16307	1.49554	2.46445	6.9977
LINC00944	cluster 2	0	5.63146	0	1.32555
CACNA1C-AS2	cluster 2	13.7333	74.1924	4.51304	6.8298
AC010175.1	cluster 3	4.71351	0.513428	0.923733	0.514371
LINC02361	cluster 3	70.7739	17.3103	11.8597	7.52185
AP000777.3	cluster 2	0	89.1668	2.10412	1.05442
AC005842.1	cluster 3	67.3979	0.544295	1.20492	1.37176
AP001453.2	cluster 1	0	2.31245	0.465286	10.0541
AC135782.1	cluster 2	0.786883	61.3472	2.27529	4.34498
TMPO-AS1	cluster 2	2.26999	18.3984	4.02975	12.5872
AC126178.1	cluster 4	0	0.507466	3.73972	0.212907
AC079601.1	cluster 4	0.531352	0.484669	2.53235	0.0706319
AL139020.1	cluster 4	1.02108	0	304.958	24.5181
KRT73-AS1	cluster 3	35.8422	8.54185	0.447093	0.759765
AC125603.1	cluster 1	0	0	0	16.3231
AC084033.3	cluster 2	10.7875	319.54	9.34732	67.88
AL391832.3	cluster 1	0	0	0.273689	2.12148
AC008083.2	cluster 3	6.8795	0	4.15559	1.27653
LINC02207	cluster 2	0	6.03087	0.577526	3.45789
DIO3OS	cluster 1	0	4.32648	0.109008	3.80525
LINC00239	cluster 3	3.01768	0.173138	0.290561	0.141264
AL133467.1	cluster 1	0.821272	0.241274	3.89386	4.36485
AL135999.1	cluster 3	7.73382	0.473327	2.89977	2.16974
AL121603.2	cluster 4	29.1691	24.2868	41.0888	22.0028
AC004846.2	cluster 1	6.18724	18.4363	15.9936	20.845
AL163932.1	cluster 3	4.92593	0.200126	0.281001	0
AL118556.1	cluster 1	0	0	0	3.34555
USP3-AS1	cluster 3	3.54822	0.291668	0.758133	1.05654
ZNF710-AS1	cluster 2	11.2279	63.9652	9.77456	22.8804
AC010247.2	cluster 4	7.01338	7.72237	49.3385	5.12164
AL117209.1	cluster 4	0	0	1.84707	0
AC091045.1	cluster 4	0	0	3.99917	0.382048
CERNA1	cluster 3	6.04036	0.466913	8.84793	1.59307
AC015712.2	cluster 1	0	0	0.947571	4.13695
AC023034.1	cluster 2	0	3.07493	0	0
AC084756.1	cluster 3	6.05478	0.100063	0.281001	1.10545
AC004943.2	cluster 2	6.1028	13.7011	8.64903	2.41793
LOC283710	cluster 4	0	0.171031	35.7936	1.42282
AL138976.2	cluster 2	1.08403	10.3863	1.47369	4.49628
LINC01922	cluster 1	0.124813	0	0	11.8678
AC083843.3	cluster 1	2.44397	4.24193	1.1192	9.80712
AC072061.1	cluster 1	1.91613	0.799133	6.33248	6.06952
AL365361.1	cluster 3	80.346	27.9887	30.4948	15.6334
AC109449.1	cluster 3	5.56847	1.27201	3.17515	0.759901
AC093010.3	cluster 4	48.8425	51.5525	66.6795	34.8588
AC017100.1	cluster 2	0.289312	7.04462	0.248958	5.24265
AC009414.2	cluster 1	0	0.120637	1.97493	6.45446
AC104794.2	cluster 4	0.924312	1.18479	18.5602	4.45464
AC034111.1	cluster 1	4.40479	0.464806	1.19141	4.28774
AC002464.1	cluster 1	0.162032	17.8976	0.163513	18.5952
AL138781.1	cluster 2	3.66395	28.9886	0.805241	1.5417
KDM7A-DT	cluster 3	17.1229	5.18399	10.318	3.38346
AC099778.1	cluster 4	10.3038	12.7537	23.3609	9.41674
AL132996.1	cluster 3	2.80059	0.100063	0.592041	0.491667
AC068338.2	cluster 3	8.4728	2.18896	8.12077	4.06401
AP005482.1	cluster 2	4.37854	24.7451	0	0.627691
AC092375.2	cluster 3	6.64014	0.916486	0.745277	0.657015
LINC00562	cluster 2	8.51153	28.8261	17.9079	14.5761
LINC02367	cluster 2	0.285519	5.54826	0.771981	1.05363
ATP2A1-AS1	cluster 2	5.22517	20.0957	5.24381	15.3424
NBAT1	cluster 2	5.70337	5.80907	0.109008	0.166061
AL049796.1	cluster 4	2.4852	0.687612	5.62357	1.33264
AC011773.4	cluster 3	6.52232	1.22266	6.79223	1.95861
AC009041.1	cluster 3	3.43491	0	0	0.177514
AL161912.2	cluster 2	0	5.71789	0.0820863	4.21087
STAM-AS1	cluster 3	12.0813	4.5509	2.66785	8.02456
AL118516.1	cluster 3	30.909	6.42016	9.99739	23.4902
AC009133.3	cluster 4	4.73921	0.662099	3.2244	0.109646
AC106799.3	cluster 2	0	8.8735	0	0
AC009065.4	cluster 2	1.91788	17.0672	4.97952	5.28451
AC003102.1	cluster 2	39.869	100.095	81.4499	62.4679
LINC01963	cluster 2	10.8444	29.3806	8.28419	11.9922
AC092803.2	cluster 4	4.43889	5.77849	6.76161	2.73351
AC009041.2	cluster 3	40.9552	1.01727	2.88423	3.13634
TAT-AS1	cluster 4	0.267877	0.2207	1.99305	0.0830305
ADPGK-AS1	cluster 3	3.00593	0.242334	2.28084	1.91522
LINC00565	cluster 3	15.5367	0.566976	1.42703	2.17954
AP003469.4	cluster 4	14.2498	15.0181	16.2179	5.71898
AC092123.1	cluster 2	2.13881	9.55881	11.6573	7.92414
NA_86	cluster 4	1.58901	1.93204	7.5329	0.57887
Z83847.1	cluster 1	0.941596	0.173138	0.26655	2.63066
AC099524.1	cluster 4	0.531836	6.02876	71.6296	5.40117
AC103706.1	cluster 1	6.81334	6.60233	3.26114	23.0106
AC092142.1	cluster 2	1.23254	15.2488	0.534679	0.101894
LINC01355	cluster 2	0.411658	8.13964	0.205984	5.00152
AC027682.4	cluster 2	2.6169	44.2004	6.91801	11.4506
AC124068.2	cluster 4	5.25354	0.717433	17.384	1.83424
AC109446.3	cluster 4	0.771104	1.16314	4.10366	0.386607
AC026471.4	cluster 2	12.3028	122.101	31.0803	39.5957
PAN3-AS1	cluster 1	4.80246	5.10469	4.31731	19.2018
AC135782.3	cluster 3	20.2485	2.09556	1.55951	2.20376
AC083837.1	cluster 4	0.140863	0.142271	2.25448	0
AC007728.2	cluster 4	0.412533	0	5.52779	0.58922
AC008555.1	cluster 2	0.162032	3.07814	0.412042	0.50332
AC133550.2	cluster 3	4.76365	0.341337	1.16485	0.326188
LOXL1-AS1	cluster 2	4.31623	11.7087	0.352381	2.24422
LINC00662	cluster 4	33.9246	34.8391	64.9763	24.1114
AC144831.1	cluster 1	0	2.49207	0.278949	2.99493
AC108134.2	cluster 1	10.194	3.9742	11.1732	18.519
MMP25-AS1	cluster 1	26.7567	30.3242	9.32141	47.3404
AC007336.1	cluster 1	0.401815	7.1986	1.69978	9.16425
AC004494.1	cluster 3	5.94849	1.49629	1.843	1.50094
AC108134.3	cluster 1	8.54747	7.70065	1.32872	14.0516
AC007613.1	cluster 3	11.125	1.28053	6.49952	2.98995
AC087741.1	cluster 3	49.8715	2.63973	56.3536	18.866
LINC01977	cluster 2	3.28852	17.6589	0.093667	0.714178
AC127521.1	cluster 2	14.773	29.348	4.12726	2.31772
AC127496.5	cluster 1	1.95164	0.803956	1.28303	4.30517
AC110285.2	cluster 1	0	19.9242	3.8903	18.3384
TAPT1-AS1	cluster 1	4.2425	2.36096	11.3984	20.1529
AC008551.1	cluster 1	0.140863	0.89908	0.673994	5.08565
AC127024.2	cluster 1	2.66183	5.92483	1.73195	9.22499
AC145207.5	cluster 1	7.0091	13.8538	4.78776	13.7555
LINC00667	cluster 3	95.3169	42.7485	59.7308	43.5937
AC009831.1	cluster 4	15.0706	13.9168	24.0894	9.5513
AC022211.2	cluster 3	3.53762	0.171031	1.02228	0.465967
LINC00909	cluster 3	28.2076	12.1808	20.2222	14.4893
AC016866.1	cluster 1	0	5.65581	0.093667	14.644
AC064805.2	cluster 1	0	2.37242	0.248958	3.83097
AC005332.1	cluster 4	1.07623	0.466913	5.98044	1.64436
AC004687.1	cluster 2	41.4773	724.639	377.118	261.051
PCAT18	cluster 2	0	77.1809	0	2.41915
NDUFV2-AS1	cluster 3	8.31577	1.76067	5.17249	6.42387
AC004585.1	cluster 4	3.62686	11.3183	41.028	6.68286
AC005224.3	cluster 1	13.4949	0.455574	3.27894	17.1239
AC005838.2	cluster 2	23.3181	96.3833	8.72451	7.41205
AC087164.1	cluster 4	9.8782	4.21731	22.6839	3.01407
AL135905.1	cluster 3	2.69772	0.120637	1.03899	0.885361
AC005224.4	cluster 3	5.27183	0.171031	0.861098	1.59366
AC093330.1	cluster 4	0.726145	0.753641	10.7992	0.56984
ZNF793-AS1	cluster 2	2.91944	14.1387	4.65455	10.4588
AC067852.2	cluster 2	20.0578	82.1372	33.3382	24.9163
AC111182.1	cluster 3	14.5761	2.18244	1.69331	2.42803
LOC100505549	cluster 4	29.8405	19.9914	119.589	29.2184
ASB16-AS1	cluster 1	32.6452	77.6288	57.8058	77.3423
ILF3-DT	cluster 4	231.975	134.999	154.735	81.0621
AC008105.3	cluster 4	204.534	255.698	235.916	59.6133
RNF157-AS1	cluster 3	12.6596	0.100063	0.1624	0.141264
AC011476.3	cluster 1	0.249626	0.100063	0.393272	4.91876
MAP3K14-AS1	cluster 2	3.0563	7.80019	0.790677	0.177514
AC138150.2	cluster 1	0.826658	2.62384	0.503789	3.29599
AC027307.2	cluster 2	12.5241	32.4117	12.8521	16.3961
SNHG22	cluster 3	126.64	14.9369	37.8187	30.836
KCNJ2-AS1	cluster 1	0	0	0.370665	3.62909
AC011447.3	cluster 2	9.3207	50.1447	12.1168	19.506
AC025048.4	cluster 4	0.144656	0.513428	3.5352	0.29542
ZNF582-AS1	cluster 4	5.9374	8.58406	14.6976	4.78981
AC006504.5	cluster 2	9.84292	37.9118	24.9918	19.3552
AC007998.3	cluster 1	0	0	0.136591	3.30521
KF456478.1	cluster 2	0	3.61805	0	1.45795
RUNDC3A-AS1	cluster 2	0.624065	2.71196	0.860695	1.64469
AC009005.1	cluster 2	0.828073	7.92659	2.04744	2.74953
AC027097.2	cluster 4	4.31077	1.43457	16.0808	2.94004
AP001160.2	cluster 1	0.133938	2.42488	1.6451	2.98574
MZF1-AS1	cluster 4	11.1823	13.8472	18.3405	8.82327
AC022144.1	cluster 4	0.80363	2.87152	14.4016	2.37315
AC008946.1	cluster 1	0.162032	3.06807	0.667911	3.39549
CARD8-AS1	cluster 4	18.5259	6.38932	27.1664	14.3207
AC243960.1	cluster 3	61.9265	8.89343	46.5436	36.4095
NAPA-AS1	cluster 2	4.43168	12.152	12.9333	7.29935
AC132192.2	cluster 3	16.4398	6.26748	12.8581	8.99499
AC005759.1	cluster 4	0.667491	0.171031	9.57623	1.8753
LINC00664	cluster 2	0	6.48379	0.193952	1.74211
Z69706.1	cluster 2	25.467	81.7052	38.7035	18.4721
AL118506.1	cluster 2	14.0774	23.5519	17.3862	7.4779
AC006942.1	cluster 4	0.853625	0.628103	2.72921	0.1737
AC008894.2	cluster 1	0.124813	3.23864	0.379963	7.32621
ZSCAN16-AS1	cluster 2	32.4135	74.3549	35.3592	42.4855
RAB11B-AS1	cluster 1	12.8022	32.3032	17.8323	39.4125
LINC01224	cluster 1	0.580452	4.63614	0.548627	10.1167
AC245052.7	cluster 2	0	5.93328	0	0.101894
AL049840.2	cluster 1	0.144656	0.891011	0.331044	1.77364
AC135178.5	cluster 2	5.76982	27.0801	10.4337	19.3983
AC022239.1	cluster 2	0	34.8988	4.9745	12.4444
AC010969.2	cluster 2	17.8316	33.2821	11.418	15.2962
AC078795.1	cluster 2	0.162032	3.69499	0.687246	0.81686
AC110769.2	cluster 3	23.9107	7.46133	9.04549	7.4036
AL356488.2	cluster 4	16.3698	6.96329	35.2351	9.79072
MIR222HG	cluster 1	4.63508	12.7795	13.0812	55.1576
AL360012.1	cluster 4	70.2601	26.8015	214.331	126.032
AC027020.2	cluster 3	42.7612	11.3653	7.71487	5.84823
LINC01480	cluster 4	2.15143	1.62232	55.922	20.6485
POC1B-AS1	cluster 4	13.0079	8.52435	18.6348	8.03613
AL023806.1	cluster 2	0.265676	4.93514	0	1.50298
AC079610.2	cluster 4	3.53612	4.18791	4.28276	0.317993
AC095055.1	cluster 1	3.51409	3.61038	1.78379	11.3646
AC005034.3	cluster 1	5.96993	5.66854	1.57747	7.70026
LPP-AS2	cluster 1	0.669084	4.12652	2.9136	3.99761
AC136475.9	cluster 2	19.0089	54.0687	7.73933	9.64664
AL512631.1	cluster 1	0	0	1.81304	5.1534
AC008555.5	cluster 3	5.32216	0.555637	1.99012	0.1737
AC018647.2	cluster 3	22.3466	10.9182	11.6418	11.1209
AC247036.1	cluster 2	6.60669	183.985	2.18677	0.0944834
AC016831.5	cluster 1	45.9297	10.3094	47.4515	37.2379
TMCC1-AS1	cluster 1	3.27298	13.5658	6.91341	13.6475
ATP2B1-AS1	cluster 4	54.8432	11.8912	106.158	29.2091
Z98200.1	cluster 4	1.98058	1.80747	3.35936	0.483109
AC112187.3	cluster 3	3.11964	0.142271	1.1307	0.617959
AC008875.1	cluster 1	1.1443	2.87974	0.315286	2.81237
AC008667.4	cluster 2	0.524427	49.5959	1.76464	3.89479
AC011337.1	cluster 4	0.544271	3.52256	3.3012	0.459344
LINC01215	cluster 1	146.478	59.9538	177.175	179.135
AL096865.1	cluster 1	0	1.51005	0	4.67411
NA_91	cluster 4	7.25713	4.49112	5.35877	0.997857
AC026979.2	cluster 3	517.204	123.035	81.1416	77.9636
AP001330.5	cluster 1	1.70066	0.878171	0.107895	1.738
AC012073.1	cluster 2	1.00748	14.317	0.794207	2.40453
AC103724.4	cluster 1	7.04873	4.8089	3.00212	25.7184
AC090948.1	cluster 3	55.4245	3.5268	2.49014	6.31696
AC091979.2	cluster 1	0	0	0.164173	3.437
FGF14-AS2	cluster 2	1.77289	6.82114	0.256067	0
AC055822.1	cluster 4	53.0201	42.6626	55.1115	11.569
AC008280.3	cluster 4	9.21633	3.85816	16.3734	4.87782
AC087623.4	cluster 2	0	3.02376	0	0.3256
CASC15	cluster 2	30.461	494.34	3.58426	67.1491
AC135507.1	cluster 1	1.30104	0.982448	9.27667	7.1712
AL451050.2	cluster 2	0.431089	3.71127	4.04717	2.44281
AL645933.2	cluster 2	1.14	7.0186	3.54237	3.11663
AC004908.1	cluster 4	0.401815	0.142271	1.83072	0
AC044849.1	cluster 3	358.681	62.9668	213.834	66.7047
AC009686.2	cluster 4	0.133938	0	16.7006	0.511652
AL137003.2	cluster 3	7.92596	0.484669	1.28639	0.657529
AC074032.1	cluster 2	1.63433	5.29588	0.994264	2.46783
AC008035.1	cluster 2	3.0766	18.8069	8.25484	7.46657
Z97832.2	cluster 2	1.38562	7.86808	2.80053	3.92111
AL139246.5	cluster 4	90.6195	103.199	163.621	19.0853
AL021807.1	cluster 1	0	2.56136	1.40442	8.3295
AL024507.2	cluster 1	6.39572	3.13762	2.27286	9.42487
AC090948.2	cluster 3	7.12864	0.649737	0.209103	0.204129
AC104958.2	cluster 3	8.82442	1.49957	6.6209	2.78404
AL121992.3	cluster 3	4.60413	0.400252	3.71064	0.449517
AL645608.8	cluster 2	1.28243	4.69629	3.69098	0.231117
AC090948.3	cluster 3	22.7435	2.30622	1.67246	4.10408
AC016745.2	cluster 1	0.133938	0	0.387672	9.83018
AL138762.1	cluster 2	2.06031	11.7956	4.8247	4.25417
AC110792.3	cluster 1	2.59226	2.74167	1.53426	5.84794
AL021707.6	cluster 2	6.90202	26.3497	21.7828	13.3893
AL022322.1	cluster 2	1.72083	11.3183	0.500985	4.98007
AP000345.2	cluster 2	4.96572	221.083	13.5585	64.5082
AL592148.3	cluster 4	6.24932	1.80035	12.9176	5.22943
AC093726.1	cluster 3	13.0922	4.27553	5.1418	3.97091
AC004854.2	cluster 3	18.7997	2.86943	5.5256	6.8876
AC019131.2	cluster 1	0	1.40666	0.300402	2.9566
U62317.3	cluster 2	12.8799	64.6487	17.7645	27.1367
AL844908.1	cluster 4	4.8129	2.78868	21.1146	7.44298
AC027644.3	cluster 4	19.0191	26.2393	41.2629	26.3001
AL022328.1	cluster 1	0.273173	2.07355	0.715331	3.65694
AC097534.2	cluster 1	7.28615	9.18694	5.66749	27.1082
AL159169.2	cluster 4	3.68709	7.45213	53.7852	8.30252
AL353708.3	cluster 3	5.56546	0.488547	3.3229	2.28144
AL122035.2	cluster 3	5.69161	0.293775	0.754226	1.27095
AC107464.3	cluster 2	11.5743	42.8573	17.1341	25.5465
AC099568.2	cluster 2	7.70336	48.4596	14.7616	20.2794
AC009570.1	cluster 2	0.576068	8.11607	1.44957	1.39068
AC008124.1	cluster 2	51.6259	127.033	95.48	99.7523
LINC02035	cluster 2	15.5824	61.4884	32.2451	13.8935
AL359921.2	cluster 2	10.1356	25.3145	18.9287	11.2733
AL449106.1	cluster 4	0.124813	0.120637	1.79054	0.0868501
AL512598.1	cluster 2	0.399614	3.60175	0.0883566	0.0830305
AC144652.1	cluster 2	21.4711	71.6604	31.3465	14.3597
AL355512.1	cluster 2	0	65.2155	0.436993	0.188744
AL133215.2	cluster 2	0	6.69392	0.193952	2.10705
AC108673.2	cluster 1	10.1838	3.70704	3.05278	11.4195
AL022328.3	cluster 1	5.82939	1.39969	15.3141	17.6043
AC062037.2	cluster 2	0	2.39612	1.16117	0.289924
AL355816.2	cluster 2	22.5528	22.432	10.7294	4.18816
AC102953.2	cluster 1	4.51165	18.576	5.48555	15.7192
AL022328.4	cluster 1	3.20257	5.20431	8.75988	16.1046
AC090114.2	cluster 2	17.0003	32.8394	11.4954	20.8752
AC005229.4	cluster 1	0.995203	0	2.2101	9.56443
AC007032.1	cluster 4	2.42524	3.0909	5.55361	1.72008
AC103591.3	cluster 4	75.524	54.2831	241.103	58.9906
AC027449.1	cluster 3	7.13727	0	0.0966092	0.101894
AL355488.1	cluster 2	7.12864	15.8588	9.80213	9.24726
AL137796.1	cluster 4	0	0	3.23196	0
AC004067.1	cluster 3	9.2842	2.39262	2.52982	2.27198
AC064836.3	cluster 2	38.8159	65.6603	20.9232	15.2527
AC096733.2	cluster 4	0.267877	1.01493	76.8584	9.39733
AC007686.3	cluster 2	5.29622	14.23	7.08271	5.20728
AL136038.5	cluster 3	21.0372	4.31664	7.6342	4.51375
AC106739.2	cluster 4	0.144656	0.173138	4.49471	0.172526
AC015912.3	cluster 1	3.13301	2.51412	2.45613	8.77372
AC245297.3	cluster 3	3.28163	0	3.99979	1.15082
AC009318.3	cluster 3	8.16185	1.46046	1.04272	1.45191
AC103691.1	cluster 2	16.9097	47.186	30.4356	35.7586
AL034397.3	cluster 2	2.76222	106.192	19.2107	23.7671
AC005332.4	cluster 2	6.54234	30.8226	6.86423	8.48566
AC131238.1	cluster 1	0.40874	1.35582	0.0820863	1.54077
AC001226.1	cluster 3	3.57701	0.120637	1.57796	0.813394
AC020656.2	cluster 3	3.63498	0.262908	0	0.727605
AC048341.2	cluster 4	4.8854	8.99991	17.1079	6.09389
AL161421.1	cluster 1	5.87053	5.22331	2.1435	8.96983
AC009120.5	cluster 2	0.706302	6.23725	2.80269	2.54635
AC012150.2	cluster 1	0	0	0	6.06224
AC104971.3	cluster 4	0	0	4.01008	0.491661
LINC01730	cluster 3	6.64117	0	0.649079	0
AC100835.2	cluster 1	1.11673	8.30914	2.83739	10.5846
AL035461.2	cluster 2	8.13693	55.2666	15.2059	19.1712
AC008115.4	cluster 3	4.47234	0.262908	0.826897	0.516989
AL355001.2	cluster 2	5.98135	18.7468	5.09372	14.1718
AC027601.4	cluster 1	1.83263	8.23804	2.64808	7.03963
AC016957.2	cluster 3	20.3046	5.74142	14.2369	18.1691
AC245014.3	cluster 4	86.5734	2.46975	139.989	37.6649
AC127024.6	cluster 1	0.514069	6.27056	1.6091	5.15276
AC009118.3	cluster 4	14.2656	11.9887	17.2798	6.11946
AP001505.1	cluster 2	13.7874	30.7806	12.7118	12.4989
AC007950.2	cluster 3	9.96361	0.412304	5.19559	1.79783
AC005840.4	cluster 2	9.84885	44.9662	9.03094	11.7112
AL121890.2	cluster 2	0.162032	3.31961	0.800497	0.902315
LINC02227	cluster 1	0	0.142271	2.36433	17.2834
AC004801.6	cluster 2	1.103	5.97611	2.85738	2.28196
AC074050.4	cluster 4	5.02572	5.64558	6.34898	1.16673
AC092757.3	cluster 4	0	0	2.81026	0.219292
AL357033.4	cluster 4	5.27643	1.24819	15.0043	1.18991
AC008759.3	cluster 1	0	0.755748	0.148171	7.22107
AC005363.2	cluster 4	6.34383	7.90937	14.4262	4.62687
AL035252.3	cluster 2	9.15914	15.7027	11.5955	5.21627
AC010542.5	cluster 1	0	0.173138	0.0883566	2.44955
AL627171.1	cluster 3	21.1456	4.66894	15.2643	8.73914
AC036108.4	cluster 2	2.74224	37.7541	0.613062	0.434251
LINC01971	cluster 2	0.133938	6.03161	0.529304	3.76375
AL133342.1	cluster 3	9.64003	1.74967	5.01596	5.9779
AP004609.3	cluster 4	15.2042	20.3653	24.0288	7.5987
AL158163.2	cluster 4	48.2861	55.3907	52.5813	24.8256
NKILA	cluster 4	5.02224	2.49528	3.90448	0
AC087239.1	cluster 4	45.912	32.9243	144.834	50.3223
SND1-IT1	cluster 2	60.257	94.1863	78.2336	39.2555
AL022323.4	cluster 3	3.65933	0	0.182024	0.416469
AC003681.1	cluster 1	0	0.100063	0.651168	6.51238
LINC02033	cluster 4	1.88557	3.1741	4.36985	0.915352
LINC01374	cluster 1	0	0.241274	7.61945	8.75094
AL356481.3	cluster 2	0.140863	6.37999	5.03535	3.87455
GSEC	cluster 2	1.31537	17.1146	1.17113	6.66859
AL390763.2	cluster 1	0.725878	2.24658	0	4.21046
TRG-AS1	cluster 3	41.5593	27.5919	3.62864	13.8805
RASSF1-AS1	cluster 4	6.12727	3.51991	16.3291	5.21828
ABALON	cluster 3	2.80941	0	1.10398	0.243158
EBLN3P	cluster 4	158.308	48.6357	253.745	98.5362
AL009179.1	cluster 2	0.124813	3.15188	0.366188	0.397201
AL358472.4	cluster 3	16.1175	2.77536	11.7911	7.84327
AC129915.3	cluster 1	0	0	0	5.61425
BISPR	cluster 1	15.6829	35.1937	39.4963	78.7227
AC010642.2	cluster 2	30.4558	47.5982	19.235	23.1287
AC022726.2	cluster 1	4.4684	0	0.163513	3.87368
