# Supplementary material for: Specific lncRNA signatures discriminate childhood acute leukaemias: a pilot study
Source: Cancer Cell Int. 2022 Nov 30;22:373. doi: 10.1186/s12935-022-02789-3 (PMC9710039; doi:10.1186/s12935-022-02789-3)
Supplement: Supplementary file 6 — Additional file 6: Dataset S6. Complete differential analysis of lncRNAs in B-ALL VS T-ALL. [file 12935_2022_2789_MOESM6_ESM.xlsx]

## Sheet: B-ALL_vs_T-ALL
ensembl_gene_id	external_gene_name.x	baseMean	log2FoldChange	lfcSE	stat	pvalue	padj	T_ALL_PA38	T_ALL_GRPM9	T_ALL_PA46	T_ALL_PA82	T_ALL_GRPM16	T_ALL_GRPM2	B_ALL_GRPM33	B_ALL_PA62	B_ALL_GRPM24	B_ALL_GRPM18	B_ALL_PA69	B_ALL_PA51	B_ALL_GRPM25	B_ALL_GRPM27	B_ALL_PA57	gene_biotype
ENSG00000179344	HLA-DQB1	513.164	-6.68998	0.501586	-13.3376	1.39799e-40	2.01129e-36	19.3864	5.18804	5.02697	11.8346	6.32131	3.03557	988.528	673.991	227.911	519.928	1793.71	1075.12	593.003	488.695	1285.77	protein_coding
ENSG00000177455	CD19	370.291	-6.08774	0.458921	-13.2653	3.67793e-40	2.64572e-36	13.4862	4.15043	7.03776	26.6278	7.02368	2.42845	704.25	843.775	610.268	273.182	321.85	1124.3	474.763	645.686	495.538	protein_coding
ENSG00000204287	HLA-DRA	2179.96	-6.07764	0.460528	-13.1971	9.11412e-40	4.37083e-36	55.6305	122.438	43.232	50.2969	24.5829	24.2845	5550.62	2726.83	2524.56	1131.9	7522.65	2642.04	4288.21	1455.32	4536.8	protein_coding
ENSG00000120833	SOCS2	233.063	-8.31196	0.655753	-12.6754	8.09022e-37	2.90985e-33	2.52866	2.07522	0	0	1.40474	0.607113	423.005	270.478	200.362	116.519	433.297	445.349	667.918	335.503	596.898	protein_coding
ENSG00000242574	NA	209.074	-5.38219	0.450165	-11.956	6.03785e-33	1.73733e-29	11.8004	13.4889	5.02697	8.87593	4.21421	6.67825	367.666	541.692	376.513	234.016	531.293	121.583	480.179	117.743	315.343	protein_coding
ENSG00000223865	NA	1064.88	-6.44263	0.545513	-11.8102	3.45658e-32	8.28831e-29	27.8153	18.677	12.0647	56.2142	11.2379	1.82134	2328.04	1175.26	1198.83	683.445	3810.32	1084.69	2752	729.245	2083.51	protein_coding
ENSG00000196092	PAX5	316.668	-6.23091	0.547562	-11.3794	5.29731e-30	1.08875e-26	2.52866	4.15043	10.0539	5.91728	0.702368	17.6063	658.008	828.34	434.952	348.577	227.697	547.807	174.2	1001.45	488.03	protein_coding
ENSG00000204257	HLA-DMA	155.108	-5.65912	0.502251	-11.2675	1.89864e-29	3.41447e-26	4.21443	10.3761	2.01079	2.95864	0.702368	9.1067	459.393	213.149	211.215	156.664	398.71	135.244	320.42	120.908	281.556	protein_coding
ENSG00000164330	EBF1	156.597	-8.2965	0.753827	-11.0058	3.58167e-28	5.72549e-25	0.842886	3.11283	0	2.95864	0	0	472.28	260.189	213.719	335.848	77.8205	185.79	139.902	282.962	373.531	protein_coding
ENSG00000100351	GRAP2	328.915	5.81267	0.555591	10.4621	1.28904e-25	1.85454e-22	616.993	163.942	546.934	2133.18	1024.05	321.163	30.3229	9.55494	15.862	20.5621	19.2149	1.3661	11.7337	5.69723	13.1393	protein_coding
ENSG00000152953	STK32B	92.6053	-7.31339	0.727615	-10.0512	9.07696e-24	1.18718e-20	0	4.15043	1.00539	0	0.702368	0	399.505	124.949	165.298	89.1025	126.819	91.5289	149.83	80.3942	155.794	protein_coding
ENSG00000155629	PIK3AP1	59.0331	-5.09948	0.528367	-9.65141	4.84835e-22	5.81277e-19	5.9002	5.18804	3.01618	0	1.40474	0.607113	167.534	91.1395	140.253	130.227	50.9196	94.2611	43.3244	80.3942	71.3275	protein_coding
ENSG00000197872	FAM49A	110.233	-5.79744	0.622789	-9.30884	1.29236e-20	1.43025e-17	3.37155	7.26326	3.01618	2.95864	2.80947	0.607113	90.2108	288.853	176.151	48.9574	97.9962	371.58	35.2011	286.127	238.384	protein_coding
ENSG00000170486	KRT72	437.464	8.73667	0.941738	9.27718	1.74021e-20	1.78832e-17	5.9002	173.281	100.539	4452.76	1661.1	145.1	2.27422	1.46999	0.83484	5.87489	0.960747	0	1.80518	4.43118	5.63112	protein_coding
ENSG00000182866	LCK	537.898	5.75439	0.62259	9.24268	2.40405e-20	2.3058e-17	441.672	321.659	977.243	4020.8	1701.14	389.16	68.2266	22.7849	36.733	33.291	13.4505	4.09831	16.2467	6.96328	15.0163	protein_coding
ENSG00000007312	CD79B	205.8	-4.03091	0.439082	-9.18031	4.29858e-20	3.86523e-17	21.915	17.6393	13.0701	17.7519	10.5355	38.8552	261.535	213.149	313.9	87.1442	331.458	213.112	782.547	415.265	349.129	protein_coding
ENSG00000095585	BLNK	97.4882	-7.2681	0.79301	-9.16521	4.94493e-20	4.18487e-17	3.37155	0	0	0	2.1071	0	160.712	54.3897	438.291	221.288	157.562	79.234	210.304	46.8439	88.2208	protein_coding
ENSG00000019582	CD74	5656.79	-4.68749	0.517201	-9.06318	1.26697e-19	9.98073e-17	196.393	589.362	132.712	896.469	170.675	161.492	8367.62	8845.67	6839.01	5292.3	26206.3	2583.3	11026.1	7363.35	6181.09	protein_coding
ENSG00000196735	HLA-DQA1	112.384	-6.94939	0.767136	-9.05887	1.31809e-19	9.98073e-17	0.842886	3.11283	2.01079	2.95864	0.702368	0.607113	363.117	71.2946	15.862	80.2902	520.725	140.709	184.129	81.6602	217.737	protein_coding
ENSG00000167286	CD3D	693.377	5.80233	0.656627	8.83657	9.87061e-19	7.10042e-16	1217.13	1818.93	1606.62	2982.31	2086.03	418.301	98.5496	11.0249	27.5497	52.874	34.5869	0	21.6622	4.43118	20.6474	protein_coding
ENSG00000271201	AC247036.1	73.4338	9.71438	1.10025	8.82923	1.05398e-18	7.22078e-16	374.242	361.088	24.1295	23.6691	9.13079	308.414	0	0	0.83484	0	0	0	0	0	0	lncRNA
ENSG00000153064	BANK1	454.189	-5.3161	0.610295	-8.71071	3.01972e-18	1.97476e-15	21.915	17.6393	9.04855	0	9.13079	50.9975	240.309	790.12	1897.59	118.477	537.057	651.631	517.185	558.961	1392.76	protein_coding
ENSG00000156011	PSD3	56.8362	-8.01661	0.921764	-8.69703	3.40693e-18	2.13111e-15	0	1.03761	0	0	0.702368	0	98.5496	81.5845	112.703	69.5195	44.1943	46.4475	51.4477	192.44	153.917	protein_coding
ENSG00000169398	PTK2	35.6588	-7.81616	0.906678	-8.62066	6.6572e-18	3.99071e-15	0	0	0	0	0	0.607113	56.0975	55.1247	61.7782	66.5821	38.4299	75.1356	34.2985	36.0824	110.745	protein_coding
ENSG00000099194	SCD	87.0801	5.59705	0.652512	8.57769	9.6799e-18	5.54629e-15	137.39	182.619	151.815	535.514	160.14	101.388	3.79037	1.46999	2.50452	0.979148	0.960747	0	9.92851	15.8256	1.87704	protein_coding
ENSG00000105270	CLIP3	91.1495	5.49143	0.640823	8.56933	1.04087e-17	5.54629e-15	100.303	228.274	182.982	230.774	572.43	7.89247	2.27422	1.46999	5.00904	7.83319	8.64672	1.3661	5.41555	5.0642	7.50816	protein_coding
ENSG00000185291	IL3RA	59.3754	-5.61044	0.654397	-8.57345	1.00427e-17	5.54629e-15	3.37155	3.11283	3.01618	2.95864	0	0.607113	43.9683	69.8246	72.6311	211.496	49.9588	113.387	39.714	56.9723	219.614	protein_coding
ENSG00000188643	S100A16	211.23	-9.89347	1.1558	-8.55985	1.13012e-17	5.80681e-15	0	2.07522	0	0	0	0	3.79037	632.831	597.746	47.9783	131.622	846.984	435.952	396.274	73.2045	protein_coding
ENSG00000012124	CD22	222.54	-4.89869	0.576116	-8.50296	1.84813e-17	9.16865e-15	13.4862	20.7522	4.02158	11.8346	7.02368	15.7849	473.796	459.372	177.821	272.203	66.2915	1169.38	84.8436	345.632	215.86	protein_coding
ENSG00000198851	CD3E	703.541	5.6136	0.673958	8.32931	8.13116e-17	3.89943e-14	757.755	1748.37	944.065	4284.11	2017.9	488.726	115.227	12.4949	40.0723	50.9157	40.3514	1.3661	37.9089	6.33025	7.50816	protein_coding
ENSG00000269404	SPIB	33.8756	-4.34563	0.52311	-8.30729	9.79096e-17	4.54395e-14	3.37155	4.15043	3.01618	2.95864	2.1071	1.21423	43.9683	50.7147	112.703	23.4996	79.742	32.7865	33.3959	54.4402	60.0653	protein_coding
ENSG00000204252	HLA-DOA	85.9187	-5.26062	0.634267	-8.29402	1.09487e-16	4.92246e-14	1.68577	8.30087	3.01618	11.8346	1.40474	0	203.164	65.4146	140.253	39.1659	244.99	60.1085	243.7	93.0547	172.688	protein_coding
ENSG00000125868	DSTN	168.528	3.29208	0.397366	8.28477	1.18339e-16	5.15921e-14	218.308	860.178	353.899	174.56	367.339	217.954	40.1779	55.1247	15.862	57.7697	39.3906	24.5898	23.4674	39.8806	39.4178	protein_coding
ENSG00000128218	VPREB3	234.898	-7.67058	0.930743	-8.24135	1.70285e-16	7.20555e-14	0.842886	0	4.02158	2.95864	3.51184	0.607113	1814.83	252.104	197.857	239.891	69.1738	200.817	602.931	2.5321	131.393	protein_coding
ENSG00000143344	RGL1	43.9266	-6.54618	0.795621	-8.22775	1.90756e-16	7.62335e-14	0.842886	0	2.01079	0	0.702368	0.607113	95.5173	171.254	78.475	43.0825	51.8803	13.661	65.8892	39.2476	95.729	protein_coding
ENSG00000171488	LRRC8C	75.2839	-4.03471	0.490365	-8.22798	1.90402e-16	7.62335e-14	4.21443	8.30087	14.0755	8.87593	6.32131	3.64268	344.165	97.7544	60.1085	129.248	66.2915	133.878	104.701	55.7062	91.9749	protein_coding
ENSG00000154237	LRRK1	51.7762	-5.67163	0.693584	-8.17729	2.90305e-16	1.12882e-13	0.842886	2.07522	4.02158	2.95864	1.40474	0	20.468	33.0748	55.9343	174.288	142.19	31.4204	120.947	102.55	84.4668	protein_coding
ENSG00000134369	NAV1	275.059	-4.25465	0.524851	-8.10638	5.21481e-16	1.97435e-13	3.37155	8.30087	31.1672	76.9247	13.345	14.5707	317.633	335.158	677.055	493.491	378.534	158.468	287.024	756.465	574.374	protein_coding
ENSG00000106537	TSPAN13	47.3072	-3.75709	0.464403	-8.09016	5.95844e-16	2.19805e-13	3.37155	3.11283	7.03776	0	6.32131	10.3209	100.824	158.759	32.5588	74.4153	56.684	69.6712	74.0125	44.9448	67.5734	protein_coding
ENSG00000128833	MYO5C	39.6563	-4.65425	0.575615	-8.0857	6.18103e-16	2.22316e-13	1.68577	2.07522	3.01618	0	0.702368	6.07113	68.2266	37.4848	41.742	144.914	36.5084	34.1526	101.993	44.9448	71.3275	protein_coding
ENSG00000164114	MAP9	17.0822	4.79526	0.593716	8.07668	6.65513e-16	2.2797e-13	51.4161	8.30087	41.2212	44.3796	48.4634	50.3904	2.27422	0.734996	0.83484	1.9583	1.92149	0	1.80518	2.5321	0	protein_coding
ENSG00000196628	TCF4	1245.45	-5.61487	0.695085	-8.07796	6.58576e-16	2.2797e-13	146.662	6.22565	40.2158	11.8346	43.5468	0.607113	1633.65	1994.04	1805.76	1325.77	961.707	3748.59	652.574	1723.09	4587.48	protein_coding
ENSG00000010278	CD9	124.684	-8.60481	1.07152	-8.0305	9.70773e-16	3.24803e-13	0	0	3.01618	0	0	0	29.5649	487.302	203.701	87.1442	21.1364	422.126	43.3244	92.4217	480.522	protein_coding
ENSG00000184302	SIX6	53.6166	24.1101	3.02288	7.97589	1.51285e-15	4.94666e-13	0	0	219.176	0	585.073	0	0	0	0	0	0	0	0	0	0	protein_coding
ENSG00000234663	LINC01934	67.6139	6.49417	0.820553	7.91438	2.48481e-15	7.94423e-13	107.047	22.8274	41.2212	609.48	133.45	83.7816	3.79037	0	5.00904	0.979148	3.84299	0	0.902592	0	1.87704	lncRNA
ENSG00000140398	NEIL1	295.775	-6.11116	0.778341	-7.85152	4.11015e-15	1.2855e-12	12.6433	5.18804	11.0593	2.95864	4.91658	4.85691	728.509	1455.29	141.088	119.456	59.5663	453.546	40.6166	36.0824	1360.85	protein_coding
ENSG00000164100	NDST3	21.5007	8.27096	1.05577	7.83406	4.72348e-15	1.44589e-12	50.5732	29.053	81.4369	0	89.2007	72.2465	0	0	0	0	0	0	0	0	0	protein_coding
ENSG00000251381	LINC00958	91.9314	-9.67793	1.23723	-7.82228	5.18755e-15	1.55486e-12	0	0	0	0	0	0	609.491	97.7544	152.776	184.08	81.6635	6.83051	168.785	0.633025	76.9586	lncRNA
ENSG00000188820	FAM26F	53.4632	-4.35793	0.55886	-7.79789	6.29523e-15	1.84836e-12	1.68577	13.4889	2.01079	2.95864	3.51184	1.82134	127.356	64.6796	34.2285	71.4778	129.701	109.288	129.973	23.4219	86.3438	protein_coding
ENSG00000050438	SLC4A8	75.3412	3.08147	0.39721	7.75779	8.64211e-15	2.48668e-12	166.892	115.175	113.61	289.947	132.748	142.064	4.54844	24.2549	20.871	19.583	37.4691	27.3221	11.7337	10.7614	13.1393	protein_coding
ENSG00000197256	KANK2	50.1479	-6.51162	0.841102	-7.74177	9.80398e-15	2.76568e-12	0	0	3.01618	0	0	1.82134	95.5173	133.769	107.694	61.6863	23.0579	106.556	13.5389	29.1192	176.442	protein_coding
ENSG00000168916	ZNF608	55.9708	-6.89028	0.890938	-7.73373	1.04439e-14	2.88956e-12	0.842886	0	2.01079	0	0.702368	0.607113	31.081	78.6445	30.0543	53.8532	40.3514	353.821	127.265	17.0917	103.237	protein_coding
ENSG00000186088	GSAP	51.2508	-5.02313	0.653112	-7.69107	1.45906e-14	3.96065e-12	2.52866	3.11283	4.02158	0	4.21421	0.607113	270.632	52.1847	63.4479	51.8949	75.899	25.956	134.486	27.2201	52.5571	protein_coding
ENSG00000109113	RAB34	74.7624	-4.31278	0.56298	-7.66063	1.85022e-14	4.92946e-12	0.842886	4.15043	18.0971	5.91728	5.61894	2.42845	20.468	88.1995	158.62	87.1442	153.719	144.807	133.584	217.128	80.7127	protein_coding
ENSG00000134352	IL6ST	88.407	-4.75636	0.623869	-7.62396	2.46009e-14	6.43514e-12	10.9575	8.30087	8.04315	0	2.80947	0.607113	121.292	83.7895	27.5497	241.85	45.1551	174.861	120.045	351.329	129.516	protein_coding
ENSG00000256813	AP000777.3	35.519	6.38346	0.83813	7.61631	2.61028e-14	6.7061e-12	17.7006	34.2411	64.3452	325.451	37.2255	44.3193	2.27422	0	0	0	0.960747	4.09831	0.902592	1.26605	0	lncRNA
ENSG00000130775	THEMIS2	56.3715	-3.42618	0.451059	-7.59586	3.0576e-14	7.7175e-12	5.05732	16.6017	7.03776	11.8346	4.91658	6.07113	143.276	160.964	48.4207	93.9982	99.9176	72.4034	51.4477	31.6513	91.9749	protein_coding
ENSG00000127152	BCL11B	287.513	4.54747	0.601596	7.55902	4.0612e-14	9.90314e-12	836.143	468.999	1126.04	177.519	836.52	608.327	61.404	54.3897	33.3936	58.7489	10.5682	5.46441	12.6363	1.89908	20.6474	protein_coding
ENSG00000167483	FAM129C	361.389	-3.54463	0.468906	-7.55936	4.05073e-14	9.90314e-12	30.3439	83.0087	20.1079	97.6352	28.0947	38.8552	898.317	370.438	613.608	1113.29	151.798	875.672	272.583	479.833	347.252	protein_coding
ENSG00000137078	SIT1	72.219	3.91052	0.517613	7.55491	4.19146e-14	1.00504e-11	187.121	67.4446	326.753	65.0901	195.961	143.279	30.3229	15.4349	2.50452	11.7498	12.4897	4.09831	7.22074	4.43118	9.3852	protein_coding
ENSG00000067208	EVI5	34.0807	-3.69496	0.48985	-7.54304	4.59144e-14	1.07328e-11	7.58598	5.18804	2.01079	5.91728	4.21421	1.21423	36.3875	37.4848	65.1175	54.8323	36.5084	35.5187	27.9803	89.8896	101.36	protein_coding
ENSG00000109458	GAB1	90.723	-5.59266	0.741679	-7.54054	4.68041e-14	1.07328e-11	10.9575	4.15043	0	2.95864	0.702368	0	404.053	146.264	182.83	20.5621	107.604	77.8679	188.642	77.2291	137.024	protein_coding
ENSG00000182022	CHST15	85.9241	-5.05195	0.67002	-7.54	4.69984e-14	1.07328e-11	2.52866	3.11283	7.03776	11.8346	2.80947	1.21423	240.309	72.7646	306.386	62.6655	20.1757	31.4204	67.6944	132.302	326.605	protein_coding
ENSG00000030419	IKZF2	113.269	4.65419	0.617448	7.53778	4.78038e-14	1.07461e-11	222.522	141.115	220.181	387.582	162.949	469.906	19.7099	5.14497	5.84388	26.437	7.68597	2.73221	23.4674	0	3.75408	protein_coding
ENSG00000162430	SEPN1	34.9193	-4.17374	0.559437	-7.46061	8.61237e-14	1.90625e-11	5.9002	2.07522	7.03776	2.95864	1.40474	0	56.8555	81.5845	49.2556	27.4162	81.6635	17.7593	72.2074	57.6053	60.0653	protein_coding
ENSG00000178199	ZC3H12D	66.4707	-5.26885	0.706603	-7.4566	8.87869e-14	1.93542e-11	0.842886	11.4137	0	0	2.80947	1.21423	206.954	88.9345	79.3098	144.914	44.1943	12.2949	83.0385	122.174	198.966	protein_coding
ENSG00000211751	TRBC1	1345.44	6.28596	0.845076	7.43834	1.01955e-13	2.18929e-11	23.6008	383.915	6704.97	7151.04	4996.65	541.545	184.212	23.5199	44.2465	40.1451	29.7831	5.46441	19.857	6.33025	26.2785	TR_C_gene
ENSG00000161544	CYGB	352.84	-7.00683	0.94244	-7.43478	1.0474e-13	2.21603e-11	0.842886	5.18804	2.01079	14.7932	5.61894	1.21423	464.699	374.848	5.84388	371.097	8.64672	3050.51	87.5514	648.218	251.523	protein_coding
ENSG00000153292	ADGRF1	21.6748	-22.7362	3.06144	-7.42663	1.11399e-13	2.32275e-11	0	0	0	0	0	0	27.2907	0	0	0	297.831	0	969.384	0	0	protein_coding
ENSG00000121064	SCPEP1	53.6211	-5.41316	0.73288	-7.38615	1.51141e-13	3.10638e-11	2.52866	3.11283	1.00539	0	3.51184	1.21423	6.06459	189.629	56.7691	123.373	51.8803	21.8576	45.1296	89.8896	208.351	protein_coding
ENSG00000205302	SNX2	107.866	-3.57283	0.485159	-7.36423	1.78173e-13	3.61039e-11	21.915	11.4137	13.0701	2.95864	7.02368	26.1059	240.309	210.209	125.226	93.0191	107.604	375.678	124.558	43.0457	215.86	protein_coding
ENSG00000106031	HOXA13	11.4866	22.2385	3.02474	7.3522	1.94968e-13	3.89584e-11	0	68.4822	0	0	0	103.816	0	0	0	0	0	0	0	0	0	protein_coding
ENSG00000143889	HNRNPLL	14.3561	5.23972	0.712987	7.34896	1.99748e-13	3.93668e-11	43.8301	5.18804	43.232	47.3383	36.5231	30.9628	0	2.20499	1.66968	0.979148	0	0	0.902592	0.633025	1.87704	protein_coding
ENSG00000150907	FOXO1	236.671	-4.68194	0.640224	-7.31298	2.6128e-13	5.07977e-11	17.7006	10.3761	26.1403	8.87593	11.9403	13.9636	159.954	1045.16	238.764	133.164	42.2728	1158.46	101.09	135.467	446.735	protein_coding
ENSG00000173898	SPTBN2	85.0961	8.40558	1.15048	7.30617	2.74856e-13	5.27248e-11	35.4012	26.9778	54.2913	994.104	157.33	3.03557	1.51615	0	0	0	2.88224	0	0.902592	0	0	protein_coding
ENSG00000158321	AUTS2	133.691	-3.32485	0.455653	-7.29689	2.94503e-13	5.57502e-11	42.9872	17.6393	7.03776	32.5451	8.42842	18.8205	345.682	246.224	186.169	228.142	81.6635	90.1628	111.921	306.384	281.556	protein_coding
ENSG00000211772	TRBC2	1649.77	5.47399	0.751211	7.28689	3.17184e-13	5.92639e-11	7704.82	327.884	4278.96	2745.62	8511.3	370.946	420.731	45.5697	90.1628	76.3736	43.2336	12.2949	43.3244	15.1926	60.0653	TR_C_gene
ENSG00000058091	CDK14	29.8399	-5.39592	0.741513	-7.2769	3.41571e-13	6.30024e-11	1.68577	3.11283	0	2.95864	0.702368	0	42.4521	86.7295	46.7511	26.437	14.4112	75.1356	12.6363	59.5044	75.0816	protein_coding
ENSG00000267206	LCN6	51.441	-7.9079	1.0904	-7.25228	4.09804e-13	7.46311e-11	0	0	0	0	0	1.21423	23.5003	216.089	88.4931	53.8532	13.4505	46.4475	17.1492	39.2476	272.171	protein_coding
ENSG00000142583	SLC2A5	32.9328	-5.90094	0.814626	-7.24375	4.36449e-13	7.849e-11	0	2.07522	0	0	2.1071	0.607113	22.7422	47.7747	105.19	14.6872	58.6055	9.56272	99.2851	50.642	80.7127	protein_coding
ENSG00000231389	NA	1101.31	-5.07237	0.700888	-7.23707	4.58498e-13	8.14372e-11	54.7876	16.6017	17.0917	207.105	30.9042	1.21423	1728.41	1117.19	1567	598.26	5624.21	554.638	2283.56	1190.72	1527.91	protein_coding
ENSG00000196576	PLXNB2	104.616	-3.62169	0.500963	-7.22947	4.84895e-13	8.50754e-11	16.0148	22.8274	3.01618	17.7519	2.80947	19.4276	266.842	141.854	92.6673	88.1233	238.265	81.9662	148.928	336.769	91.9749	protein_coding
ENSG00000060566	CREB3L3	146.302	7.8021	1.0797	7.22617	4.96791e-13	8.61124e-11	7.58598	19.7146	251.349	1162.75	726.249	12.7494	6.06459	0.734996	0.83484	5.87489	0	0	0	0.633025	0	protein_coding
ENSG00000118523	CTGF	66.328	-8.72487	1.21051	-7.20758	5.69555e-13	9.75498e-11	0	0	0	0	0	0.607113	366.15	35.2798	83.484	7.83319	76.8597	5.46441	291.537	5.69723	122.008	protein_coding
ENSG00000129990	SYT5	12.5832	7.48476	1.04746	7.14561	8.95988e-13	1.51654e-10	12.6433	3.11283	41.2212	44.3796	75.8558	11.5352	0	0	0	0	0	0	0	0	0	protein_coding
ENSG00000170684	ZNF296	26.496	-3.87189	0.542003	-7.14367	9.08696e-13	1.52016e-10	3.37155	8.30087	0	0	2.1071	2.42845	27.2907	47.0397	31.7239	49.9366	56.684	77.8679	22.5648	47.4769	20.6474	protein_coding
ENSG00000169432	SCN9A	18.1024	5.80389	0.813454	7.13487	9.68791e-13	1.60207e-10	61.5307	69.5198	24.1295	8.87593	18.2616	82.5674	3.03229	0	0.83484	0.979148	0	0	1.80518	0	0	protein_coding
ENSG00000132932	ATP8A2	29.6189	4.83757	0.678177	7.1332	9.80642e-13	1.60324e-10	62.3736	74.7078	98.5286	109.47	70.2368	8.49958	5.30652	5.87997	2.50452	0.979148	0	1.3661	0	4.43118	0	protein_coding
ENSG00000184384	MAML2	45.3663	-3.8213	0.535829	-7.13156	9.9235e-13	1.60415e-10	5.9002	9.33848	8.04315	0	3.51184	2.42845	17.4357	46.3047	78.475	176.247	53.8018	42.3492	52.3503	84.8254	99.4831	protein_coding
ENSG00000198795	ZNF521	29.6092	8.40326	1.18123	7.11401	1.12718e-12	1.80186e-10	48.8874	60.1813	123.663	26.6278	184.02	0	0.758074	0	0	0	0	0	0	0	0	protein_coding
ENSG00000228495	LINC01013	62.7566	-9.12663	1.28481	-7.10348	1.21656e-12	1.92337e-10	0	0	0	0	0	0	458.635	22.0499	131.07	12.7289	39.3906	2.73221	124.558	1.89908	148.286	lncRNA
ENSG00000152492	CCDC50	58.3266	-4.80241	0.676611	-7.09775	1.26806e-12	1.98299e-10	1.68577	2.07522	1.00539	23.6691	0	0.607113	62.9201	202.124	73.4659	81.2693	82.6242	112.02	64.084	79.1281	88.2208	protein_coding
ENSG00000179583	CIITA	299.512	-4.68716	0.660875	-7.09235	1.31853e-12	2.03976e-10	14.3291	52.918	2.01079	23.6691	1.40474	20.0347	729.267	190.364	435.787	431.804	1069.31	92.895	898.079	397.54	133.27	protein_coding
ENSG00000100721	TCL1A	265.446	-6.32072	0.893252	-7.07608	1.48292e-12	2.26966e-10	2.52866	3.11283	4.02158	26.6278	0.702368	0.607113	751.251	1053.98	874.913	125.331	18.2542	57.3763	17.1492	783.052	262.785	protein_coding
ENSG00000176834	VSIG10	64.572	-4.32641	0.611928	-7.07013	1.54793e-12	2.34422e-10	6.74309	8.30087	1.00539	0	1.40474	11.5352	111.437	81.5845	181.995	211.496	69.1738	32.7865	158.856	24.688	67.5734	protein_coding
ENSG00000105369	CD79A	655.6	-3.54717	0.504709	-7.02814	2.09301e-12	3.13668e-10	96.0891	186.77	23.1241	118.346	23.8805	84.3887	1306.92	910.66	864.895	1568.6	917.513	157.102	1020.83	1907.3	647.579	protein_coding
ENSG00000130340	SNX9	75.5624	-7.53672	1.075	-7.0109	2.36797e-12	3.51216e-10	0	1.03761	2.01079	0	0.702368	0	12.8873	282.238	39.2375	6.85404	15.3719	215.844	56.8633	40.5136	459.875	protein_coding
ENSG00000223806	LINC00114	44.722	-8.63694	1.23286	-7.00559	2.45947e-12	3.61065e-10	0	0	0	0	0	0	75.8074	202.124	119.382	74.4153	18.2542	1.3661	26.1752	1.26605	152.04	lncRNA
ENSG00000189171	S100A13	89.4324	-4.4875	0.641117	-6.99951	2.56863e-12	3.73282e-10	5.9002	13.4889	1.00539	14.7932	2.1071	4.24979	37.9037	388.813	247.113	85.1859	98.9569	206.282	59.5711	25.954	150.163	protein_coding
ENSG00000171316	CHD7	251.863	-5.25425	0.753787	-6.97047	3.15878e-12	4.54454e-10	7.58598	8.30087	20.1079	26.6278	2.1071	3.03557	347.956	563.742	413.246	72.457	21.1364	767.75	18.0518	578.585	927.257	protein_coding
ENSG00000110057	UNC93B1	58.824	-4.10121	0.590526	-6.94502	3.78417e-12	5.39038e-10	5.05732	6.22565	2.01079	11.8346	8.42842	1.82134	60.6459	47.0397	93.5021	112.602	224.815	13.661	46.0322	186.742	61.9423	protein_coding
ENSG00000135749	PCNXL2	188.382	2.41273	0.348049	6.93217	4.14423e-12	5.8454e-10	472.016	456.548	193.036	491.135	422.826	168.777	34.1133	54.3897	55.0995	40.1451	112.407	83.3323	102.895	63.9355	75.0816	protein_coding
ENSG00000125845	BMP2	56.8349	-8.49777	1.22669	-6.92742	4.28588e-12	5.9865e-10	0	0	1.00539	0	0	0	86.4204	124.214	20.0362	0	7.68597	154.37	58.6685	81.0272	319.097	protein_coding
ENSG00000008517	IL32	932.454	6.21036	0.900009	6.90034	5.18797e-12	7.10851e-10	23.6008	771.981	898.822	9520.91	2057.94	436.514	68.2266	2.93998	49.2556	43.0825	62.4485	0	31.5907	8.22933	11.2622	protein_coding
ENSG00000146094	DOK3	129.762	-3.84573	0.557255	-6.90121	5.15609e-12	7.10851e-10	20.2293	15.5641	17.0917	2.95864	1.40474	26.713	619.346	165.374	217.058	165.476	105.682	76.5017	259.946	134.834	118.253	protein_coding
ENSG00000138336	TET1	25.5418	4.3234	0.627431	6.89064	5.55414e-12	7.53844e-10	85.1315	11.4137	68.3668	29.5864	61.106	100.781	11.3711	0.734996	2.50452	0.979148	0.960747	2.73221	1.80518	1.89908	3.75408	protein_coding
ENSG00000148180	GSN	130.786	-5.38277	0.783183	-6.87294	6.28923e-12	8.45636e-10	3.37155	9.33848	9.04855	0	0.702368	7.28536	99.3077	158.759	89.3279	15.6664	227.697	10.9288	221.135	799.511	309.711	protein_coding
ENSG00000260314	MRC1	60.7878	-6.64028	0.972133	-6.83064	8.45391e-12	1.12617e-09	0	1.03761	0	0	4.21421	0	16.6776	11.0249	196.187	245.766	76.8597	8.19662	148.025	149.394	54.4341	protein_coding
ENSG00000106070	GRB10	43.8007	-4.19633	0.61527	-6.82031	9.08439e-12	1.19906e-09	3.37155	1.03761	13.0701	0	1.40474	3.03557	44.7263	19.8449	35.0633	92.0399	51.8803	64.2068	185.934	53.1741	88.2208	protein_coding
ENSG00000136048	DRAM1	24.2656	-4.8309	0.709314	-6.81066	9.71511e-12	1.27065e-09	3.37155	1.03761	2.01079	0	0.702368	0.607113	37.1456	56.5947	19.2013	44.0617	16.3327	105.19	38.8115	10.7614	28.1556	protein_coding
ENSG00000142192	APP	91.3436	-5.00222	0.738603	-6.77254	1.26539e-11	1.64011e-09	2.52866	6.22565	6.03237	14.7932	0.702368	1.21423	266.084	2.93998	125.226	133.164	238.265	21.8576	257.239	145.596	148.286	protein_coding
ENSG00000055130	CUL1	64.2503	-2.79438	0.413483	-6.75815	1.39763e-11	1.79533e-09	19.3864	18.677	12.0647	2.95864	4.91658	23.0703	138.727	52.1847	71.7963	93.9982	156.602	150.271	76.7203	84.1923	58.1882	protein_coding
ENSG00000112137	PHACTR1	188.401	-4.76528	0.708753	-6.72347	1.7745e-11	2.25927e-09	2.52866	30.0907	11.0593	0	2.80947	19.4276	218.325	576.237	70.1266	138.06	163.327	890.699	153.441	46.8439	503.047	protein_coding
ENSG00000122025	FLT3	126.485	-4.68209	0.697333	-6.71428	1.88991e-11	2.3851e-09	3.37155	20.7522	4.02158	5.91728	2.80947	10.928	85.6623	132.299	275.497	693.237	133.544	4.09831	120.947	162.054	242.138	protein_coding
ENSG00000044115	CTNNA1	37.0451	-3.45723	0.515047	-6.71245	1.91378e-11	2.39422e-09	2.52866	0	10.0539	5.91728	8.42842	4.85691	68.2266	38.9548	52.5949	84.2067	19.2149	80.6001	25.2726	77.8621	76.9586	protein_coding
ENSG00000115085	ZAP70	174.447	3.31041	0.494647	6.69247	2.19441e-11	2.72163e-09	165.206	320.621	146.788	1029.61	431.956	180.313	59.1298	60.2697	11.6878	43.0825	45.1551	40.9831	44.227	11.3945	26.2785	protein_coding
ENSG00000110881	ASIC1	10.0634	6.46285	0.966209	6.68888	2.24889e-11	2.76536e-09	15.172	6.22565	10.0539	71.0074	33.0113	13.3565	0.758074	0	0	0	0	1.3661	0	0	0	protein_coding
ENSG00000157557	ETS2	628.536	-2.99213	0.447591	-6.68497	2.30968e-11	2.81605e-09	101.989	125.551	92.4963	44.3796	63.2131	296.878	757.316	1853.66	975.928	815.63	439.061	579.228	803.307	525.411	1954	protein_coding
ENSG00000101082	SLA2	98.4691	4.04373	0.608872	6.64134	3.10837e-11	3.72667e-09	85.9744	229.312	121.653	600.604	222.651	92.8883	12.8873	5.87997	5.00904	12.7289	39.3906	2.73221	17.1492	1.89908	26.2785	protein_coding
ENSG00000196126	HLA-DRB1	2880.99	-4.35803	0.656153	-6.64179	3.09897e-11	3.72667e-09	181.221	212.71	81.4369	801.792	73.0463	17.6063	3161.93	2867.95	4784.47	1653.78	14895.4	1101.08	6260.38	3925.39	3196.6	protein_coding
ENSG00000176435	CLEC14A	39.2391	-7.964	1.20327	-6.61863	3.62532e-11	4.31054e-09	0	1.03761	0	0	0	0	64.4363	98.4894	20.871	155.685	8.64672	24.5898	96.5773	0	118.253	protein_coding
ENSG00000132832	AL139352.1	43.6003	5.31327	0.803382	6.61363	3.75016e-11	4.42242e-09	73.3311	145.265	94.5071	35.5037	268.305	13.9636	7.58074	0	0.83484	0.979148	7.68597	0	5.41555	0.633025	0	lncRNA
ENSG00000113231	PDE8B	10.2021	-6.50652	0.986731	-6.59402	4.28081e-11	5.00715e-09	0	0	0	0	0	0	9.85496	33.0748	14.1923	13.7081	3.84299	12.2949	14.4415	27.2201	24.4015	protein_coding
ENSG00000135426	TESPA1	187.382	3.29539	0.499911	6.59196	4.34069e-11	5.03625e-09	182.906	229.312	192.03	1139.08	278.138	418.301	65.1943	18.3749	10.0181	84.2067	42.2728	38.2509	55.9607	32.2843	24.4015	protein_coding
ENSG00000172731	LRRC20	11.3704	4.23029	0.642134	6.58785	4.46234e-11	5.13597e-09	13.4862	10.3761	20.1079	41.421	42.8445	30.3557	2.27422	0	0.83484	0	2.88224	1.3661	2.70778	1.89908	0	protein_coding
ENSG00000161940	BCL6B	44.613	-8.14892	1.2377	-6.58391	4.58221e-11	5.23208e-09	0	0	0	0	0.702368	0	101.582	55.1247	88.4931	2.93744	31.7046	206.282	39.714	0	142.655	protein_coding
ENSG00000006638	TBXA2R	23.1909	-7.20358	1.09609	-6.57205	4.96275e-11	5.62198e-09	0	0	0	0	0.702368	0	6.06459	11.0249	16.6968	17.6247	11.529	72.4034	20.7596	127.238	63.8193	protein_coding
ENSG00000160654	CD3G	190.356	4.69833	0.71548	6.56668	5.14492e-11	5.78281e-09	489.717	195.07	972.216	139.056	538.716	365.482	60.6459	12.4949	16.6968	41.1242	2.88224	1.3661	11.7337	0.633025	7.50816	protein_coding
ENSG00000079459	FDFT1	198.34	1.56915	0.239453	6.55305	5.63741e-11	6.28724e-09	449.258	329.96	197.057	369.83	287.971	344.84	89.4527	92.6095	111.869	103.79	164.288	91.5289	118.24	143.697	80.7127	protein_coding
ENSG00000213949	ITGA1	14.1977	5.30208	0.814306	6.51117	7.45686e-11	8.25245e-09	54.7876	56.0309	52.2805	2.95864	33.0113	6.67825	1.51615	0	1.66968	0	0.960747	0	1.80518	1.26605	0	protein_coding
ENSG00000034152	MAP2K3	166.225	-2.56567	0.394768	-6.49918	8.07566e-11	8.86904e-09	42.9872	62.2565	61.329	17.7519	23.8805	41.2837	356.295	200.654	135.244	219.329	98.9569	463.109	137.194	315.88	317.22	protein_coding
ENSG00000265369	PCAT18	31.9477	5.10435	0.786902	6.48664	8.7773e-11	9.5666e-09	73.3311	8.30087	73.3938	59.1728	97.6292	145.707	0.758074	0	0.83484	7.83319	3.84299	0	0.902592	0	7.50816	lncRNA
ENSG00000081059	TCF7	871.756	4.69299	0.724769	6.47515	9.47159e-11	1.02457e-08	1153.07	534.368	2292.3	5038.57	2291.83	1050.31	179.663	268.273	71.7963	55.8115	19.2149	17.7593	12.6363	2.5321	88.2208	protein_coding
ENSG00000124126	PREX1	132.305	-2.94117	0.454467	-6.47169	9.69114e-11	1.0405e-08	24.4437	42.542	46.2481	8.87593	5.61894	28.5343	355.537	113.924	114.373	256.537	122.015	151.637	138.097	210.164	366.023	protein_coding
ENSG00000136014	USP44	13.4653	5.71184	0.883943	6.46177	1.03485e-10	1.10285e-08	26.1295	1.03761	68.3668	38.4624	39.3326	23.0703	1.51615	0	0.83484	0	0.960747	1.3661	0.902592	0	0	protein_coding
ENSG00000022567	SLC45A4	20.6609	3.21795	0.498193	6.45925	1.05221e-10	1.11309e-08	31.1868	42.542	34.1834	73.9661	61.8084	22.4632	6.82266	2.93998	7.51356	2.93744	3.84299	9.56272	4.51296	0	5.63112	protein_coding
ENSG00000174749	C4orf32	30.008	-4.77725	0.740835	-6.44847	1.12987e-10	1.18653e-08	4.21443	5.18804	1.00539	0	0	0	35.6295	12.4949	21.7058	47.9783	55.7233	76.5017	110.116	62.6695	16.8934	protein_coding
ENSG00000169418	NPR1	17.6979	-7.30115	1.13706	-6.42105	1.35336e-10	1.41093e-08	0	0	0	0	0	0	34.8714	13.2299	42.5769	72.457	2.88224	8.19662	1.80518	51.9081	37.5408	protein_coding
ENSG00000275395	FCGBP	55.4316	6.32145	0.985598	6.41383	1.41912e-10	1.46884e-08	18.5435	7.26326	52.2805	633.149	103.248	2.42845	3.79037	0	1.66968	0.979148	2.88224	0	2.70778	2.5321	0	protein_coding
ENSG00000196876	SCN8A	9.58716	7.11405	1.1098	6.41019	1.45338e-10	1.49356e-08	10.1146	3.11283	32.1726	2.95864	32.3089	63.1398	0	0	0	0	0	0	0	0	0	protein_coding
ENSG00000187122	SLIT1	81.4598	6.46059	1.00872	6.40476	1.50609e-10	1.53675e-08	275.624	90.272	358.926	20.7105	455.837	0.607113	0.758074	0	0	1.9583	6.72523	0	5.41555	5.0642	0	protein_coding
ENSG00000136630	HLX	97.2214	-4.72567	0.738304	-6.40071	1.54652e-10	1.56689e-08	0	26.9778	4.02158	2.95864	1.40474	0.607113	87.1785	219.764	123.556	90.0816	119.133	226.773	27.9803	199.403	328.482	protein_coding
ENSG00000175183	CSRP2	22.6124	-7.16384	1.1198	-6.39745	1.57997e-10	1.58958e-08	0	1.03761	0	0	0	0	36.3875	16.1699	61.7782	5.87489	75.899	12.2949	49.6426	1.26605	78.8356	protein_coding
ENSG00000175806	MSRA	36.1047	-3.85222	0.604158	-6.37618	1.81563e-10	1.81399e-08	0	5.18804	4.02158	14.7932	4.91658	0	47.7586	100.694	25.88	74.4153	59.5663	50.5458	68.597	62.6695	22.5245	protein_coding
ENSG00000142798	HSPG2	16.7997	-4.12616	0.647489	-6.37256	1.85903e-10	1.84454e-08	0.842886	0	0	5.91728	2.1071	2.42845	20.468	15.4349	37.5678	26.437	35.5476	8.19662	20.7596	50.009	26.2785	protein_coding
ENSG00000055163	CYFIP2	813.554	2.12228	0.333167	6.37003	1.88994e-10	1.86236e-08	806.642	1006.48	1042.59	3230.84	2105	888.814	566.281	335.158	366.495	329.973	332.418	284.149	338.472	269.669	300.326	protein_coding
ENSG00000068024	HDAC4	49.6899	2.24388	0.352492	6.36576	1.94321e-10	1.90184e-08	107.047	91.3096	101.545	68.0488	143.985	54.6402	14.4034	16.9049	19.2013	40.1451	28.8224	15.0271	23.4674	13.2935	7.50816	protein_coding
ENSG00000128040	SPINK2	96.2222	4.23031	0.666501	6.34704	2.195e-10	2.13375e-08	32.0297	172.243	115.62	624.274	330.815	61.9255	3.03229	8.08495	25.88	21.5413	13.4505	5.46441	18.9544	0.633025	9.3852	protein_coding
ENSG00000116133	DHCR24	34.8925	6.2887	0.993847	6.32764	2.48945e-10	2.40374e-08	118.004	0	163.879	59.1728	96.9268	75.8891	3.79037	0	0	0.979148	3.84299	0	0.902592	0	0	protein_coding
ENSG00000127920	GNG11	21.5159	-7.58491	1.19983	-6.32167	2.58751e-10	2.48177e-08	0	0	0	0	0	0	105.372	4.40997	21.7058	4.89574	47.0766	54.6441	52.3503	32.2843	0	protein_coding
ENSG00000108551	RASD1	59.1029	-5.24531	0.830085	-6.31901	2.63247e-10	2.50817e-08	0	0	10.0539	0	1.40474	3.03557	100.066	52.9197	37.5678	63.6446	18.2542	215.844	69.4996	13.9266	300.326	protein_coding
ENSG00000092421	SEMA6A	275.888	-8.83571	1.39995	-6.31143	2.76466e-10	2.61679e-08	0	2.07522	3.01618	0	0	0.607113	165.26	427.033	2.50452	0.979148	94.1532	2441.23	684.165	7.5963	309.711	protein_coding
ENSG00000089177	KIF16B	38.6245	-4.69717	0.746089	-6.29572	3.0597e-10	2.87712e-08	1.68577	3.11283	8.04315	0	0	1.21423	3.03229	91.1395	27.5497	99.8731	26.9009	66.939	102.895	49.376	97.606	protein_coding
ENSG00000145391	SETD7	54.02	-3.65025	0.580248	-6.29085	3.15723e-10	2.94955e-08	19.3864	6.22565	6.03237	5.91728	2.1071	1.21423	95.5173	144.794	75.1356	54.8323	24.0187	103.824	42.4218	43.0457	185.827	protein_coding
ENSG00000109501	WFS1	98.1191	-5.59459	0.891733	-6.27383	3.52269e-10	3.26973e-08	5.05732	2.07522	1.00539	14.7932	0.702368	0	495.022	49.2447	132.74	268.287	0.960747	87.4306	37.9089	153.192	223.368	protein_coding
ENSG00000026297	RNASET2	637.044	-3.04873	0.486505	-6.2666	3.69024e-10	3.4033e-08	46.3588	376.652	112.604	44.3796	69.5344	61.3184	1127.26	335.893	893.279	795.068	1363.3	483.6	1194.13	1135.65	1516.65	protein_coding
ENSG00000119408	NEK6	15.3404	-5.62105	0.897244	-6.2648	3.73314e-10	3.42093e-08	0	1.03761	1.00539	2.95864	0	0	33.3552	13.9649	19.2013	13.7081	39.3906	19.1254	16.2467	56.9723	13.1393	protein_coding
ENSG00000105339	DENND3	210.542	-3.12272	0.498548	-6.26362	3.76152e-10	3.42512e-08	10.9575	73.6702	14.0755	47.3383	9.13079	70.4251	177.389	431.443	520.94	343.681	190.228	113.387	409.777	366.522	379.162	protein_coding
ENSG00000173762	CD7	213.12	4.90086	0.78397	6.25134	4.06944e-10	3.6822e-08	105.361	602.851	63.3398	1816.61	93.415	363.054	77.3235	11.7599	8.3484	10.7706	7.68597	1.3661	11.7337	2.5321	20.6474	protein_coding
ENSG00000131042	LILRB2	159.04	-3.20352	0.51297	-6.24504	4.23688e-10	3.80975e-08	19.3864	50.8428	32.1726	29.5864	25.2853	4.85691	166.018	116.129	283.011	162.539	115.29	202.183	89.3566	615.934	473.014	protein_coding
ENSG00000213658	LAT	317.789	4.36357	0.700712	6.22734	4.74422e-10	4.23945e-08	198.921	266.665	946.076	2094.72	842.842	95.3168	101.582	31.6048	57.604	27.4162	60.527	1.3661	18.9544	8.22933	15.0163	protein_coding
ENSG00000204960	BLACE	32.0766	-8.15935	1.31154	-6.22122	4.93298e-10	4.38091e-08	0	0	0	0	0	0	202.406	67.6196	91.8324	0.979148	12.4897	0	13.5389	26.5871	65.6964	lncRNA
ENSG00000119900	OGFRL1	124.048	-4.26511	0.686455	-6.21324	5.19017e-10	4.58104e-08	3.37155	40.4667	1.00539	5.91728	2.80947	8.49958	59.1298	285.913	171.977	237.933	48.9981	174.861	63.1814	180.412	576.251	protein_coding
ENSG00000180096	SEPT1	268.083	2.60315	0.420226	6.19465	5.84134e-10	5.12435e-08	428.186	540.594	427.293	739.661	790.866	301.735	159.954	72.7646	58.4388	39.1659	115.29	21.8576	89.3566	179.779	56.3112	protein_coding
ENSG00000188636	LDOC1L	175.928	4.94818	0.801166	6.17622	6.56528e-10	5.72453e-08	210.722	161.867	511.746	784.04	818.259	30.9628	38.6618	0	2.50452	20.5621	24.0187	1.3661	23.4674	8.86235	1.87704	protein_coding
ENSG00000130396	MLLT4	41.5439	-5.70538	0.925284	-6.16608	7.00015e-10	6.06694e-08	0.842886	0	3.01618	5.91728	0	0.607113	141.76	137.444	26.7149	0	82.6242	36.8848	64.9866	30.3852	91.9749	protein_coding
ENSG00000027869	SH2D2A	223.029	4.82251	0.786447	6.13203	8.67657e-10	7.47484e-08	53.9447	83.0087	347.866	2236.73	429.147	25.4988	25.7745	10.2899	11.6878	4.89574	10.5682	72.4034	7.22074	9.49538	16.8934	protein_coding
ENSG00000172986	GXYLT2	15.1051	7.11074	1.16207	6.11902	9.41515e-10	8.06285e-08	92.7175	21.7898	22.1187	0	6.32131	81.9603	0	0	1.66968	0	0	0	0	0	0	protein_coding
ENSG00000183918	SH2D1A	122.342	5.27145	0.862084	6.11477	9.66956e-10	8.23171e-08	356.541	44.6172	644.458	2.95864	389.814	329.055	0.758074	14.6999	5.84388	3.91659	0.960747	0	3.61037	30.3852	7.50816	protein_coding
ENSG00000151914	DST	84.6485	6.66896	1.09154	6.10967	9.98368e-10	8.44913e-08	116.318	47.73	2.01079	2.95864	0.702368	1081.27	1.51615	2.93998	0.83484	0.979148	2.88224	4.09831	3.61037	0	1.87704	protein_coding
ENSG00000079462	PAFAH1B3	249.495	2.56682	0.420761	6.10042	1.05793e-09	8.85119e-08	271.409	339.298	344.85	1011.86	892.71	128.708	110.679	49.9797	70.9614	99.8731	135.465	71.0373	66.7918	98.1189	50.6801	protein_coding
ENSG00000178980	SEPW1	894.951	3.42157	0.560879	6.10038	1.05818e-09	8.85119e-08	792.313	1953.82	1183.35	3946.83	3495.69	404.944	235.761	83.0545	196.187	314.307	327.615	45.0814	305.979	37.9815	101.36	protein_coding
ENSG00000136161	RCBTB2	118.611	2.32099	0.380736	6.09605	1.08722e-09	8.98958e-08	482.131	147.34	135.728	263.319	65.3202	273.201	47.7586	49.2447	41.742	32.3119	54.7626	42.3492	39.714	32.9173	71.3275	protein_coding
ENSG00000182272	B4GALNT4	20.4769	7.19901	1.18089	6.09628	1.08563e-09	8.98958e-08	1.68577	12.4513	8.04315	180.477	33.0113	69.2109	2.27422	0	0	0	0	0	0	0	0	protein_coding
ENSG00000119138	KLF9	32.25	-4.61549	0.759182	-6.07955	1.20517e-09	9.90787e-08	2.52866	0	6.03237	2.95864	0.702368	1.21423	3.79037	63.2096	72.6311	26.437	10.5682	49.1797	114.629	30.3852	99.4831	protein_coding
ENSG00000246223	LINC01550	47.548	5.01995	0.829347	6.0529	1.42265e-09	1.16294e-07	218.308	42.542	74.3992	71.0074	120.105	156.028	11.3711	0	5.84388	8.81233	4.80373	0	0	0	0	lncRNA
ENSG00000079950	STX7	83.5364	-2.0446	0.337906	-6.0508	1.44127e-09	1.1715e-07	35.4012	11.4137	26.1403	44.3796	31.6066	28.5343	120.534	79.3795	128.565	95.9565	208.482	64.2068	175.103	107.614	95.729	protein_coding
ENSG00000136305	CIDEB	25.981	-4.3832	0.725175	-6.04434	1.50022e-09	1.21257e-07	0.842886	6.22565	1.00539	0	2.80947	0.607113	47.0006	15.4349	52.5949	135.122	19.2149	9.56272	18.0518	45.5778	35.6637	protein_coding
ENSG00000129667	RHBDF2	106.653	-3.18614	0.52785	-6.03607	1.57917e-09	1.26925e-07	7.58598	21.7898	7.03776	23.6691	17.5592	32.177	50.7909	103.634	121.052	149.81	235.383	60.1085	92.967	527.943	148.286	protein_coding
ENSG00000275342	SGK223	19.6517	-5.63416	0.934347	-6.03005	1.63913e-09	1.31012e-07	0.842886	1.03761	1.00539	0	0.702368	0	82.63	4.40997	25.0452	57.7697	26.9009	36.8848	18.9544	36.7155	1.87704	protein_coding
ENSG00000153531	ADPRHL1	36.4176	-5.81518	0.965241	-6.02458	1.69545e-09	1.34765e-07	1.68577	0	2.01079	0	2.1071	0	86.4204	59.5347	52.5949	141.976	1.92149	135.244	1.80518	23.4219	37.5408	protein_coding
ENSG00000065054	SLC9A3R2	46.877	-5.38031	0.895091	-6.01091	1.84482e-09	1.45832e-07	0.842886	0	0	5.91728	1.40474	4.24979	11.3711	13.2299	110.199	33.291	87.4279	4.09831	64.084	303.219	63.8193	protein_coding
ENSG00000106991	ENG	74.2282	-2.94645	0.490667	-6.00498	1.91355e-09	1.50439e-07	15.172	41.5043	5.02697	8.87593	4.21421	13.3565	98.5496	75.7046	123.556	60.7072	176.777	45.0814	149.83	193.706	101.36	protein_coding
ENSG00000142611	PRDM16	18.2239	7.37606	1.22926	6.00042	1.96802e-09	1.5388e-07	5.05732	58.1061	14.0755	0	7.02368	186.384	0	0	0.83484	0	0	0	0	0	1.87704	protein_coding
ENSG00000112972	HMGCS1	146.216	2.37399	0.395795	5.99802	1.99734e-09	1.55328e-07	590.863	176.393	305.64	115.387	274.626	239.203	65.1943	92.6095	53.4298	27.4162	49.9588	65.5729	33.3959	81.0272	22.5245	protein_coding
ENSG00000179862	CITED4	29.4442	-4.12382	0.687942	-5.99443	2.04203e-09	1.5795e-07	0.842886	6.22565	3.01618	0	3.51184	1.82134	7.58074	22.0499	31.7239	45.0408	62.4485	12.2949	69.4996	143.697	31.9097	protein_coding
ENSG00000135862	LAMC1	26.2361	-6.86182	1.14555	-5.98998	2.09863e-09	1.6146e-07	0	0	0	5.91728	0	0	24.2584	22.7849	28.3846	78.3319	0	38.2509	43.3244	75.33	76.9586	protein_coding
ENSG00000099204	ABLIM1	205.796	3.18113	0.531252	5.98799	2.12449e-09	1.6258e-07	243.594	453.435	293.575	526.638	506.407	625.934	91.7269	60.2697	55.0995	25.4579	63.4093	0	68.597	18.3577	54.4341	protein_coding
ENSG00000157734	SNX22	68.2308	-4.29389	0.718054	-5.9799	2.23273e-09	1.69959e-07	5.9002	8.30087	2.01079	8.87593	8.42842	1.21423	38.6618	94.0795	90.9976	29.3744	48.9981	15.0271	42.4218	516.549	112.622	protein_coding
ENSG00000186187	ZNRF1	162.394	2.58269	0.432853	5.96668	2.42125e-09	1.82566e-07	142.448	211.672	266.429	461.548	344.16	522.117	44.7263	10.2899	59.2737	132.185	35.5476	42.3492	52.3503	60.1374	50.6801	protein_coding
ENSG00000241666	AL031733.2	35.3998	-5.09942	0.854672	-5.96652	2.42372e-09	1.82566e-07	0.842886	0	3.01618	0	2.80947	2.42845	3.79037	46.3047	15.862	148.831	16.3327	79.234	26.1752	14.5596	170.811	lncRNA
ENSG00000158089	GALNT14	11.2575	-5.22477	0.876663	-5.95984	2.52485e-09	1.89193e-07	2.52866	0	0	0	0	0	25.0164	13.9649	12.5226	13.7081	11.529	23.2237	29.7855	25.321	11.2622	protein_coding
ENSG00000134504	KCTD1	16.179	4.10575	0.689872	5.95146	2.65761e-09	1.98109e-07	27.8153	6.22565	57.3075	26.6278	45.6539	59.4971	2.27422	0	4.1742	7.83319	0.960747	0	1.80518	0.633025	1.87704	protein_coding
ENSG00000169575	VPREB1	304.764	-3.92082	0.659066	-5.94905	2.6971e-09	2.00016e-07	51.4161	111.024	7.03776	2.95864	9.13079	9.71381	192.551	909.925	819.813	118.477	477.491	162.566	446.783	535.539	717.029	protein_coding
ENSG00000074211	PPP2R2C	26.4686	-7.87983	1.32494	-5.94729	2.72611e-09	2.01131e-07	0	0	0	0	0	0	196.341	5.14497	63.4479	17.6247	0.960747	9.56272	6.31814	1.89908	95.729	protein_coding
ENSG00000164535	DAGLB	196.434	-2.09345	0.352089	-5.94582	2.75083e-09	2.0192e-07	52.259	40.4667	51.2751	115.387	83.5818	60.1042	382.827	418.213	331.432	289.828	108.564	173.495	154.343	290.559	394.178	protein_coding
ENSG00000146426	TIAM2	23.1032	-4.2505	0.716785	-5.92995	3.03022e-09	2.21299e-07	3.37155	0	1.00539	0	3.51184	2.42845	57.6136	98.4894	33.3936	15.6664	6.72523	20.4915	15.3441	24.688	63.8193	protein_coding
ENSG00000205309	NT5M	52.6515	4.45273	0.751067	5.92853	3.0565e-09	2.22091e-07	78.3884	32.1659	42.2266	446.755	104.653	35.8197	0	2.20499	14.1923	7.83319	9.60747	4.09831	9.92851	1.89908	0	protein_coding
ENSG00000173926	MARCH3	11.1028	-5.63785	0.951678	-5.92411	3.13993e-09	2.27006e-07	0	0	1.00539	2.95864	0	0	25.0164	32.3398	26.7149	4.89574	15.3719	19.1254	12.6363	17.0917	9.3852	protein_coding
ENSG00000141068	KSR1	28.954	-2.42512	0.409726	-5.91889	3.24125e-09	2.33159e-07	3.37155	4.15043	12.0647	17.7519	10.5355	4.24979	51.549	26.4598	30.0543	46.9991	30.7439	61.4746	63.1814	34.1834	37.5408	protein_coding
ENSG00000188191	PRKAR1B	210.552	4.6199	0.781043	5.91504	3.31797e-09	2.37491e-07	27.8153	117.25	175.944	2094.72	499.384	62.5327	35.6295	9.55494	21.7058	5.87489	53.8018	1.3661	24.37	15.1926	13.1393	protein_coding
ENSG00000167779	IGFBP6	34.4862	6.07138	1.02669	5.91354	3.34833e-09	2.38477e-07	10.1146	48.7676	17.0917	408.293	12.6426	9.1067	0	3.67498	0	0.979148	3.84299	0	0.902592	0	1.87704	protein_coding
ENSG00000159674	SPON2	764.935	4.07858	0.690096	5.91016	3.41775e-09	2.42223e-07	139.919	2132.29	296.591	3508.95	4285.15	174.849	44.7263	72.7646	25.88	96.9357	110.486	326.499	106.506	92.4217	60.0653	protein_coding
ENSG00000137731	FXYD2	131.054	5.42931	0.918811	5.90906	3.44055e-09	2.42643e-07	404.585	191.958	349.877	71.0074	857.591	24.8916	0	5.87997	0.83484	1.9583	12.4897	0	39.714	1.26605	3.75408	protein_coding
ENSG00000102230	PCYT1B	8.98572	6.99636	1.18434	5.90742	3.47507e-09	2.43882e-07	0	9.33848	34.1834	35.5037	35.1184	20.6418	0	0	0	0	0	0	0	0	0	protein_coding
ENSG00000140545	MFGE8	109.467	2.48202	0.421619	5.88687	3.93582e-09	2.74877e-07	208.193	145.265	161.868	482.259	250.745	48.5691	43.9683	44.0997	48.4207	19.583	42.2728	23.2237	63.1814	24.688	35.6637	protein_coding
ENSG00000149564	ESAM	22.1401	-7.62194	1.29532	-5.88422	3.99946e-09	2.77972e-07	0	0	0	0	0	0	48.5167	7.34996	5.00904	44.0617	23.0579	124.315	78.5255	1.26605	0	protein_coding
ENSG00000167664	TMIGD2	22.5847	4.06553	0.691376	5.88034	4.09426e-09	2.83193e-07	16.0148	78.8583	63.3398	29.5864	99.0339	24.8916	5.30652	0	1.66968	2.93744	11.529	0	1.80518	3.79815	0	protein_coding
ENSG00000144647	POMGNT2	33.5383	3.81729	0.649591	5.87644	4.19171e-09	2.88546e-07	64.0594	24.9026	84.4531	144.973	117.998	20.0347	11.3711	0.734996	10.8529	2.93744	5.76448	0	9.92851	5.0642	0	protein_coding
ENSG00000273117	AC144652.1	36.7044	2.30817	0.393913	5.85958	4.64027e-09	3.17903e-07	64.0594	46.6924	40.2158	115.387	109.569	46.1406	8.33881	8.81995	21.7058	6.85404	23.0579	10.9288	11.7337	12.6605	24.4015	lncRNA
ENSG00000136068	FLNB	144.204	-3.4716	0.592791	-5.85637	4.73081e-09	3.22569e-07	21.915	51.8804	18.0971	8.87593	11.9403	9.1067	43.2102	171.254	393.21	72.457	475.57	121.583	563.217	99.385	101.36	protein_coding
ENSG00000105711	SCN1B	56.1978	-4.00088	0.683956	-5.84962	4.9271e-09	3.34369e-07	5.05732	15.5641	1.00539	8.87593	3.51184	1.21423	3.03229	116.864	163.629	76.3736	129.701	60.1085	41.5192	163.954	52.5571	protein_coding
ENSG00000172867	KRT2	73.3997	9.05787	1.55131	5.83885	5.25623e-09	3.5503e-07	0	10.3761	107.577	724.867	250.745	4.85691	0.758074	0	0.83484	0.979148	0	0	0	0	0	protein_coding
ENSG00000147905	ZCCHC7	353.402	-3.6157	0.61967	-5.83489	5.38269e-09	3.61872e-07	49.7303	13.4889	55.2967	8.87593	16.1545	126.887	228.18	555.657	596.911	470.97	92.2317	1864.73	245.505	353.228	623.177	protein_coding
ENSG00000124181	PLCG1	80.4361	3.45523	0.592777	5.82889	5.57964e-09	3.73369e-07	57.3163	177.431	126.68	452.672	131.343	116.566	59.8878	11.7599	9.18324	6.85404	9.60747	2.73221	8.12333	8.22933	28.1556	protein_coding
ENSG00000086730	LAT2	508.036	-3.18035	0.546485	-5.81964	5.89757e-09	3.92816e-07	40.4585	233.462	42.2266	20.7105	31.6066	151.171	298.681	713.681	1291.5	561.052	1149.05	195.353	870.099	1394.55	626.931	protein_coding
ENSG00000160325	CACFD1	104.56	4.15624	0.714969	5.81317	6.13012e-09	4.06424e-07	13.4862	45.6548	96.5178	943.807	307.637	40.6766	13.6453	5.87997	10.8529	27.4162	12.4897	4.09831	9.02592	25.954	11.2622	protein_coding
ENSG00000065675	PRKCQ	103.392	2.86902	0.493622	5.81218	6.16636e-09	4.06951e-07	137.39	109.987	240.289	165.684	375.767	258.023	49.2748	16.9049	25.0452	45.0408	44.1943	6.83051	53.2529	4.43118	18.7704	protein_coding
ENSG00000130958	SLC35D2	7.58536	-6.0883	1.04778	-5.81066	6.22256e-09	4.08493e-07	0	0	0	0	0	0	14.4034	6.61496	2.50452	17.6247	13.4505	2.73221	26.1752	20.8898	9.3852	protein_coding
ENSG00000166349	RAG1	38.9458	-5.53338	0.952385	-5.81002	6.24651e-09	4.08493e-07	3.37155	0	3.01618	0	1.40474	0	344.165	19.8449	10.8529	8.81233	52.8411	46.4475	55.0581	17.7247	20.6474	protein_coding
ENSG00000178217	SH2D4B	23.3853	-7.21695	1.24426	-5.80018	6.62454e-09	4.31254e-07	0	0	0	0	0.702368	0	109.163	35.2798	37.5678	54.8323	0	47.8136	0.902592	6.33025	58.1882	protein_coding
ENSG00000173218	VANGL1	31.1837	4.43283	0.766139	5.78593	7.21111e-09	4.67325e-07	89.346	15.5641	88.4747	5.91728	35.1184	202.169	1.51615	2.20499	5.00904	0	9.60747	5.46441	3.61037	0	3.75408	protein_coding
ENSG00000017260	ATP2C1	80.3575	1.58416	0.274444	5.77226	7.82169e-09	5.04622e-07	102.832	123.475	86.4639	215.981	127.129	151.171	31.8391	58.0647	37.5678	43.0825	38.4299	58.7424	63.1814	39.2476	28.1556	protein_coding
ENSG00000204001	LCN8	9.25443	-6.36722	1.1041	-5.76688	8.07536e-09	5.18662e-07	0	0	0	0	0	0	30.3229	6.61496	24.2104	28.3953	2.88224	17.7593	19.857	1.26605	7.50816	protein_coding
ENSG00000196405	EVL	1216.68	2.73269	0.474779	5.75571	8.62785e-09	5.51684e-07	1167.4	2403.1	698.749	7014.94	1423.7	2185	376.005	235.199	485.042	252.62	644.661	107.922	482.887	459.576	313.466	protein_coding
ENSG00000186049	KRT73	31.2113	6.23777	1.08438	5.75238	8.79967e-09	5.60181e-07	0.842886	4.15043	23.1241	248.526	135.557	46.1406	0	0	2.50452	2.93744	0	0	0	0.633025	3.75408	protein_coding
ENSG00000197943	PLCG2	43.7772	-3.38347	0.588462	-5.74969	8.94089e-09	5.66663e-07	7.58598	20.7522	3.01618	0	0	6.67825	144.034	62.4746	38.4027	91.0608	36.5084	61.4746	42.4218	72.7979	69.4505	protein_coding
ENSG00000213413	PVRIG	71.7633	4.26498	0.743122	5.73928	9.50814e-09	5.99972e-07	123.904	58.1061	102.55	461.548	224.055	29.1414	28.8068	0	3.33936	20.5621	7.68597	1.3661	7.22074	2.5321	5.63112	protein_coding
ENSG00000103365	GGA2	80.4758	-3.37448	0.588135	-5.73759	9.60316e-09	6.03321e-07	4.21443	28.0154	7.03776	29.5864	8.42842	0	159.954	111.719	116.878	73.4361	150.837	263.658	102.895	81.0272	69.4505	protein_coding
ENSG00000143369	ECM1	32.8218	-5.49514	0.958183	-5.73496	9.75332e-09	6.10091e-07	1.68577	1.03761	1.00539	0	2.80947	0	18.9518	108.779	58.4388	23.4996	20.1757	0	166.98	10.1284	78.8356	protein_coding
ENSG00000012779	ALOX5	63.5502	-4.2058	0.733648	-5.73272	9.88308e-09	6.15532e-07	2.52866	16.6017	10.0539	0	2.1071	1.21423	323.697	65.4146	136.079	141.976	36.5084	23.2237	31.5907	17.7247	144.532	protein_coding
ENSG00000143545	RAB13	42.2457	-3.05629	0.533387	-5.72995	1.00458e-08	6.22968e-07	4.21443	9.33848	6.03237	8.87593	18.9639	0	33.3552	42.6298	62.613	109.665	44.1943	54.6441	110.116	67.1007	61.9423	protein_coding
ENSG00000133424	LARGE	18.6437	-5.39736	0.944421	-5.71499	1.09712e-08	6.77435e-07	0.842886	1.03761	0	5.91728	0	0	53.8232	24.2549	50.0904	18.6038	13.4505	31.4204	20.7596	1.26605	58.1882	protein_coding
ENSG00000138760	SCARB2	29.3849	-2.87339	0.504338	-5.69736	1.21679e-08	7.48118e-07	0.842886	9.33848	8.04315	2.95864	2.1071	12.1423	64.4363	24.2549	35.8981	37.2076	75.899	49.1797	55.0581	18.3577	45.0489	protein_coding
ENSG00000170893	TRH	17.6384	-6.81164	1.19605	-5.69511	1.23295e-08	7.54827e-07	0.842886	0	0	0	0	0	11.3711	37.4848	39.2375	1.9583	99.9176	28.6882	38.8115	0.633025	5.63112	protein_coding
ENSG00000012660	ELOVL5	152.872	1.79626	0.315568	5.69215	1.25451e-08	7.63271e-07	154.248	343.448	255.37	278.112	394.731	173.634	81.872	103.634	38.4027	68.5404	84.5457	76.5017	87.5514	37.9815	114.499	protein_coding
ENSG00000171105	INSR	165.452	-4.14221	0.727756	-5.69176	1.25735e-08	7.63271e-07	1.68577	17.6393	34.1834	11.8346	22.4758	2.42845	392.682	299.878	141.923	535.594	7.68597	62.8407	67.6944	357.659	525.571	protein_coding
ENSG00000137265	IRF4	17.1213	-7.25366	1.27499	-5.68919	1.27643e-08	7.71597e-07	0	0	0	0	0	0	42.4521	121.274	0.83484	1.9583	11.529	49.1797	4.51296	4.43118	20.6474	protein_coding
ENSG00000147650	LRP12	15.503	4.1887	0.738962	5.66835	1.44178e-08	8.67904e-07	42.9872	32.1659	54.2913	8.87593	58.2966	18.8205	4.54844	0	0.83484	0	0	0	5.41555	4.43118	1.87704	protein_coding
ENSG00000182247	UBE2E2	33.1097	-3.08153	0.544423	-5.66019	1.51208e-08	9.06428e-07	7.58598	14.5265	9.04855	2.95864	2.1071	0	34.1133	47.7747	57.604	75.3944	68.213	25.956	35.2011	35.4494	80.7127	protein_coding
ENSG00000134061	CD180	12.9752	-5.00668	0.885748	-5.65249	1.58138e-08	9.44038e-07	1.68577	0	2.01079	0	0	0	20.468	13.2299	10.0181	10.7706	67.2523	12.2949	19.857	10.7614	26.2785	protein_coding
ENSG00000124313	IQSEC2	14.0857	-4.33555	0.767206	-5.6511	1.59429e-08	9.4781e-07	0.842886	2.07522	0	2.95864	2.1071	0	28.0487	27.1948	14.1923	10.7706	42.2728	2.73221	14.4415	39.2476	24.4015	protein_coding
ENSG00000088256	GNA11	37.9462	-3.52757	0.625909	-5.63592	1.74128e-08	1.03094e-06	0.842886	1.03761	16.0863	0	9.13079	2.42845	37.9037	31.6048	112.703	38.1868	22.0972	131.146	49.6426	54.4402	61.9423	protein_coding
ENSG00000013725	CD6	55.8606	3.34529	0.594101	5.63085	1.7932e-08	1.05405e-06	68.2738	83.0087	164.885	174.56	181.913	58.89	34.1133	21.3149	11.6878	19.583	4.80373	4.09831	4.51296	0.633025	5.63112	protein_coding
ENSG00000272398	CD24	122.072	-4.38349	0.778501	-5.63068	1.79497e-08	1.05405e-06	0	21.7898	12.0647	17.7519	7.02368	0	683.024	332.953	143.593	69.5195	59.5663	114.753	213.914	50.009	105.114	protein_coding
ENSG00000273314	AC005229.4	5.73775	-5.64654	1.00353	-5.6267	1.83686e-08	1.07426e-06	0	0	0	0	0	0	7.58074	5.14497	4.1742	6.85404	15.3719	21.8576	8.12333	5.69723	11.2622	lncRNA
ENSG00000160678	S100A1	17.6371	-7.29844	1.30073	-5.61105	2.01106e-08	1.17138e-06	0	0	0	0	0	0	0	38.2198	145.262	8.81233	29.7831	5.46441	22.5648	5.0642	9.3852	protein_coding
ENSG00000142634	EFHD2	129.578	-1.90756	0.342565	-5.56846	2.57e-08	1.49091e-06	44.673	49.8052	55.2967	50.2969	37.9279	55.8544	250.922	183.014	112.703	110.644	433.297	151.637	158.856	137.999	110.745	protein_coding
ENSG00000186480	INSIG1	117.05	1.88102	0.338099	5.56352	2.64391e-08	1.52763e-06	217.465	166.017	265.424	136.098	290.078	170.599	50.0329	85.2595	30.8891	43.0825	30.7439	51.9119	32.4933	93.6877	91.9749	protein_coding
ENSG00000019991	HGF	13.8952	-5.97401	1.07427	-5.56098	2.68257e-08	1.53761e-06	0	0	0	0	1.40474	0	3.79037	19.8449	16.6968	34.2702	66.2915	4.09831	30.6881	5.0642	26.2785	protein_coding
ENSG00000127955	GNAI1	11.2482	-4.72965	0.850505	-5.56099	2.6825e-08	1.53761e-06	1.68577	0	0	5.91728	0	0	16.6776	33.0748	7.51356	11.7498	8.64672	17.7593	27.9803	15.1926	22.5245	protein_coding
ENSG00000113161	HMGCR	30.4357	2.37277	0.426898	5.55816	2.72639e-08	1.55653e-06	88.5031	33.2035	81.4369	32.5451	46.3563	72.8536	23.5003	5.87997	7.51356	7.83319	9.60747	12.2949	7.22074	22.1559	5.63112	protein_coding
ENSG00000270164	LINC01480	12.9066	-3.67564	0.663354	-5.54099	3.00765e-08	1.71032e-06	0	1.03761	0	2.95864	1.40474	4.24979	38.6618	11.7599	16.6968	17.6247	8.64672	19.1254	32.4933	12.6605	26.2785	lncRNA
ENSG00000136878	USP20	111.776	2.5623	0.463298	5.53056	3.19205e-08	1.80803e-06	92.7175	78.8583	242.3	550.307	300.614	74.0678	47.7586	24.2549	34.2285	66.5821	24.0187	53.278	37.9089	27.2201	22.5245	protein_coding
ENSG00000174944	P2RY14	15.8909	-7.14226	1.29453	-5.51726	3.44327e-08	1.94268e-06	0	0	0	0	0	0	67.4686	1.46999	1.66968	6.85404	24.9794	0	44.227	29.7522	61.9423	protein_coding
ENSG00000105227	PRX	73.3473	-5.43097	0.98559	-5.51037	3.58076e-08	2.01236e-06	0.842886	9.33848	2.01079	0	2.80947	1.21423	144.792	5.87997	23.3755	11.7498	145.073	5.46441	656.184	10.7614	80.7127	protein_coding
ENSG00000170549	IRX1	130.304	-10.1808	1.85006	-5.50294	3.73513e-08	2.09095e-06	0	0	0	0	0	0	486.683	484.362	170.307	69.5195	0	20.4915	0	693.163	30.0326	protein_coding
ENSG00000099250	NRP1	11.7157	-6.71334	1.2209	-5.49868	3.82642e-08	2.13375e-06	0	0	0	0	0	0	12.1292	7.34996	1.66968	2.93744	33.6261	1.3661	37.0063	70.2658	9.3852	protein_coding
ENSG00000146425	DYNLT1	43.8562	-2.84167	0.517522	-5.49091	3.99865e-08	2.22118e-06	2.52866	13.4889	11.0593	0	2.1071	23.6774	50.0329	68.3546	60.1085	114.56	97.9962	62.8407	36.1037	41.7797	73.2045	protein_coding
ENSG00000227706	AL713998.1	61.6767	-6.78003	1.23537	-5.48827	4.05878e-08	2.24591e-06	0	1.03761	0	0	0.702368	3.03557	12.8873	54.3897	360.651	23.4996	1.92149	140.709	7.22074	0	319.097	lncRNA
ENSG00000123989	CHPF	15.785	5.02877	0.918883	5.4727	4.43239e-08	2.44325e-06	5.9002	23.865	15.0809	156.808	23.8805	1.82134	3.03229	0.734996	2.50452	0.979148	0	0	0.902592	1.26605	0	protein_coding
ENSG00000160185	UBASH3A	33.6092	4.84244	0.885355	5.46949	4.5134e-08	2.46898e-06	83.4458	14.5265	77.4154	215.981	87.796	0	8.33881	0.734996	4.1742	2.93744	0.960747	1.3661	2.70778	0	3.75408	protein_coding
ENSG00000205730	ITPRIPL2	42.5789	-5.38917	0.985267	-5.46976	4.50647e-08	2.46898e-06	4.21443	0	2.01079	2.95864	1.40474	0	0	51.4497	101.851	1.9583	93.1924	27.3221	73.1099	121.541	157.671	protein_coding
ENSG00000184441	AP001062.1	17.7768	-3.50858	0.641939	-5.4656	4.61337e-08	2.51411e-06	5.05732	0	4.02158	0	0.702368	3.64268	38.6618	46.3047	45.0814	21.5413	24.0187	35.5187	12.6363	5.0642	24.4015	lncRNA
ENSG00000116396	KCNC4	16.0668	2.17623	0.399008	5.45411	4.92201e-08	2.67218e-06	41.3014	16.6017	29.1564	26.6278	47.0587	20.6418	8.33881	6.61496	10.0181	6.85404	8.64672	4.09831	8.12333	3.16513	3.75408	protein_coding
ENSG00000173530	TNFRSF10D	21.9563	-4.06398	0.746418	-5.44464	5.19094e-08	2.8076e-06	0	7.26326	0	0	2.1071	2.42845	15.1615	24.2549	30.8891	35.2493	5.76448	94.2611	14.4415	46.8439	50.6801	protein_coding
ENSG00000115297	TLX2	9.65169	7.1131	1.30726	5.44124	5.29098e-08	2.85098e-06	38.7728	83.0087	10.0539	0	1.40474	11.5352	0	0	0	0	0	0	0	0	0	protein_coding
ENSG00000135185	TMEM243	47.1536	-1.9219	0.353807	-5.43207	5.57029e-08	2.99029e-06	21.915	31.1283	13.0701	11.8346	14.7497	12.1423	84.1462	67.6196	56.7691	87.1442	35.5476	50.5458	110.116	39.2476	71.3275	protein_coding
ENSG00000151967	SCHIP1	9.09222	-4.88732	0.900272	-5.42871	5.67614e-08	3.03579e-06	0	0	2.01079	0	0.702368	0	12.8873	7.34996	16.6968	25.4579	10.5682	4.09831	14.4415	21.5229	20.6474	protein_coding
ENSG00000135333	EPHA7	13.4609	-6.90233	1.27929	-5.39543	6.83586e-08	3.6425e-06	0	0	0	0	0	0	54.5813	11.0249	26.7149	39.1659	1.92149	1.3661	0	16.4587	50.6801	protein_coding
ENSG00000165434	PGM2L1	337.675	2.76183	0.512203	5.39206	6.96532e-08	3.69779e-06	304.282	263.553	351.888	2384.67	731.165	114.137	89.4527	122.009	101.016	116.519	121.054	87.4306	114.629	56.3392	106.991	protein_coding
ENSG00000137177	KIF13A	19.991	-5.03987	0.937387	-5.37651	7.59414e-08	4.0168e-06	1.68577	1.03761	3.01618	0	0	0	33.3552	33.0748	34.2285	71.4778	24.9794	2.73221	52.3503	0.633025	41.2949	protein_coding
ENSG00000173085	COQ2	25.2469	-1.79489	0.333963	-5.37452	7.67878e-08	4.04669e-06	15.172	12.4513	11.0593	11.8346	4.91658	7.28536	34.1133	30.1348	55.0995	27.4162	40.3514	34.1526	34.2985	30.3852	30.0326	protein_coding
ENSG00000155158	TTC39B	53.3734	3.42432	0.637381	5.37248	7.76605e-08	4.07775e-06	33.7155	86.1215	53.2859	204.146	66.725	258.023	9.09688	0.734996	10.8529	12.7289	16.3327	0	24.37	5.69723	18.7704	protein_coding
ENSG00000127946	HIP1	84.0996	-2.32139	0.432336	-5.3694	7.89971e-08	4.13284e-06	12.6433	45.6548	43.232	11.8346	25.2853	8.49958	53.8232	158.024	60.9433	144.914	113.368	209.014	167.882	99.385	106.991	protein_coding
ENSG00000108219	TSPAN14	262.307	-1.76059	0.328328	-5.36228	8.21766e-08	4.2836e-06	59.002	59.1437	117.631	127.222	115.188	168.777	384.343	396.898	307.221	525.803	143.151	394.804	296.05	298.788	540.587	protein_coding
ENSG00000164821	DEFA4	25.1494	6.40425	1.19447	5.36159	8.24909e-08	4.28446e-06	0	183.657	101.545	47.3383	36.5231	1.82134	0	0	1.66968	0	2.88224	0	1.80518	0	0	protein_coding
ENSG00000104447	TRPS1	98.7728	4.61851	0.86288	5.35244	8.67765e-08	4.49084e-06	38.7728	135.927	46.2481	183.436	29.4995	962.882	11.3711	5.87997	5.84388	5.87489	47.0766	2.73221	5.41555	0.633025	0	protein_coding
ENSG00000110448	CD5	69.795	3.37353	0.63058	5.34988	8.80145e-08	4.53858e-06	76.7027	186.77	300.613	150.891	151.009	49.1762	37.1456	30.8698	8.3484	15.6664	13.4505	0	8.12333	1.26605	16.8934	protein_coding
ENSG00000118402	ELOVL4	9.7905	5.79499	1.08373	5.34724	8.93042e-08	4.58864e-06	20.2293	1.03761	74.3992	14.7932	31.6066	1.21423	0	0.734996	0	0.979148	0.960747	0	0.902592	0	0	protein_coding
ENSG00000143110	C1orf162	20.3186	-2.8291	0.529313	-5.34485	9.04941e-08	4.63323e-06	3.37155	6.22565	6.03237	5.91728	2.80947	3.03557	36.3875	29.3998	22.5407	7.83319	81.6635	17.7593	35.2011	25.954	20.6474	protein_coding
ENSG00000184113	CLDN5	53.1163	5.88845	1.10255	5.34076	9.25576e-08	4.72208e-06	29.501	294.681	21.1133	254.443	113.784	63.7469	0	0	0	0	0.960747	1.3661	17.1492	0	0	protein_coding
ENSG00000112799	LY86	98.8513	-4.33535	0.812091	-5.33851	9.37154e-08	4.76425e-06	3.37155	36.3163	0	2.95864	2.1071	2.42845	40.1779	112.454	115.208	28.3953	628.328	51.9119	96.5773	238.65	123.885	protein_coding
ENSG00000177469	PTRF	72.5164	5.89213	1.10457	5.33431	9.59096e-08	4.85863e-06	1.68577	1.03761	308.656	8.87593	221.948	519.082	3.79037	0.734996	3.33936	0	13.4505	0	4.51296	0.633025	0	protein_coding
ENSG00000213859	KCTD11	13.8675	3.05701	0.573254	5.33273	9.67446e-08	4.88374e-06	27.8153	15.5641	23.1241	29.5864	58.9989	21.8561	5.30652	0	6.67872	3.91659	7.68597	0	1.80518	3.79815	1.87704	protein_coding
ENSG00000072682	P4HA2	6.72189	-5.91221	1.10969	-5.32778	9.94186e-08	4.96644e-06	0	0	0	0	0	0	9.85496	13.2299	35.0633	4.89574	3.84299	1.3661	3.61037	15.8256	13.1393	protein_coding
ENSG00000086967	MYBPC2	16.1907	-7.16424	1.34455	-5.32834	9.91126e-08	4.96644e-06	0	0	0	0	0	0	0.758074	36.7498	60.9433	10.7706	0	39.617	4.51296	3.16513	86.3438	protein_coding
ENSG00000162654	GBP4	172.323	-3.1045	0.582648	-5.32826	9.91564e-08	4.96644e-06	54.7876	72.6326	12.0647	0	4.91658	38.8552	228.18	234.464	163.629	160.58	371.809	542.343	388.115	130.403	182.073	protein_coding
ENSG00000132334	PTPRE	443.889	-2.51855	0.475239	-5.29953	1.16098e-07	5.7796e-06	26.9724	217.898	75.4046	213.022	109.569	55.2473	366.15	626.216	722.972	1302.27	425.611	404.366	409.777	357.026	1345.84	protein_coding
ENSG00000174776	WDR49	8.03705	-6.16656	1.16396	-5.29791	1.17135e-07	5.8111e-06	0	0	0	0	0	0	0	9.55494	4.1742	21.5413	27.8617	5.46441	21.6622	22.7889	7.50816	protein_coding
ENSG00000134198	TSPAN2	35.8442	5.36763	1.01423	5.29234	1.20764e-07	5.97054e-06	44.673	91.3096	68.3668	11.8346	47.761	254.988	0	0	1.66968	0	13.4505	0	3.61037	0	0	protein_coding
ENSG00000104549	SQLE	95.327	2.96103	0.559691	5.29048	1.21995e-07	6.01078e-06	288.267	74.7078	140.755	343.203	188.235	162.706	6.82266	6.61496	7.51356	7.83319	27.8617	49.1797	15.3441	63.9355	46.926	protein_coding
ENSG00000174125	TLR1	27.0582	-2.48483	0.469776	-5.2894	1.22717e-07	6.02569e-06	3.37155	15.5641	7.03776	11.8346	3.51184	4.24979	26.5326	26.4598	49.2556	14.6872	52.8411	35.5187	32.4933	43.6787	78.8356	protein_coding
ENSG00000137842	TMEM62	23.2402	-3.09867	0.58635	-5.28468	1.25924e-07	6.16214e-06	1.68577	5.18804	2.01079	11.8346	1.40474	6.07113	14.4034	74.9696	29.2194	7.83319	43.2336	43.7153	17.1492	35.4494	54.4341	protein_coding
ENSG00000153179	RASSF3	21.4219	-2.70308	0.512097	-5.27845	1.30284e-07	6.3324e-06	8.42886	2.07522	5.02697	0	0.702368	10.928	43.9683	41.8948	30.8891	43.0825	26.9009	42.3492	19.857	15.1926	30.0326	protein_coding
ENSG00000165507	C10orf10	12.7844	-6.81437	1.29096	-5.27853	1.30221e-07	6.3324e-06	0	0	0	0	0	0	18.9518	11.0249	20.0362	6.85404	3.84299	38.2509	2.70778	0	90.0979	protein_coding
ENSG00000273749	CYFIP1	19.6253	-3.0909	0.585641	-5.2778	1.30744e-07	6.33337e-06	11.8004	2.07522	2.01079	0	2.80947	1.21423	28.0487	13.9649	23.3755	17.6247	35.5476	24.5898	23.4674	74.0639	33.7867	protein_coding
ENSG00000149926	FAM57B	13.5013	3.09437	0.588424	5.25874	1.45045e-07	7.00256e-06	67.4309	9.33848	14.0755	44.3796	28.0947	9.1067	3.03229	1.46999	4.1742	2.93744	6.72523	4.09831	4.51296	1.26605	1.87704	protein_coding
ENSG00000120896	SORBS3	42.2046	-3.15082	0.599325	-5.25728	1.46204e-07	7.03493e-06	16.8577	17.6393	1.00539	5.91728	0	3.03557	94.7592	47.7747	101.851	60.7072	72.056	30.0543	41.5192	85.4584	54.4341	protein_coding
ENSG00000137101	CD72	21.7026	-3.78698	0.7206	-5.25531	1.47773e-07	7.08671e-06	0.842886	4.15043	0	8.87593	2.80947	1.21423	77.3235	24.2549	17.5316	45.0408	11.529	61.4746	29.7855	3.16513	37.5408	protein_coding
ENSG00000140968	IRF8	42.6647	-3.89797	0.742728	-5.24818	1.53609e-07	7.34212e-06	0.842886	22.8274	2.01079	0	0	1.21423	23.5003	81.5845	45.9162	88.1233	93.1924	51.9119	53.2529	34.8164	140.778	protein_coding
ENSG00000113580	NR3C1	441.761	-1.48845	0.283793	-5.24484	1.56415e-07	7.45145e-06	284.053	244.876	144.777	272.195	205.794	123.851	372.972	707.801	489.216	845.984	549.547	357.919	749.151	486.163	792.111	protein_coding
ENSG00000186472	PCLO	18.5124	-7.36735	1.40522	-5.24283	1.58134e-07	7.5085e-06	0	0	0	0	0	0	71.2589	26.4598	9.18324	0	65.3308	9.56272	90.2592	0	5.63112	protein_coding
ENSG00000155966	AFF2	30.1841	3.01539	0.575764	5.2372	1.63035e-07	7.71572e-06	62.3736	47.73	88.4747	26.6278	89.2007	67.9967	4.54844	12.4949	0	14.6872	2.88224	2.73221	21.6622	7.5963	3.75408	protein_coding
ENSG00000183570	PCBP3	23.0124	4.14975	0.792786	5.23438	1.65539e-07	7.80855e-06	62.3736	77.8206	41.2212	65.0901	51.9752	18.8205	0	0.734996	7.51356	0	7.68597	8.19662	0	0	3.75408	protein_coding
ENSG00000170891	CYTL1	22.9864	-5.73273	1.09751	-5.22341	1.75654e-07	8.23171e-06	0	4.15043	0	0	0	0	16.6776	37.4848	73.4659	0	24.0187	5.46441	57.7659	54.4402	71.3275	protein_coding
ENSG00000187773	FAM69C	108.754	-8.9105	1.7058	-5.22365	1.75435e-07	8.23171e-06	0	2.07522	0	0	0	0	6.82266	17.6399	737.999	440.617	3.84299	0	2.70778	357.659	61.9423	protein_coding
ENSG00000188042	ARL4C	536.883	3.04212	0.582469	5.22279	1.76243e-07	8.23248e-06	981.963	2692.59	1736.32	136.098	740.998	522.724	134.179	191.834	32.5588	110.644	215.207	278.685	46.9348	33.5503	198.966	protein_coding
ENSG00000187556	NANOS3	13.8646	3.98639	0.764285	5.21584	1.82988e-07	8.51992e-06	10.9575	19.7146	13.0701	94.6766	35.1184	17.6063	2.27422	2.20499	5.00904	0	1.92149	0	5.41555	0	0	protein_coding
ENSG00000077782	FGFR1	203.306	2.61502	0.501628	5.21306	1.85754e-07	8.62078e-06	543.662	421.269	444.384	239.65	327.304	472.941	73.5332	179.339	55.0995	5.87489	50.9196	71.0373	66.7918	15.1926	82.5897	protein_coding
ENSG00000167685	ZNF444	114.602	1.83288	0.351973	5.20746	1.91446e-07	8.85636e-06	138.233	227.236	155.836	423.086	188.235	81.3532	62.9201	27.1948	63.4479	74.4153	69.1738	50.5458	64.084	57.6053	35.6637	protein_coding
ENSG00000160752	FDPS	341.063	1.95322	0.375425	5.2027	1.96417e-07	9.05722e-06	661.666	379.765	333.791	1325.47	707.285	284.736	133.421	184.484	164.464	129.248	228.658	96.9933	163.369	247.513	75.0816	protein_coding
ENSG00000006756	ARSD	135.882	-2.95764	0.568681	-5.20087	1.98358e-07	9.11751e-06	37.087	5.18804	24.1295	59.1728	24.5829	14.5707	118.26	243.284	460.832	199.746	305.517	12.2949	238.284	103.816	191.458	protein_coding
ENSG00000162777	DENND2D	103.324	3.40969	0.656032	5.19745	2.02038e-07	9.25707e-06	327.883	16.6017	448.406	186.394	365.934	13.3565	46.2425	10.2899	18.3665	19.583	25.9402	2.73221	17.1492	26.5871	24.4015	protein_coding
ENSG00000186818	LILRB4	18.4704	-4.53711	0.873232	-5.19577	2.03872e-07	9.31146e-06	1.68577	1.03761	1.00539	0	1.40474	1.82134	4.54844	21.3149	20.871	6.85404	129.701	5.46441	22.5648	51.275	7.50816	protein_coding
ENSG00000159231	CBR3	15.8247	-4.62822	0.893745	-5.17846	2.23724e-07	1.01858e-05	0	0	1.00539	5.91728	2.1071	0	25.0164	47.7747	35.8981	5.87489	60.527	2.73221	18.9544	24.055	7.50816	protein_coding
ENSG00000170542	SERPINB9	58.7118	-3.00332	0.580498	-5.1737	2.29501e-07	1.04159e-05	5.9002	35.2787	6.03237	2.95864	2.80947	13.3565	175.873	61.0046	50.0904	70.4987	129.701	133.878	107.408	14.5596	71.3275	protein_coding
ENSG00000090776	EFNB1	24.8375	-4.3734	0.846074	-5.16906	2.35279e-07	1.06445e-05	3.37155	2.07522	5.02697	0	0.702368	0	20.468	47.7747	70.1266	74.4153	1.92149	73.7695	9.02592	5.69723	58.1882	protein_coding
ENSG00000105851	PIK3CG	67.7855	-1.50949	0.293043	-5.15109	2.58977e-07	1.168e-05	29.501	33.2035	29.1564	35.5037	40.035	26.713	49.2748	116.129	95.1718	123.373	53.8018	109.288	83.941	127.871	63.8193	protein_coding
ENSG00000141298	SSH2	138.749	-1.81356	0.352768	-5.14093	2.7338e-07	1.2291e-05	64.0594	69.5198	73.3938	26.6278	34.416	60.1042	263.052	153.614	183.665	159.601	90.3102	120.217	154.343	226.623	401.686	protein_coding
ENSG00000211829	TRDC	101.166	5.97914	1.16358	5.13855	2.76869e-07	1.24091e-05	0.842886	174.318	2.01079	1224.88	0.702368	79.5318	12.1292	0.734996	3.33936	4.89574	5.76448	0	2.70778	0	5.63112	TR_C_gene
ENSG00000005379	BZRAP1	100.068	-2.49043	0.484931	-5.13565	2.81172e-07	1.25622e-05	36.2441	43.5796	31.1672	14.7932	20.3687	12.1423	99.3077	154.349	111.869	248.704	286.302	39.617	276.193	53.1741	73.2045	protein_coding
ENSG00000008256	CYTH3	62.1149	-2.53288	0.493268	-5.13489	2.82314e-07	1.25622e-05	21.915	20.7522	15.0809	23.6691	9.83315	7.28536	65.9524	115.394	35.0633	32.3119	63.4093	84.6984	61.3763	286.76	88.2208	protein_coding
ENSG00000180712	LINC02363	32.4302	-5.0275	0.979163	-5.13449	2.82906e-07	1.25622e-05	0.842886	2.07522	0	5.91728	2.1071	0.607113	13.6453	49.9797	155.28	46.9991	4.80373	0	7.22074	151.926	45.0489	lncRNA
ENSG00000161082	CELF5	29.4293	5.30201	1.0332	5.13163	2.87243e-07	1.27156e-05	1.68577	1.03761	122.658	121.304	172.08	6.07113	0	2.20499	1.66968	2.93744	0.960747	8.19662	0	0.633025	0	protein_coding
ENSG00000108828	VAT1	349.058	2.99536	0.584037	5.12871	2.91727e-07	1.28745e-05	420.6	147.34	839.504	1319.55	1574.71	105.031	32.5972	85.2595	93.5021	119.456	155.641	12.2949	113.727	68.3667	148.286	protein_coding
ENSG00000135678	CPM	56.7003	-4.51186	0.880575	-5.12377	2.99493e-07	1.31768e-05	0	1.03761	10.0539	5.91728	7.72605	0	8.33881	32.3398	11.6878	74.4153	26.9009	256.827	46.9348	90.5226	277.802	protein_coding
ENSG00000176124	DLEU1	26.6862	2.69969	0.527423	5.11864	3.07743e-07	1.34796e-05	16.0148	37.3539	36.1942	142.015	73.0463	23.0703	4.54844	11.7599	11.6878	11.7498	5.76448	9.56272	9.92851	7.5963	0	lncRNA
ENSG00000198846	TOX	141.412	2.71041	0.52955	5.11833	3.08249e-07	1.34796e-05	209.879	245.913	360.937	331.368	285.864	292.021	45.4844	5.87997	33.3936	61.6863	61.4878	1.3661	96.5773	40.5136	48.803	protein_coding
ENSG00000170873	MTSS1	45.2808	-4.07837	0.797039	-5.11691	3.10585e-07	1.35406e-05	7.58598	0	10.0539	2.95864	4.91658	0	31.8391	33.0748	10.8529	8.81233	73.0167	62.8407	76.7203	99.385	257.154	protein_coding
ENSG00000159307	SCUBE1	5.97022	6.07668	1.19126	5.10107	3.37739e-07	1.46357e-05	0	26.9778	9.04855	14.7932	32.3089	5.46402	0	0	0	0	0.960747	0	0	0	0	protein_coding
ENSG00000197046	SIGLEC15	11.5782	-6.21328	1.21796	-5.1014	3.37151e-07	1.46357e-05	0	0	0	0	0	0.607113	0.758074	13.2299	21.7058	11.7498	9.60747	2.73221	4.51296	99.385	9.3852	protein_coding
ENSG00000022267	FHL1	48.237	-3.36739	0.660784	-5.09605	3.46813e-07	1.49838e-05	14.3291	6.22565	12.0647	0	9.13079	0.607113	6.06459	122.744	80.1447	24.4787	51.8803	50.5458	64.9866	165.853	114.499	protein_coding
ENSG00000257275	AL139020.1	14.5046	-7.01472	1.37745	-5.09255	3.53286e-07	1.52177e-05	0	0	0	0	0	0	29.5649	11.7599	102.685	46.02	0.960747	10.9288	0	0.633025	15.0163	lncRNA
ENSG00000198585	NUDT16	25.7123	-3.28093	0.644922	-5.08733	3.63138e-07	1.55954e-05	2.52866	6.22565	3.01618	2.95864	9.13079	0.607113	48.5167	8.08495	17.5316	52.874	61.4878	9.56272	100.188	34.8164	28.1556	protein_coding
ENSG00000132600	PRMT7	123.118	2.31189	0.454957	5.08155	3.74369e-07	1.59823e-05	148.348	243.838	248.332	295.864	327.304	156.635	31.8391	11.0249	72.6311	64.6238	104.721	20.4915	35.2011	70.8988	15.0163	protein_coding
ENSG00000154188	ANGPT1	21.0778	4.89861	0.963995	5.08157	3.74333e-07	1.59823e-05	64.9023	5.18804	6.03237	5.91728	7.02368	212.49	0	0.734996	1.66968	2.93744	0.960747	0	4.51296	3.79815	0	protein_coding
ENSG00000133321	RARRES3	238.997	2.49988	0.492271	5.07827	3.80883e-07	1.62123e-05	199.764	346.561	278.494	1399.44	254.257	358.804	112.195	45.5697	50.0904	47.9783	157.562	40.9831	103.798	151.926	37.5408	protein_coding
ENSG00000049860	HEXB	63.7562	-2.67103	0.526371	-5.07443	3.8866e-07	1.64945e-05	19.3864	16.6017	20.1079	0	7.72605	23.6774	147.066	111.719	112.703	24.4787	84.5457	236.336	45.1296	43.0457	63.8193	protein_coding
ENSG00000156052	GNAQ	495.78	2.62087	0.517092	5.06848	4.00999e-07	1.69682e-05	516.689	271.853	449.411	3162.79	1149.07	431.657	112.953	98.4894	118.547	242.829	268.048	124.315	282.511	145.596	61.9423	protein_coding
ENSG00000127947	PTPN12	52.6955	-2.66551	0.52649	-5.06279	4.13167e-07	1.74318e-05	20.2293	21.7898	16.0863	0	5.61894	9.1067	39.4198	181.544	91.8324	80.2902	24.9794	30.0543	59.5711	80.3942	129.516	protein_coding
ENSG00000122585	NPY	263.406	-11.1958	2.21329	-5.05844	4.22706e-07	1.77821e-05	0	0	0	0	0	0	171.325	1124.54	524.28	0	0	1016.38	0	720.383	394.178	protein_coding
ENSG00000167549	CORO6	29.1898	-3.06201	0.606117	-5.05185	4.37562e-07	1.83534e-05	15.172	4.15043	2.01079	5.91728	4.21421	1.21423	20.468	16.9049	52.5949	75.3944	50.9196	15.0271	111.019	23.4219	39.4178	protein_coding
ENSG00000178038	ALS2CL	4.32747	-5.2684	1.04343	-5.04912	4.43852e-07	1.85093e-05	0	0	0	0	0	0	8.33881	2.20499	8.3484	13.7081	6.72523	2.73221	2.70778	10.7614	9.3852	protein_coding
ENSG00000183484	GPR132	25.1248	-3.83796	0.760071	-5.04948	4.43023e-07	1.85093e-05	0.842886	5.18804	9.04855	0	0	1.21423	34.1133	40.4248	24.2104	24.4787	14.4112	135.244	9.92851	15.8256	61.9423	protein_coding
ENSG00000168243	GNG4	8.72096	4.98635	0.989512	5.0392	4.67474e-07	1.9438e-05	1.68577	49.8052	21.1133	8.87593	35.1184	7.89247	0	0	1.66968	0	1.92149	2.73221	0	0	0	protein_coding
ENSG00000090971	NAT14	31.5741	2.04793	0.407152	5.02989	4.90751e-07	2.03471e-05	45.5159	68.4822	47.2535	115.387	51.9752	21.8561	24.2584	8.81995	11.6878	17.6247	18.2542	6.83051	18.0518	8.22933	9.3852	protein_coding
ENSG00000124762	CDKN1A	218.46	-4.14901	0.826518	-5.01987	5.17071e-07	2.13767e-05	4.21443	81.9711	8.04315	8.87593	14.0474	1.21423	50.7909	201.389	247.113	138.06	109.525	1800.52	65.8892	132.302	412.949	protein_coding
ENSG00000215246	AC116351.1	10.7574	3.59176	0.716619	5.01209	5.38413e-07	2.21953e-05	28.6581	6.22565	24.1295	41.421	13.345	30.3557	0	0	0	2.93744	2.88224	2.73221	3.61037	5.0642	0	lncRNA
ENSG00000102007	PLP2	256.331	-1.98764	0.397572	-4.99946	5.74899e-07	2.36316e-05	109.575	100.648	125.674	71.0074	52.6776	92.2812	116.743	744.551	247.113	273.182	325.693	329.231	203.083	312.081	741.43	protein_coding
ENSG00000167768	KRT1	288.221	7.13312	1.42711	4.9983	5.78394e-07	2.37076e-05	20.2293	3.11283	446.395	2562.18	1237.57	8.49958	12.8873	0	14.1923	5.87489	0	0	11.7337	0.633025	0	protein_coding
ENSG00000175155	YPEL2	74.2712	-2.78622	0.558313	-4.99042	6.02478e-07	2.46246e-05	5.05732	30.0907	14.0755	29.5864	18.9639	3.03557	24.2584	100.694	80.9795	54.8323	63.4093	245.898	67.6944	169.018	206.474	protein_coding
ENSG00000174130	TLR6	24.4014	-3.30674	0.662762	-4.98933	6.05905e-07	2.46945e-05	0	1.03761	9.04855	5.91728	5.61894	2.42845	8.33881	28.6648	70.9614	17.6247	47.0766	9.56272	34.2985	80.3942	45.0489	protein_coding
ENSG00000185432	METTL7A	88.2117	-3.60279	0.723764	-4.97785	6.42953e-07	2.61304e-05	7.58598	42.542	2.01079	2.95864	1.40474	11.5352	103.856	54.3897	87.6582	490.553	171.974	19.1254	189.544	87.3575	50.6801	protein_coding
ENSG00000126266	FFAR1	22.1706	-7.13643	1.43669	-4.96729	6.78956e-07	2.75159e-05	0	1.03761	0	0	0	0	0.758074	84.5245	4.1742	13.7081	0.960747	188.522	0	6.96328	31.9097	protein_coding
ENSG00000168297	PXK	123.173	-1.63399	0.329057	-4.96566	6.84677e-07	2.76698e-05	33.7155	92.3472	41.2212	88.7593	33.7137	43.105	144.792	152.879	163.629	262.412	184.463	114.753	247.31	148.761	95.729	protein_coding
ENSG00000169684	CHRNA5	16.6894	3.87414	0.78066	4.96265	6.95391e-07	2.80241e-05	81.76	17.6393	46.2481	0	36.5231	44.3193	0.758074	5.14497	2.50452	1.9583	0	0	7.22074	0.633025	5.63112	protein_coding
ENSG00000074181	NOTCH3	15.3822	6.19742	1.24956	4.95969	7.06057e-07	2.83744e-05	28.6581	187.807	2.01079	2.95864	2.1071	3.03557	1.51615	0	0.83484	0	0	0	1.80518	0	0	protein_coding
ENSG00000065882	TBC1D1	113.857	-1.32675	0.267694	-4.95623	7.18745e-07	2.88039e-05	96.9319	52.918	68.3668	65.0901	46.3563	30.3557	188.76	127.889	155.28	115.539	133.544	161.2	119.142	149.394	197.089	protein_coding
ENSG00000171956	FOXB1	30.1612	8.4282	1.70217	4.95146	7.36605e-07	2.94376e-05	0	229.312	33.178	2.95864	10.5355	175.456	0	0	0	0.979148	0	0	0	0	0	protein_coding
ENSG00000148483	TMEM236	50.1344	-4.77088	0.963809	-4.95002	7.42041e-07	2.95727e-05	1.68577	1.03761	3.01618	2.95864	9.13079	0	169.05	54.3897	166.968	16.6455	35.5476	0	228.356	3.16513	60.0653	protein_coding
ENSG00000104081	BMF	65.799	-3.62681	0.733206	-4.94651	7.5554e-07	3.00275e-05	1.68577	14.5265	7.03776	5.91728	16.1545	4.85691	320.665	153.614	12.5226	42.1034	12.4897	10.9288	60.4737	207.632	116.376	protein_coding
ENSG00000162458	FBLIM1	9.85185	6.4856	1.31202	4.94321	7.68485e-07	3.04578e-05	5.05732	0	50.2697	5.91728	83.5818	1.21423	0	0	0.83484	0	0	0	0.902592	0	0	protein_coding
ENSG00000179588	ZFPM1	33.601	3.10322	0.628022	4.94127	7.76164e-07	3.06777e-05	42.1443	38.3915	17.0917	248.526	52.6776	31.5699	6.82266	2.93998	9.18324	29.3744	5.76448	6.83051	4.51296	4.43118	3.75408	protein_coding
ENSG00000173585	CCR9	6.67131	6.22847	1.26224	4.93448	8.03665e-07	3.16776e-05	4.21443	6.22565	9.04855	35.5037	0	44.3193	0.758074	0	0	0	0	0	0	0	0	protein_coding
ENSG00000151726	ACSL1	25.3358	-4.09067	0.831376	-4.92036	8.63865e-07	3.39575e-05	1.68577	3.11283	7.03776	0	0.702368	1.21423	8.33881	52.1847	4.1742	19.583	13.4505	195.353	29.7855	20.8898	22.5245	protein_coding
ENSG00000110921	MVK	62.0558	2.59526	0.527621	4.91879	8.7083e-07	3.4138e-05	113.79	78.8583	50.2697	331.368	124.319	50.3904	9.09688	15.4349	18.3665	15.6664	26.9009	6.83051	16.2467	62.0365	11.2622	protein_coding
ENSG00000237513	AC007384.1	14.2515	-3.90526	0.795332	-4.91023	9.09715e-07	3.55654e-05	1.68577	2.07522	2.01079	2.95864	0	1.21423	12.1292	24.2549	27.5497	8.81233	6.72523	21.8576	5.41555	8.86235	88.2208	NA
ENSG00000134824	FADS2	41.9798	2.24534	0.457549	4.90734	9.23213e-07	3.59953e-05	86.8173	46.6924	120.647	50.2969	99.0339	75.282	35.6295	25.7249	24.2104	20.5621	8.64672	2.73221	10.8311	5.69723	16.8934	protein_coding
ENSG00000197712	FAM114A1	5.72339	-5.66236	1.15557	-4.90005	9.58116e-07	3.72552e-05	0	0	0	0	0	0	0	7.34996	11.6878	1.9583	18.2542	8.19662	6.31814	15.1926	16.8934	protein_coding
ENSG00000128815	WDFY4	132.107	-3.39679	0.693516	-4.89793	9.68528e-07	3.74916e-05	10.9575	79.8959	14.0755	8.87593	2.80947	1.21423	112.953	180.809	162.794	55.8115	637.936	195.353	130.876	265.238	122.008	protein_coding
ENSG00000167543	TP53I13	58.5433	-1.60841	0.328397	-4.89775	9.69408e-07	3.74916e-05	41.3014	19.7146	37.1996	5.91728	33.7137	15.1778	125.082	56.5947	79.3098	73.4361	83.585	60.1085	75.8177	86.7245	84.4668	protein_coding
ENSG00000106077	ABHD11	16.505	2.40854	0.491849	4.8969	9.73591e-07	3.75524e-05	31.1868	13.4889	31.1672	71.0074	31.6066	16.3921	5.30652	0.734996	7.51356	5.87489	11.529	4.09831	6.31814	7.5963	3.75408	protein_coding
ENSG00000175727	MLXIP	468.483	-1.51725	0.310771	-4.88222	1.04898e-06	4.0352e-05	116.318	258.365	228.224	260.361	235.996	230.096	1124.22	753.371	648.671	588.468	383.338	918.021	482.887	316.513	482.399	protein_coding
ENSG00000078596	ITM2A	198.191	3.37551	0.691956	4.87821	1.07051e-06	4.10705e-05	75.0169	595.587	432.32	739.661	731.165	23.6774	83.3881	18.3749	7.51356	15.6664	41.3121	102.458	80.3307	9.49538	16.8934	protein_coding
ENSG00000130222	GADD45G	29.5011	-4.60816	0.946316	-4.86958	1.11833e-06	4.2791e-05	0	5.18804	2.01079	0	2.1071	1.82134	25.7745	4.40997	2.50452	21.5413	2.88224	99.7255	19.857	57.6053	197.089	protein_coding
ENSG00000100580	TMED8	110.03	1.89664	0.389797	4.86572	1.1404e-06	4.35197e-05	51.4161	167.055	237.273	310.657	230.377	179.706	34.1133	41.1598	100.181	49.9366	50.9196	27.3221	46.0322	36.0824	88.2208	protein_coding
ENSG00000132405	TBC1D14	61.5767	-1.82844	0.375867	-4.86459	1.14697e-06	4.36546e-05	22.7579	16.6017	36.1942	8.87593	30.9042	27.3201	94.0011	152.879	92.6673	94.9774	59.5663	25.956	59.5711	100.018	101.36	protein_coding
ENSG00000151789	ZNF385D	48.8773	8.26163	1.70091	4.8572	1.19059e-06	4.51955e-05	0	3.11283	27.1456	144.973	533.8	21.249	0	0	0	0.979148	0	0	0	1.89908	0	protein_coding
ENSG00000164733	CTSB	158.875	-2.27674	0.469279	-4.85158	1.2248e-06	4.63717e-05	44.673	71.595	19.1025	115.387	16.8568	27.3201	136.453	134.504	382.357	252.62	341.065	64.2068	240.089	328.54	208.351	protein_coding
ENSG00000170275	CRTAP	93.4844	-1.8212	0.375573	-4.84911	1.24015e-06	4.68293e-05	57.3163	14.5265	49.2643	26.6278	23.1781	49.7833	220.599	144.794	98.5112	234.016	93.1924	92.895	81.2333	94.3208	122.008	protein_coding
ENSG00000111321	LTBR	16.8554	-4.41523	0.913167	-4.83508	1.33091e-06	5.01252e-05	1.68577	3.11283	2.01079	0	0	0.607113	2.27422	7.34996	14.1923	33.291	46.1158	9.56272	54.1555	76.596	1.87704	protein_coding
ENSG00000165025	SYK	78.2527	-2.20407	0.456262	-4.8307	1.36055e-06	5.11078e-05	6.74309	18.677	27.1456	8.87593	20.3687	63.1398	174.357	59.5347	61.7782	161.559	164.288	76.5017	108.311	141.798	80.7127	protein_coding
ENSG00000086619	ERO1B	74.8151	-2.4754	0.512499	-4.83005	1.36498e-06	5.11405e-05	36.2441	37.3539	19.1025	0	7.02368	17.6063	37.1456	222.704	83.484	181.142	69.1738	162.566	87.5514	82.2933	78.8356	protein_coding
ENSG00000164430	MB21D1	9.87159	-2.88038	0.596886	-4.82567	1.39533e-06	5.21418e-05	4.21443	1.03761	1.00539	0	2.1071	2.42845	25.7745	9.55494	11.6878	9.79148	22.0972	24.5898	9.92851	6.96328	16.8934	protein_coding
ENSG00000180035	ZNF48	45.5909	2.08558	0.432301	4.82436	1.40454e-06	5.23499e-05	55.6305	42.542	102.55	94.6766	160.842	51.6046	24.2584	16.9049	26.7149	16.6455	29.7831	5.46441	25.2726	27.2201	3.75408	protein_coding
ENSG00000042493	CAPG	1856.55	3.29541	0.683338	4.82253	1.41752e-06	5.25615e-05	740.897	1473.4	946.076	16106.8	3884.1	1007.81	156.921	307.963	358.981	221.288	1204.78	73.7695	314.102	764.061	287.187	protein_coding
ENSG00000168824	NSG1	14.0254	4.44241	0.921127	4.8228	1.41559e-06	5.25615e-05	108.732	10.3761	35.1888	35.5037	7.72605	0	3.79037	2.93998	1.66968	1.9583	0.960747	0	0.902592	0.633025	0	protein_coding
ENSG00000114126	TFDP2	304.987	1.88364	0.391367	4.81297	1.48702e-06	5.49969e-05	996.292	408.818	791.245	159.767	408.076	486.905	150.857	118.334	96.0066	275.141	121.054	105.19	242.797	82.9263	131.393	protein_coding
ENSG00000109436	TBC1D9	8.89361	-5.82711	1.2116	-4.80943	1.51359e-06	5.58358e-05	0.842886	0	0	0	0	0	62.162	10.2899	25.0452	6.85404	3.84299	5.46441	0	11.3945	7.50816	protein_coding
ENSG00000130985	UBA1	310.6	-1.13982	0.23708	-4.80773	1.52652e-06	5.61689e-05	227.579	148.378	194.041	118.346	221.948	166.349	460.151	394.693	531.793	272.203	321.85	532.78	444.978	278.531	345.375	protein_coding
ENSG00000183463	URAD	11.4294	-5.7193	1.19009	-4.80577	1.54158e-06	5.65785e-05	0	0	0	0	0.702368	0.607113	2.27422	16.1699	49.2556	61.6863	18.2542	0	3.61037	9.49538	9.3852	protein_coding
ENSG00000118985	ELL2	25.2544	-4.49555	0.935622	-4.80488	1.54845e-06	5.66858e-05	0.842886	6.22565	1.00539	2.95864	0.702368	0	6.82266	50.7147	7.51356	21.5413	1.92149	137.976	5.41555	56.3392	78.8356	protein_coding
ENSG00000111674	ENO2	79.4331	3.74588	0.781623	4.79245	1.6476e-06	6.01627e-05	9.27175	7.26326	254.365	165.684	610.358	24.8916	18.1938	8.81995	6.67872	37.2076	18.2542	13.661	9.92851	3.16513	3.75408	protein_coding
ENSG00000153234	NR4A2	35.6532	-3.6926	0.773323	-4.77497	1.79732e-06	6.54634e-05	3.37155	9.33848	6.03237	5.91728	0.702368	1.82134	0	124.214	81.8143	100.852	34.5869	2652.97	12.6363	70.8988	52.5571	protein_coding
ENSG00000100321	SYNGR1	95.2141	-2.68283	0.561961	-4.77406	1.80549e-06	6.55949e-05	4.21443	32.1659	35.1888	26.6278	29.4995	7.89247	122.05	112.454	121.887	63.6446	195.992	20.4915	259.946	332.338	63.8193	protein_coding
ENSG00000107821	KAZALD1	12.1683	-5.82601	1.2231	-4.76333	1.90428e-06	6.90098e-05	0	0	0	0	0	1.21423	0	11.7599	32.5588	1.9583	3.84299	68.3051	20.7596	17.7247	24.4015	protein_coding
ENSG00000175029	CTBP2	618.026	-3.57185	0.750802	-4.75738	1.96125e-06	7.08957e-05	12.6433	8.30087	27.1456	56.2142	14.0474	372.16	75.8074	327.808	2091.27	1549.99	650.425	1430.31	1006.39	793.814	854.053	protein_coding
ENSG00000138944	KIAA1644	10.829	6.95042	1.46169	4.75505	1.98398e-06	7.15377e-05	15.172	0	44.2373	8.87593	93.415	0	0	0.734996	0	0	0	0	0	0	0	protein_coding
ENSG00000153317	ASAP1	235.177	-2.3854	0.501937	-4.75239	2.01021e-06	7.23024e-05	46.3588	75.7454	96.5178	62.1315	56.1894	61.9255	171.325	261.658	545.151	85.1859	195.992	1200.8	164.272	170.284	334.113	protein_coding
ENSG00000172071	EIF2AK3	96.6321	-4.17189	0.879015	-4.7461	2.07378e-06	7.44027e-05	15.172	4.15043	9.04855	0	4.21421	17.6063	122.05	332.218	26.7149	46.02	4.80373	745.892	22.5648	14.5596	84.4668	protein_coding
ENSG00000146859	TMEM140	15.8288	-2.57404	0.543108	-4.73946	2.14289e-06	7.66911e-05	3.37155	0	6.03237	5.91728	2.1071	6.67825	12.8873	17.6399	13.3574	23.4996	33.6261	36.8848	25.2726	8.86235	41.2949	protein_coding
ENSG00000110422	HIPK3	91.7862	-1.57707	0.333112	-4.73435	2.1976e-06	7.84536e-05	32.0297	56.0309	57.3075	14.7932	30.2018	56.4615	156.163	135.974	109.364	58.7489	103.761	217.21	117.337	100.018	131.393	protein_coding
ENSG00000160285	LSS	42.4086	2.32222	0.49083	4.73121	2.23188e-06	7.94804e-05	67.4309	64.3317	29.1564	236.691	61.8084	33.3912	12.8873	10.2899	22.5407	9.79148	19.2149	6.83051	14.4415	34.1834	13.1393	protein_coding
ENSG00000166710	B2M	5942.21	-1.15267	0.24372	-4.7295	2.25073e-06	7.99535e-05	2479.77	5010.61	3012.16	3053.32	3687.43	3316.66	7570.12	9454.25	6028.38	4645.08	11105.3	6871.5	7354.32	5646.58	9897.63	protein_coding
ENSG00000162639	HENMT1	86.2409	2.54418	0.538464	4.72489	2.30238e-06	8.13866e-05	75.8598	107.911	57.3075	600.604	129.236	61.3184	43.9683	30.8698	39.2375	29.3744	38.4299	5.46441	19.857	31.6513	22.5245	protein_coding
ENSG00000171680	PLEKHG5	6.29581	4.76123	1.00764	4.72511	2.2999e-06	8.13866e-05	9.27175	5.18804	8.04315	20.7105	6.32131	39.4624	0	0	0	0	0	2.73221	2.70778	0	0	protein_coding
ENSG00000135679	MDM2	382.531	-2.26267	0.479018	-4.72356	2.31754e-06	8.17217e-05	85.1315	105.836	118.637	139.056	129.938	122.03	1113.61	1197.31	618.617	327.036	221.932	174.861	306.881	132.935	944.151	protein_coding
ENSG00000189159	HN1	352.852	2.11646	0.448308	4.72098	2.34706e-06	8.25601e-05	278.153	820.748	613.29	964.517	932.042	326.627	107.646	78.6445	192.013	78.3319	233.461	65.5729	112.824	398.806	90.0979	protein_coding
ENSG00000046653	GPM6B	32.2328	-6.66549	1.41255	-4.71875	2.37294e-06	8.2914e-05	0	1.03761	1.00539	0	0.702368	0	0	61.0046	148.602	234.016	0	2.73221	1.80518	4.43118	28.1556	protein_coding
ENSG00000153046	CDYL	105.419	-1.67229	0.354398	-4.71867	2.37391e-06	8.2914e-05	34.5583	65.3693	30.1618	103.552	24.5829	24.2845	119.018	112.454	188.674	156.664	110.486	206.282	87.5514	144.963	172.688	protein_coding
ENSG00000164626	KCNK5	11.1335	5.1349	1.08822	4.71863	2.3744e-06	8.2914e-05	12.6433	3.11283	46.2481	44.3796	51.9752	2.42845	0	4.40997	0	0	0	0	1.80518	0	0	protein_coding
ENSG00000126705	AHDC1	216.726	-2.39053	0.507163	-4.71354	2.43449e-06	8.48064e-05	36.2441	25.9402	83.4477	11.8346	50.5705	154.814	730.783	217.559	183.665	426.909	105.682	178.959	440.465	290.559	313.466	protein_coding
ENSG00000125430	HS3ST3B1	8.63944	-5.76481	1.22539	-4.70446	2.54545e-06	8.84574e-05	0	0	1.00539	0	0	0	7.58074	0	1.66968	17.6247	6.72523	57.3763	18.0518	13.9266	5.63112	protein_coding
ENSG00000010671	BTK	63.0936	-3.2029	0.68107	-4.70275	2.56682e-06	8.8985e-05	2.52866	32.1659	1.00539	0	0.702368	25.4988	49.2748	114.659	109.364	91.0608	98.9569	65.5729	73.1099	81.6602	200.843	protein_coding
ENSG00000170153	RNF150	7.58859	5.45544	1.16029	4.7018	2.57878e-06	8.91849e-05	33.7155	0	23.1241	11.8346	5.61894	36.4268	2.27422	0	0.83484	0	0	0	0	0	0	protein_coding
ENSG00000117461	PIK3R3	54.1812	3.04846	0.648884	4.698	2.62722e-06	9.04255e-05	68.2738	16.6017	230.235	103.552	244.424	26.1059	48.5167	15.4349	10.0181	15.6664	3.84299	4.09831	4.51296	13.9266	7.50816	protein_coding
ENSG00000133134	BEX2	38.1132	3.92195	0.834812	4.69801	2.62709e-06	9.04255e-05	2.52866	1.03761	171.922	65.0901	94.8197	183.955	6.06459	11.0249	6.67872	7.83319	1.92149	1.3661	1.80518	0.633025	15.0163	protein_coding
ENSG00000101199	ARFGAP1	182.769	2.69204	0.573497	4.69407	2.6782e-06	9.19601e-05	123.061	237.612	72.3884	1431.98	240.21	122.637	80.3558	33.0748	35.0633	67.5612	104.721	30.0543	56.8633	72.1649	33.7867	protein_coding
ENSG00000111875	ASF1A	38.3449	1.72888	0.368614	4.69023	2.72902e-06	9.34216e-05	94.4033	20.7522	66.356	35.5037	96.9268	79.5318	12.8873	12.4949	22.5407	29.3744	20.1757	16.3932	22.5648	18.9908	26.2785	protein_coding
ENSG00000177570	SAMD12	3.93906	4.66892	0.995533	4.68987	2.73375e-06	9.34216e-05	3.37155	11.4137	4.02158	26.6278	6.32131	4.24979	0	0.734996	0	0.979148	0	1.3661	0	0	0	protein_coding
ENSG00000134460	IL2RA	31.5251	-8.1319	1.73483	-4.68744	2.76639e-06	9.43129e-05	0	0	0	0	0	0	0.758074	5.87997	0.83484	7.83319	69.1738	30.0543	240.089	0	118.253	protein_coding
ENSG00000218672	AC008060.1	29.9778	-8.0615	1.72054	-4.68544	2.79365e-06	9.50172e-05	0	0	0	0	0	0	147.066	45.5697	122.722	0	0	1.3661	14.4415	75.33	43.1719	lncRNA
ENSG00000131724	IL13RA1	29.2708	-4.31348	0.92073	-4.68485	2.80162e-06	9.50635e-05	0.842886	5.18804	0	11.8346	0	0	9.85496	10.2899	61.7782	34.2702	52.8411	5.46441	27.0778	54.4402	165.179	protein_coding
ENSG00000102098	SCML2	12.2507	-3.85105	0.822903	-4.67983	2.87107e-06	9.67969e-05	0	0	4.02158	0	3.51184	0	40.936	23.5199	33.3936	19.583	5.76448	4.09831	22.5648	7.5963	18.7704	protein_coding
ENSG00000198911	SREBF2	111.707	1.75734	0.375523	4.6797	2.87289e-06	9.67969e-05	235.165	259.402	196.052	144.973	202.984	123.244	24.2584	83.7895	32.5588	38.1868	70.1345	53.278	36.1037	132.302	43.1719	protein_coding
ENSG00000257698	AC084033.3	166.781	2.21517	0.473283	4.68042	2.86289e-06	9.67969e-05	294.167	361.088	234.257	343.203	387.707	268.951	34.8714	48.5097	41.742	25.4579	91.2709	226.773	90.2592	23.4219	30.0326	lncRNA
ENSG00000065802	ASB1	103.068	1.90662	0.40756	4.67813	2.89508e-06	9.73166e-05	92.7175	102.723	131.707	505.928	184.723	91.067	47.0006	38.2198	44.2465	52.874	81.6635	28.6882	56.8633	53.8071	33.7867	protein_coding
ENSG00000185507	IRF7	118.113	-3.11881	0.667064	-4.67543	2.93338e-06	9.83743e-05	8.42886	12.4513	16.0863	14.7932	39.3326	33.9983	112.195	19.8449	60.1085	120.435	654.268	453.546	123.655	48.1099	54.4341	protein_coding
ENSG00000178531	CTXN1	11.6217	4.09135	0.875745	4.67185	2.98501e-06	9.98728e-05	6.74309	7.26326	17.0917	44.3796	80.7723	3.03557	3.03229	0	0	1.9583	2.88224	0	0.902592	0.633025	5.63112	protein_coding
ENSG00000189060	H1F0	195.346	-3.17526	0.680329	-4.66725	3.05265e-06	0.000101811	5.05732	68.4822	69.3722	8.87593	39.3326	9.1067	162.986	157.289	401.558	737.299	186.385	99.7255	384.504	16.4587	583.759	protein_coding
ENSG00000251034	AC037459.2	4.47364	-4.80202	1.02894	-4.66695	3.0571e-06	0.000101811	0.842886	0	0	0	0	0	2.27422	3.67498	12.5226	11.7498	7.68597	2.73221	9.92851	4.43118	11.2622	lncRNA
ENSG00000110876	SELPLG	146.27	2.98713	0.640127	4.66646	3.06426e-06	0.000101814	170.263	87.1591	147.793	1121.33	122.212	198.526	71.2589	16.9049	30.0543	25.4579	326.654	2.73221	69.4996	30.3852	16.8934	protein_coding
ENSG00000137831	UACA	45.0877	-5.54553	1.19035	-4.65873	3.18165e-06	0.000105471	2.52866	0	4.02158	2.95864	0	0.607113	5.30652	0.734996	2.50452	349.556	67.2523	112.02	115.532	13.2935	0	protein_coding
ENSG00000021762	OSBPL5	89.8112	1.92901	0.414231	4.65685	3.2108e-06	0.000106192	199.764	163.942	111.599	210.064	218.436	63.7469	28.0487	19.8449	35.8981	54.8323	100.878	13.661	49.6426	41.1466	35.6637	protein_coding
ENSG00000165312	OTUD1	28.4878	-3.59423	0.772753	-4.6512	3.30004e-06	0.000108894	1.68577	12.4513	3.01618	5.91728	0	0.607113	42.4521	28.6648	63.4479	6.85404	8.64672	129.78	14.4415	41.7797	67.5734	protein_coding
ENSG00000165716	FAM69B	56.6683	-3.79334	0.816571	-4.64546	3.39321e-06	0.000111712	0.842886	6.22565	1.00539	17.7519	10.5355	4.85691	216.051	96.2844	72.6311	80.2902	71.0952	139.342	121.85	0	11.2622	protein_coding
ENSG00000100219	XBP1	330.809	-1.81979	0.391837	-4.64425	3.41313e-06	0.000112111	219.15	101.686	104.561	133.139	123.617	106.245	432.86	260.189	809.795	323.119	234.422	299.176	1148.1	300.054	366.023	protein_coding
ENSG00000260302	AP005482.1	10.1389	5.28155	1.14051	4.63086	3.64157e-06	0.000119342	101.146	18.677	0	8.87593	14.7497	3.03557	0.758074	0	1.66968	0	0	1.3661	1.80518	0	0	lncRNA
ENSG00000143851	PTPN7	376.731	2.32071	0.501203	4.63027	3.65193e-06	0.00011941	429.872	349.674	326.753	2195.31	394.028	652.647	40.1779	58.0647	82.6492	184.08	199.835	187.156	226.551	220.926	103.237	protein_coding
ENSG00000205726	ITSN1	47.312	-3.06337	0.661755	-4.62915	3.67164e-06	0.000119782	13.4862	8.30087	15.0809	2.95864	8.42842	3.03557	7.58074	104.369	136.079	88.1233	20.1757	21.8576	22.5648	41.7797	215.86	protein_coding
ENSG00000162496	DHRS3	76.2606	-2.65343	0.573479	-4.6269	3.71183e-06	0.000120819	22.7579	32.1659	18.0971	11.8346	23.8805	0.607113	46.2425	144.059	75.1356	145.893	72.056	49.1797	190.447	266.504	45.0489	protein_coding
ENSG00000136158	SPRY2	69.937	-3.54874	0.767229	-4.6254	3.73879e-06	0.000121422	14.3291	5.18804	16.0863	0	17.5592	1.82134	37.9037	63.9446	23.3755	28.3953	6.72523	180.326	58.6685	352.595	242.138	protein_coding
ENSG00000118292	C1orf54	13.356	-4.3159	0.934591	-4.61795	3.8754e-06	0.000125328	0	4.15043	0	0	0.702368	1.21423	9.85496	19.1099	3.33936	15.6664	84.5457	30.0543	21.6622	2.5321	7.50816	protein_coding
ENSG00000211898	IGHD	67.4429	-3.49185	0.756156	-4.6179	3.87647e-06	0.000125328	10.1146	7.26326	15.0809	23.6691	1.40474	1.82134	366.908	41.8948	126.061	16.6455	19.2149	40.9831	23.4674	44.9448	272.171	IG_C_gene
ENSG00000159200	RCAN1	183.633	-3.43073	0.743473	-4.61447	3.94109e-06	0.000126847	76.7027	18.677	30.1618	5.91728	14.7497	12.7494	402.537	169.784	566.022	236.954	78.7812	2.73221	351.108	44.3118	743.308	protein_coding
ENSG00000164674	SYTL3	36.5689	-3.89235	0.843458	-4.61476	3.9355e-06	0.000126847	1.68577	5.18804	3.01618	5.91728	2.1071	6.07113	6.06459	48.5097	3.33936	46.9991	27.8617	247.265	9.92851	5.0642	129.516	protein_coding
ENSG00000031081	ARHGAP31	26.2326	2.47053	0.535503	4.61349	3.95972e-06	0.000127162	41.3014	50.8428	32.1726	103.552	47.0587	36.4268	11.3711	2.93998	6.67872	2.93744	129.701	0	16.2467	11.3945	7.50816	protein_coding
ENSG00000267121	AC008105.3	135.766	2.07389	0.449677	4.61194	3.98927e-06	0.000127825	198.921	108.949	136.734	689.364	205.091	165.135	50.7909	36.0148	67.6221	38.1868	118.172	19.1254	72.2074	56.9723	73.2045	lncRNA
ENSG00000114013	CD86	25.7967	-3.92576	0.852362	-4.60574	4.10995e-06	0.0001314	2.52866	1.03761	2.01079	8.87593	2.80947	1.21423	5.30652	39.6898	50.9253	2.93744	197.914	4.09831	23.4674	29.1192	15.0163	protein_coding
ENSG00000179604	CDC42EP4	7.45479	-3.9357	0.854607	-4.60528	4.11913e-06	0.000131401	0.842886	0	2.01079	0	1.40474	0	4.54844	8.81995	12.5226	9.79148	4.80373	8.19662	9.02592	36.7155	13.1393	protein_coding
ENSG00000238057	ZEB2-AS1	5.26285	-4.56006	0.991601	-4.59868	4.25176e-06	0.000135332	0.842886	0	0	0	0	0.607113	2.27422	6.61496	17.5316	6.85404	8.64672	4.09831	12.6363	5.69723	13.1393	lncRNA
ENSG00000272449	AL139246.5	52.0617	2.39606	0.52169	4.59288	4.37174e-06	0.000138844	57.3163	216.86	58.3129	180.477	66.725	30.3557	10.613	6.61496	20.0362	24.4787	22.0972	19.1254	13.5389	48.7429	5.63112	lncRNA
ENSG00000137225	CAPN11	29.2506	-5.30991	1.15655	-4.59118	4.40757e-06	0.000139673	0	0	2.01079	8.87593	0	0	4.54844	1.46999	70.1266	45.0408	95.1139	4.09831	180.518	4.43118	22.5245	protein_coding
ENSG00000135439	AGAP2	88.3253	1.98753	0.432972	4.59044	4.42315e-06	0.000139859	109.575	151.491	140.755	286.988	140.474	134.779	21.9841	20.5799	80.1447	63.6446	53.8018	10.9288	64.9866	27.8531	16.8934	protein_coding
ENSG00000163659	TIPARP	17.7449	-3.02815	0.659844	-4.5892	4.44955e-06	0.000140385	6.74309	3.11283	3.01618	0	2.1071	3.64268	5.30652	53.6547	11.6878	13.7081	12.4897	84.6984	20.7596	17.0917	28.1556	protein_coding
ENSG00000132294	EFR3A	93.5757	-1.54106	0.335913	-4.58767	4.48218e-06	0.000140797	55.6305	37.3539	49.2643	47.3383	51.2729	21.8561	81.1139	214.619	126.061	46.02	162.366	127.048	109.214	144.963	129.516	protein_coding
ENSG00000169224	GCSAML	24.7366	5.24238	1.14267	4.58784	4.47848e-06	0.000140797	0.842886	4.15043	12.0647	91.7179	98.3315	150.564	0.758074	11.0249	0	0	0.960747	0	0	0.633025	0	protein_coding
ENSG00000136051	KIAA1033	134.244	-1.975	0.430601	-4.5866	4.50522e-06	0.000141213	62.3736	26.9778	42.2266	14.7932	38.6302	101.995	93.2431	144.794	151.941	255.558	91.2709	344.258	136.291	162.054	347.252	protein_coding
ENSG00000213462	ERV3-1	83.1144	-1.72444	0.376263	-4.58307	4.58192e-06	0.000143305	40.4585	26.9778	44.2373	14.7932	37.9279	40.6766	100.824	182.279	93.5021	120.435	52.8411	135.244	87.5514	47.4769	221.491	protein_coding
ENSG00000115738	ID2	400.44	-3.39603	0.74107	-4.5826	4.59227e-06	0.000143317	24.4437	191.958	28.151	8.87593	19.6663	83.1745	49.2748	305.758	121.052	1464.81	299.753	2322.37	307.784	317.779	461.752	protein_coding
ENSG00000141098	GFOD2	30.6161	1.33792	0.292078	4.58067	4.63486e-06	0.000144021	38.7728	31.1283	55.2967	56.2142	47.761	60.1042	28.8068	13.9649	20.0362	26.437	21.1364	15.0271	16.2467	13.2935	15.0163	protein_coding
ENSG00000153391	INO80C	58.6785	-3.55153	0.775257	-4.5811	4.62532e-06	0.000144021	7.58598	9.33848	8.04315	0	10.5355	10.3209	357.053	13.9649	31.7239	255.558	7.68597	43.7153	19.857	80.3942	24.4015	protein_coding
ENSG00000260193	AL138781.1	12.2427	4.08933	0.892923	4.57972	4.65601e-06	0.000144366	16.8577	9.33848	5.02697	118.346	11.2379	9.1067	3.03229	0	0	0.979148	3.84299	0	2.70778	3.16513	0	lncRNA
ENSG00000172183	ISG20	159.359	-2.20377	0.482335	-4.56897	4.90128e-06	0.000151645	32.0297	132.814	29.1564	41.421	48.4634	18.2134	389.65	114.659	77.6401	135.122	367.005	311.471	116.434	219.66	356.637	protein_coding
ENSG00000152520	PAN3	289.47	-1.81117	0.396711	-4.56547	4.98371e-06	0.000153864	65.7451	255.252	73.3938	56.2142	103.248	136.6	218.325	735.731	658.689	423.971	238.265	351.088	300.563	251.944	473.014	protein_coding
ENSG00000278090	AC036108.4	15.3427	6.26387	1.37318	4.56159	5.07675e-06	0.000156401	10.1146	179.506	2.01079	2.95864	1.40474	30.3557	3.79037	0	0	0	0	0	0	0	0	lncRNA
ENSG00000196937	FAM3C	35.7794	-2.99532	0.656925	-4.5596	5.12512e-06	0.000157554	6.74309	5.18804	7.03776	17.7519	2.80947	4.85691	31.081	188.894	15.862	24.4787	20.1757	23.2237	10.8311	59.5044	118.253	protein_coding
ENSG00000160712	IL6R	40.8367	-3.28542	0.721268	-4.55506	5.23697e-06	0.000160649	4.21443	3.11283	23.1241	0	2.80947	4.85691	25.7745	10.2899	112.703	81.2693	151.798	5.46441	95.6747	63.3025	28.1556	protein_coding
ENSG00000172264	MACROD2	58.0551	-4.05337	0.890074	-4.55397	5.26426e-06	0.000161142	24.4437	0	6.03237	0	2.1071	0	281.245	72.7646	119.382	110.644	26.9009	127.048	37.0063	5.0642	58.1882	protein_coding
ENSG00000067715	SYT1	26.8321	-7.89976	1.73569	-4.55136	5.33007e-06	0.00016281	0	0	0	0	0	0	15.9195	85.2595	18.3665	0.979148	0	150.271	0	79.1281	52.5571	protein_coding
ENSG00000183785	TUBA8	24.6467	-3.84825	0.845714	-4.5503	5.35687e-06	0.000162937	3.37155	2.07522	4.02158	2.95864	4.21421	0	3.79037	77.9096	90.9976	17.6247	2.88224	28.6882	5.41555	106.981	18.7704	protein_coding
ENSG00000215012	C22orf29	56.8004	1.51442	0.332815	4.55032	5.35646e-06	0.000162937	62.3736	101.686	85.4585	168.643	99.0339	45.5335	47.7586	22.0499	28.3846	36.2285	38.4299	27.3221	46.9348	21.5229	20.6474	protein_coding
ENSG00000127528	KLF2	539.026	-2.77922	0.610892	-4.54944	5.37901e-06	0.000163265	110.418	90.272	126.68	115.387	25.2853	247.095	107.646	335.158	847.363	1613.64	122.976	2280.03	412.485	520.98	1129.98	protein_coding
ENSG00000110060	PUS3	35.4864	1.23993	0.272737	4.54624	5.46134e-06	0.000165415	50.5732	45.6548	58.3129	47.3383	75.8558	47.9619	16.6776	15.4349	30.0543	24.4787	30.7439	17.7593	21.6622	31.0182	18.7704	protein_coding
ENSG00000172292	CERS6	62.6674	-1.95074	0.429161	-4.54547	5.4812e-06	0.000165466	16.8577	36.3163	35.1888	17.7519	9.83315	22.4632	94.7592	75.7046	63.4479	97.9148	88.3887	21.8576	177.811	131.036	50.6801	protein_coding
ENSG00000198763	ND2	28188.7	-1.93324	0.425329	-4.54529	5.48601e-06	0.000165466	10473.7	15408.5	4738.42	5991.25	5029.66	21194.9	39670.8	45589.6	30470	71600.2	13917.4	37376.6	39841.3	17974.8	63552.8	protein_coding
ENSG00000173757	STAT5B	109.029	1.53057	0.337132	4.53997	5.62634e-06	0.000169343	151.72	72.6326	152.82	269.236	174.89	256.809	61.404	53.6547	72.6311	111.623	64.37	25.956	53.2529	48.7429	65.6964	protein_coding
ENSG00000177426	TGIF1	10.8078	-3.12852	0.689295	-4.53872	5.65961e-06	0.000169989	1.68577	0	3.01618	0	5.61894	0	23.5003	27.1948	18.3665	11.7498	10.5682	15.0271	9.02592	6.33025	30.0326	protein_coding
ENSG00000187808	SOWAHD	13.5492	-3.84919	0.848245	-4.53783	5.68372e-06	0.000170358	0.842886	2.07522	6.03237	0	0	0	30.3229	50.7147	41.742	3.91659	21.1364	4.09831	9.02592	14.5596	18.7704	protein_coding
ENSG00000165409	TSHR	9.50554	6.1204	1.34923	4.53623	5.72683e-06	0.000171293	36.2441	0	47.2535	17.7519	39.3326	0	0	0.734996	0	0	0	0	0	1.26605	0	protein_coding
ENSG00000165821	SALL2	23.8037	3.55647	0.784585	4.53294	5.81694e-06	0.000173627	30.3439	23.865	74.3992	82.842	94.8197	10.3209	12.8873	0.734996	12.5226	0	0.960747	0	2.70778	1.26605	9.3852	protein_coding
ENSG00000081189	MEF2C	595.29	-3.59659	0.795734	-4.51984	6.18859e-06	0.000184338	5.05732	72.6326	7.03776	11.8346	5.61894	361.839	451.054	1400.9	911.646	657.988	306.478	1259.55	314.102	715.951	2447.66	protein_coding
ENSG00000157927	RADIL	10.5635	-5.10052	1.12917	-4.51707	6.27019e-06	0.000186383	0	1.03761	1.00539	0	0	0.607113	0	15.4349	27.5497	0.979148	47.0766	16.3932	30.6881	13.9266	3.75408	protein_coding
ENSG00000109062	SLC9A3R1	212.259	1.86214	0.413231	4.50629	6.59711e-06	0.000195696	296.696	357.975	214.149	899.427	235.293	254.38	43.9683	82.3195	88.4931	138.06	214.246	86.0645	80.3307	141.798	50.6801	protein_coding
ENSG00000035720	STAP1	45.9724	-4.30079	0.956111	-4.49821	6.8528e-06	0.000202862	4.21443	14.5265	2.01079	0	0.702368	0.607113	25.0164	7.34996	2.50452	31.3327	101.839	400.268	31.5907	58.2383	9.3852	protein_coding
ENSG00000105771	SMG9	47.3447	1.45114	0.322907	4.49398	6.9905e-06	0.000206313	91.0317	52.918	59.3183	109.47	81.4747	66.7825	21.9841	13.2299	17.5316	40.1451	31.7046	31.4204	30.6881	45.5778	16.8934	protein_coding
ENSG00000112343	TRIM38	412.87	-1.81789	0.404576	-4.49331	7.01237e-06	0.000206313	154.248	84.0463	202.084	130.18	207.199	204.597	364.633	676.196	495.06	288.849	375.652	1454.9	269.875	356.393	929.134	protein_coding
ENSG00000184990	SIVA1	464.975	1.65519	0.368365	4.49335	7.01098e-06	0.000206313	935.604	956.675	619.323	1390.56	656.012	169.992	225.906	349.123	362.321	140.018	269.97	245.898	202.181	263.338	187.704	protein_coding
ENSG00000225742	LINC02036	5.07724	6.19734	1.37958	4.49219	7.04952e-06	0.000206983	45.5159	1.03761	2.01079	0	15.4521	12.1423	0	0	0	0	0	0	0	0	0	lncRNA
ENSG00000118515	SGK1	32.8183	-3.78407	0.842689	-4.49048	7.10637e-06	0.000207623	0	2.07522	8.04315	8.87593	2.80947	2.42845	5.30652	19.1099	13.3574	32.3119	10.5682	65.5729	8.12333	73.4309	240.261	protein_coding
ENSG00000184949	FAM227A	5.27725	3.62433	0.807012	4.49105	7.08716e-06	0.000207623	4.21443	4.15043	7.03776	17.7519	18.2616	18.8205	0.758074	0	0.83484	3.91659	0	0	0.902592	0.633025	1.87704	protein_coding
ENSG00000213190	MLLT11	92.5591	2.51202	0.559441	4.49023	7.11462e-06	0.000207623	162.677	85.0839	282.516	147.932	317.47	105.031	107.646	41.8948	45.0814	22.5204	24.9794	16.3932	15.3441	4.43118	9.3852	protein_coding
ENSG00000145779	TNFAIP8	121.549	1.90938	0.425329	4.48919	7.14952e-06	0.000208219	210.722	92.3472	284.527	352.078	195.258	171.206	112.953	63.9446	53.4298	71.4778	81.6635	13.661	67.6944	29.7522	22.5245	protein_coding
ENSG00000182173	TSEN54	92.5418	2.15198	0.479444	4.48848	7.17316e-06	0.000208485	63.2165	493.902	94.5071	153.849	125.724	107.459	43.9683	19.8449	56.7691	84.2067	39.3906	17.7593	20.7596	38.6145	28.1556	protein_coding
ENSG00000141682	PMAIP1	401.545	-3.57529	0.798644	-4.4767	7.58068e-06	0.00021969	68.2738	161.867	27.1456	5.91728	12.6426	41.8908	28.8068	353.533	121.052	303.536	70.1345	1822.38	200.375	868.511	1937.1	protein_coding
ENSG00000276216	AC245014.3	23.4519	-4.26186	0.95206	-4.47646	7.5892e-06	0.00021969	0	1.03761	1.00539	8.87593	3.51184	0	2.27422	37.4848	146.932	17.6247	9.60747	81.9662	6.31814	8.86235	26.2785	lncRNA
ENSG00000115257	PCSK4	35.2703	3.1965	0.714388	4.47445	7.66082e-06	0.000221318	32.0297	94.4224	12.0647	239.65	52.6776	25.4988	21.9841	6.61496	7.51356	15.6664	10.5682	0	7.22074	1.26605	1.87704	protein_coding
ENSG00000182372	CLN8	31.3058	-2.01264	0.4499	-4.47352	7.69415e-06	0.000221835	4.21443	17.6393	9.04855	5.91728	15.4521	12.7494	79.5977	48.5097	20.871	77.3527	28.8224	17.7593	29.7855	43.6787	58.1882	protein_coding
ENSG00000101336	HCK	25.5702	-3.04874	0.682793	-4.4651	8.00308e-06	0.000229821	4.21443	6.22565	12.0647	2.95864	1.40474	1.82134	34.1133	17.6399	2.50452	57.7697	97.0354	15.0271	23.4674	81.0272	26.2785	protein_coding
ENSG00000198821	CD247	75.3947	2.27041	0.508465	4.46522	7.99868e-06	0.000229821	121.376	134.889	217.165	97.6352	143.985	148.136	96.2754	36.7498	23.3755	20.5621	19.2149	2.73221	26.1752	8.86235	33.7867	protein_coding
ENSG00000070526	ST6GALNAC1	5.99276	5.76018	1.2928	4.4556	8.36588e-06	0.000239761	26.1295	0	40.2158	2.95864	18.2616	0.607113	0.758074	0	0	0	0.960747	0	0	0	0	protein_coding
ENSG00000114654	EFCC1	10.7994	-5.57889	1.25372	-4.44988	8.59189e-06	0.000245261	0	0	0	2.95864	0.702368	0	25.0164	2.93998	30.0543	0	37.4691	1.3661	43.3244	1.26605	16.8934	protein_coding
ENSG00000166394	CYB5R2	55.5681	-8.46506	1.90216	-4.45024	8.57727e-06	0.000245261	0	0	0	2.95864	0	0	410.118	44.8347	252.957	0	0	19.1254	0.902592	1.26605	101.36	protein_coding
ENSG00000165905	GYLTL1B	9.00823	-4.48128	1.008	-4.44573	8.75937e-06	0.000249547	0.842886	0	0	2.95864	1.40474	0	169.05	55.1247	16.6968	15.6664	7.68597	9.56272	7.22074	0.633025	11.2622	protein_coding
ENSG00000074370	ATP2A3	414.793	1.46884	0.330745	4.44098	8.95485e-06	0.000254612	497.303	323.734	475.551	1399.44	856.187	485.691	192.551	208.739	160.289	364.243	304.557	230.871	183.226	231.687	307.834	protein_coding
ENSG00000125898	FAM110A	60.441	2.82823	0.637616	4.43563	9.18027e-06	0.000260506	37.9299	54.9933	56.3021	505.928	71.6415	23.6774	37.1456	11.0249	6.67872	8.81233	37.4691	9.56272	10.8311	17.7247	16.8934	protein_coding
ENSG00000115705	TPO	13.7621	6.21749	1.40304	4.43143	9.36109e-06	0.000265114	74.174	2.07522	40.2158	73.9661	10.5355	0	0	0	0	0	0	5.46441	0	0	0	protein_coding
ENSG00000139354	GAS2L3	6.43962	-5.34461	1.20788	-4.4248	9.65323e-06	0.000272316	0	0	1.00539	0	0	0	0.758074	43.3648	7.51356	0.979148	8.64672	2.73221	9.02592	3.79815	18.7704	protein_coding
ENSG00000172893	DHCR7	16.1612	2.32194	0.524738	4.42495	9.64635e-06	0.000272316	29.501	53.9556	31.1672	14.7932	46.3563	10.928	3.79037	6.61496	12.5226	7.83319	2.88224	1.3661	1.80518	11.3945	7.50816	protein_coding
ENSG00000165168	CYBB	174.161	-3.07821	0.695801	-4.42398	9.68977e-06	0.000272812	26.1295	68.4822	48.2589	17.7519	25.2853	4.85691	37.9037	135.239	668.707	5.87489	259.402	280.051	150.733	562.759	320.974	protein_coding
ENSG00000071575	TRIB2	212.321	2.54617	0.575602	4.42349	9.71182e-06	0.000272898	265.509	295.718	298.602	1050.32	165.759	458.978	83.3881	208.739	55.9343	15.6664	77.8205	86.0645	18.9544	11.3945	91.9749	protein_coding
ENSG00000116991	SIPA1L2	78.5715	-3.43979	0.778804	-4.41675	1.00195e-05	0.000280995	3.37155	19.7146	13.0701	17.7519	15.4521	0	241.826	52.9197	203.701	179.184	47.0766	15.0271	41.5192	8.86235	319.097	protein_coding
ENSG00000140859	KIFC3	15.4445	3.38307	0.7665	4.41366	1.01638e-05	0.000284486	3.37155	13.4889	37.1996	20.7105	62.5108	63.7469	0	0.734996	4.1742	6.85404	0.960747	4.09831	0	4.43118	9.3852	protein_coding
ENSG00000124216	SNAI1	16.327	-6.68974	1.51677	-4.41053	1.03117e-05	0.000288068	0	1.03761	0	0	0	0	0.758074	2.93998	20.0362	3.91659	0.960747	178.959	0	0.633025	35.6637	protein_coding
ENSG00000129625	REEP5	67.3782	-1.42755	0.32409	-4.40479	1.05888e-05	0.000295235	27.8153	68.4822	34.1834	23.6691	17.5592	28.5343	94.0011	72.0296	74.3008	55.8115	130.662	92.895	88.454	123.44	78.8356	protein_coding
ENSG00000138080	EMILIN1	23.5829	-5.29344	1.20282	-4.40087	1.07819e-05	0.000300036	0	0	2.01079	5.91728	0	0.607113	21.2261	11.7599	65.9524	0	67.2523	0	10.8311	151.293	16.8934	protein_coding
ENSG00000073861	TBX21	13.1662	-2.25352	0.512322	-4.39865	1.08925e-05	0.000302529	8.42886	1.03761	6.03237	5.91728	0.702368	3.03557	22.7422	22.0499	22.5407	19.583	9.60747	13.661	14.4415	13.9266	33.7867	protein_coding
ENSG00000090975	PITPNM2	75.5085	3.13767	0.713503	4.39756	1.09474e-05	0.000303045	176.163	93.3848	131.707	180.477	383.493	2.42845	33.3552	25.7249	10.0181	49.9366	4.80373	9.56272	9.02592	1.89908	20.6474	protein_coding
ENSG00000204642	NA	82.3987	-2.87963	0.654842	-4.39745	1.09532e-05	0.000303045	3.37155	0	17.0917	11.8346	15.4521	53.426	346.44	135.239	151.941	112.602	37.4691	72.4034	102.895	53.8071	122.008	protein_coding
ENSG00000126522	ASL	10.2868	-2.75879	0.627605	-4.39574	1.10395e-05	0.000304846	5.05732	4.15043	1.00539	5.91728	0	0	9.09688	14.6999	11.6878	18.6038	17.2934	15.0271	9.02592	16.4587	26.2785	protein_coding
ENSG00000273143	AL355512.1	25.4657	7.85169	1.78681	4.39426	1.11151e-05	0.000306347	0	2.07522	9.04855	331.368	37.2255	0.607113	0.758074	0	0	0	0	0	0.902592	0	0	lncRNA
ENSG00000183723	CMTM4	4.75092	-4.86178	1.10695	-4.39206	1.12279e-05	0.000308865	0	0	1.00539	0	0	0	3.03229	4.40997	8.3484	11.7498	9.60747	2.73221	7.22074	0.633025	22.5245	protein_coding
ENSG00000122986	HVCN1	91.2324	-2.11343	0.481273	-4.39133	1.12657e-05	0.000309287	26.1295	16.6017	44.2373	20.7105	21.7734	51.6046	138.727	153.614	99.346	80.2902	48.0373	249.997	21.6622	243.715	152.04	protein_coding
ENSG00000154639	CXADR	10.9007	6.28504	1.43137	4.39094	1.12863e-05	0.000309287	5.9002	0	40.2158	14.7932	99.0339	0	0	0	0.83484	0	0	2.73221	0	0	0	protein_coding
ENSG00000185838	GNB1L	22.489	2.09221	0.476794	4.38807	1.1436e-05	0.000312793	27.8153	35.2787	32.1726	100.594	43.5468	11.5352	13.6453	3.67498	5.84388	12.7289	6.72523	5.46441	8.12333	13.2935	16.8934	protein_coding
ENSG00000116824	CD2	105.791	3.2441	0.740317	4.38204	1.17572e-05	0.000320969	65.7451	68.4822	693.722	130.18	407.373	4.24979	59.8878	6.61496	8.3484	42.1034	13.4505	40.9831	24.37	6.33025	15.0163	protein_coding
ENSG00000170545	SMAGP	64.3353	-1.60418	0.366165	-4.38103	1.1812e-05	0.000321855	39.6157	45.6548	25.1349	20.7105	25.2853	16.3921	53.0652	67.6196	111.869	74.4153	44.1943	61.4746	94.7722	174.082	110.745	protein_coding
ENSG00000149485	FADS1	115.582	2.23052	0.509341	4.37923	1.19099e-05	0.000323909	228.422	136.964	291.564	183.436	244.424	227.667	35.6295	75.7046	47.5859	114.56	27.8617	27.3221	9.92851	5.69723	76.9586	protein_coding
ENSG00000080493	SLC4A4	4.20245	4.22265	0.965193	4.37493	1.21474e-05	0.000328505	12.6433	8.30087	7.03776	8.87593	3.51184	18.2134	1.51615	0	0	2.93744	0	0	0	0	0	protein_coding
ENSG00000110777	POU2AF1	48.4478	-3.14637	0.71911	-4.37537	1.21225e-05	0.000328505	23.6008	1.03761	12.0647	5.91728	4.91658	3.03557	340.375	41.1598	32.5588	12.7289	49.9588	83.3323	58.6685	36.7155	20.6474	protein_coding
ENSG00000173200	PARP15	27.0854	-2.21741	0.506844	-4.37495	1.21462e-05	0.000328505	11.8004	1.03761	7.03776	2.95864	11.2379	14.5707	45.4844	91.1395	21.7058	13.7081	43.2336	27.3221	32.4933	50.642	31.9097	protein_coding
ENSG00000257654	AC125603.1	9.72121	-6.42602	1.46907	-4.37419	1.21882e-05	0.000328991	0	0	0	0	0	0	0	16.1699	46.7511	2.93744	5.76448	0	0.902592	7.5963	65.6964	lncRNA
ENSG00000198055	GRK6	238.713	2.1386	0.489018	4.37326	1.22406e-05	0.000329785	277.31	195.07	269.446	1420.15	319.577	193.669	71.2589	54.3897	90.9976	114.56	144.112	56.0102	110.116	215.229	48.803	protein_coding
ENSG00000175874	CREG2	9.35207	-6.37331	1.45805	-4.3711	1.23621e-05	0.000332435	0	0	0	0	0	0	3.79037	27.1948	31.7239	0.979148	27.8617	0	1.80518	0	46.926	protein_coding
ENSG00000177707	PVRL3	23.363	4.60398	1.05581	4.36061	1.29699e-05	0.000348129	201.45	0	17.0917	35.5037	75.8558	0	0.758074	0.734996	4.1742	0.979148	1.92149	6.83051	4.51296	0.633025	0	protein_coding
ENSG00000133789	SWAP70	73.4854	-2.49635	0.572828	-4.35793	1.31299e-05	0.00035177	5.05732	22.8274	13.0701	11.8346	7.72605	54.0331	33.3552	219.764	73.4659	67.5612	48.0373	202.183	73.1099	50.642	219.614	protein_coding
ENSG00000254802	AC022182.2	6.34148	-4.79023	1.09992	-4.35509	1.33014e-05	0.000355702	0	0	2.01079	0	0	0	0.758074	8.08495	21.7058	6.85404	3.84299	4.09831	6.31814	13.2935	28.1556	lncRNA
ENSG00000166068	SPRED1	13.3011	-5.00389	1.14921	-4.35418	1.33566e-05	0.000356516	1.68577	0	2.01079	0	0	0	0	18.3749	14.1923	0.979148	4.80373	50.5458	11.7337	61.4034	33.7867	protein_coding
ENSG00000056972	TRAF3IP2	82.5737	-2.51157	0.57716	-4.3516	1.3515e-05	0.000360074	32.0297	57.0685	19.1025	2.95864	13.345	3.64268	308.536	86.7295	133.574	120.435	38.4299	183.058	124.558	55.0732	60.0653	protein_coding
ENSG00000074706	IPCEF1	28.0048	-3.43413	0.789316	-4.35077	1.35663e-05	0.000360773	6.74309	3.11283	6.03237	8.87593	1.40474	0	25.0164	34.5448	96.8415	12.7289	2.88224	25.956	6.31814	110.779	78.8356	protein_coding
ENSG00000111145	ELK3	91.828	-3.04731	0.70082	-4.3482	1.37259e-05	0.000364345	11.8004	12.4513	6.03237	0	2.80947	66.7825	206.954	176.399	212.884	80.2902	53.8018	76.5017	41.5192	51.9081	377.285	protein_coding
ENSG00000111666	CHPT1	23.0051	-3.11856	0.717808	-4.34456	1.39557e-05	0.000369761	10.1146	5.18804	5.02697	2.95864	0	1.21423	28.8068	62.4746	15.0271	19.583	11.529	106.556	18.9544	6.96328	50.6801	protein_coding
ENSG00000172260	NEGR1	50.4371	-3.58963	0.826459	-4.34338	1.40305e-05	0.000370276	30.3439	0	5.02697	0	0.702368	2.42845	78.0816	116.129	65.9524	34.2702	83.585	12.2949	32.4933	263.338	31.9097	protein_coding
ENSG00000196460	RFX8	11.3368	3.51265	0.8088	4.34304	1.40523e-05	0.000370276	32.8726	37.3539	2.01079	59.1728	7.72605	12.1423	1.51615	2.20499	6.67872	0.979148	2.88224	0	4.51296	0	0	protein_coding
ENSG00000266378	AC005224.3	10.4356	-5.0481	1.1622	-4.34357	1.40188e-05	0.000370276	1.68577	0	1.00539	0	0	0	11.3711	1.46999	0.83484	66.5821	6.72523	36.8848	13.5389	14.5596	1.87704	lncRNA
ENSG00000146192	FGD2	29.0707	-3.22044	0.742063	-4.33984	1.42585e-05	0.000375021	5.05732	1.03761	3.01618	11.8346	7.02368	3.03557	44.7263	20.5799	10.0181	8.81233	207.521	9.56272	51.4477	39.2476	13.1393	protein_coding
ENSG00000052802	MSMO1	45.5141	2.38634	0.55004	4.33848	1.43469e-05	0.000376659	75.8598	56.0309	40.2158	218.94	102.546	39.4624	23.5003	8.81995	10.8529	2.93744	37.4691	5.46441	12.6363	36.7155	11.2622	protein_coding
ENSG00000159433	STARD9	50.6799	-1.83433	0.423055	-4.33592	1.4515e-05	0.000380379	9.27175	28.0154	31.1672	11.8346	16.1545	21.8561	21.9841	61.7396	44.2465	134.143	34.5869	88.7967	92.0644	89.2566	75.0816	protein_coding
ENSG00000227053	AC105446.1	2.29855	5.05049	1.16513	4.33469	1.45966e-05	0.000381161	10.1146	6.22565	9.04855	2.95864	4.91658	1.21423	0	0	0	0	0	0	0	0	0	lncRNA
ENSG00000245812	LINC02202	3.10749	-4.78624	1.10418	-4.33467	1.45979e-05	0.000381161	0	0	0	0	0	0	9.09688	4.40997	5.00904	0.979148	4.80373	13.661	3.61037	3.16513	1.87704	lncRNA
ENSG00000182010	RTKN2	32.3628	3.90504	0.902035	4.32915	1.49686e-05	0.000390133	66.588	3.11283	46.2481	272.195	51.9752	1.82134	5.30652	8.81995	9.18324	11.7498	2.88224	0	1.80518	0	3.75408	protein_coding
ENSG00000211899	IGHM	521.365	-3.26351	0.753952	-4.32854	1.50101e-05	0.000390508	45.5159	9.33848	304.634	106.511	32.3089	10.3209	1165.92	1453.09	756.365	99.8731	148.916	2249.97	176.908	275.366	985.446	IG_C_gene
ENSG00000141753	IGFBP4	25.5111	-3.87289	0.895149	-4.32653	1.51478e-05	0.000393379	11.8004	1.03761	1.00539	2.95864	0	0	18.9518	120.539	50.0904	14.6872	13.4505	12.2949	5.41555	25.321	105.114	protein_coding
ENSG00000177238	TRIM72	6.10651	-5.26933	1.2183	-4.32516	1.52419e-05	0.000395109	0	1.03761	0	0	0	0	0	6.61496	5.00904	10.7706	1.92149	27.3221	5.41555	29.7522	3.75408	protein_coding
ENSG00000100600	LGMN	10.7526	-4.43252	1.02506	-4.32417	1.53105e-05	0.000396173	1.68577	0	2.01079	0	0.702368	0	4.54844	40.4248	11.6878	0	44.1943	16.3932	10.8311	2.5321	26.2785	protein_coding
ENSG00000197816	CCDC180	23.1392	3.13014	0.724025	4.32325	1.53746e-05	0.000397118	25.2866	12.4513	33.178	76.9247	28.0947	121.423	9.85496	0.734996	3.33936	1.9583	0	1.3661	7.22074	19.6238	5.63112	protein_coding
ENSG00000126432	PRDX5	93.4142	1.30096	0.301047	4.32143	1.55018e-05	0.000399685	101.989	122.438	118.637	275.154	176.294	82.5674	65.1943	80.8495	45.9162	51.8949	76.8597	54.6441	46.0322	65.2016	37.5408	protein_coding
ENSG00000176715	ACSF3	115.288	2.22063	0.513959	4.32063	1.55582e-05	0.000400423	53.1018	47.73	556.988	142.015	287.269	220.382	61.404	23.5199	24.2104	106.727	46.1158	32.7865	39.714	32.9173	54.4341	protein_coding
ENSG00000189292	FAM150B	74.6571	-8.36003	1.93519	-4.32002	1.56017e-05	0.000400823	0	2.07522	0	0	0	0	74.2912	107.309	0	9.79148	0.960747	797.804	118.24	0	9.3852	protein_coding
ENSG00000154856	APCDD1	4.59768	-5.37035	1.2436	-4.31839	1.57173e-05	0.000403073	0	0	0	0	0	0	31.8391	5.14497	7.51356	0	4.80373	2.73221	1.80518	9.49538	5.63112	protein_coding
ENSG00000128918	ALDH1A2	46.5156	7.6768	1.78094	4.31053	1.62861e-05	0.000416919	294.167	0	177.955	8.87593	211.413	0	0	0	0	1.9583	0	2.73221	0	0.633025	0	protein_coding
ENSG00000250361	GYPB	36.6094	-5.57905	1.29477	-4.30893	1.64047e-05	0.000419208	0	2.07522	1.00539	0	2.1071	1.82134	354.779	6.61496	43.4117	17.6247	0	4.09831	113.727	0	1.87704	protein_coding
ENSG00000095303	PTGS1	9.44958	-3.06706	0.712231	-4.30627	1.66027e-05	0.000423419	0	4.15043	1.00539	2.95864	0.702368	2.42845	9.85496	15.4349	10.8529	5.87489	46.1158	5.46441	11.7337	12.0275	13.1393	protein_coding
ENSG00000126773	PCNXL4	131.553	1.8354	0.426249	4.30593	1.66283e-05	0.000423419	425.658	41.5043	234.257	106.511	240.912	339.376	33.3552	60.2697	106.86	83.2276	54.7626	46.4475	87.5514	52.5411	60.0653	protein_coding
ENSG00000229425	AJ009632.2	59.6011	-8.57022	1.99124	-4.30395	1.67778e-05	0.00042647	0	0	0	0	0.702368	0	0.758074	99.9594	618.617	1.9583	101.839	68.3051	0	0	1.87704	lncRNA
ENSG00000103056	SMPD3	19.5102	3.97128	0.923065	4.30227	1.69054e-05	0.000428956	114.633	39.4291	32.1726	2.95864	25.2853	52.8188	3.03229	0	0	1.9583	17.2934	0	1.80518	1.26605	0	protein_coding
ENSG00000179163	FUCA1	30.0022	-2.46916	0.574711	-4.29635	1.73632e-05	0.000439796	6.74309	7.26326	21.1133	2.95864	4.21421	5.46402	159.195	41.8948	33.3936	40.1451	33.6261	13.661	32.4933	27.2201	20.6474	protein_coding
ENSG00000151240	DIP2C	9.35967	-6.38079	1.48665	-4.29206	1.77019e-05	0.000447589	0	0	0	0	0	0	56.0975	0	0.83484	16.6455	7.68597	43.7153	13.5389	0	1.87704	protein_coding
ENSG00000109787	KLF3	216.437	-3.12607	0.728444	-4.29143	1.77526e-05	0.000448081	15.172	132.814	29.1564	2.95864	24.5829	24.2845	18.1938	837.895	142.758	477.824	51.8803	368.848	101.993	342.467	675.734	protein_coding
ENSG00000123130	ACOT9	56.5608	-2.21012	0.515098	-4.29067	1.78135e-05	0.000448832	3.37155	29.053	19.1025	20.7105	17.5592	17.6063	45.4844	183.749	81.8143	28.3953	86.4672	35.5187	36.1037	61.4034	182.073	protein_coding
ENSG00000149591	TAGLN	24.2431	-2.07345	0.483511	-4.28831	1.80036e-05	0.000452829	5.05732	18.677	4.02158	8.87593	7.72605	6.07113	29.5649	19.1099	13.3574	22.5204	63.4093	58.7424	35.2011	52.5411	18.7704	protein_coding
ENSG00000166897	ELFN2	29.9274	-3.53719	0.825141	-4.28677	1.81289e-05	0.000454785	7.58598	3.11283	5.02697	2.95864	0	5.46402	152.373	43.3648	35.0633	6.85404	42.2728	15.0271	102.895	0.633025	26.2785	protein_coding
ENSG00000169118	CSNK1G1	68.6494	1.55428	0.362593	4.28658	1.81446e-05	0.000454785	60.6878	103.761	76.41	142.015	71.6415	226.453	24.2584	22.0499	41.742	71.4778	39.3906	42.3492	28.8829	35.4494	43.1719	protein_coding
ENSG00000166428	PLD4	10.1588	-5.00796	1.16978	-4.28111	1.85959e-05	0.000465286	1.68577	1.03761	0	0	0	0	20.468	5.87997	10.8529	3.91659	67.2523	0	32.4933	3.16513	5.63112	protein_coding
ENSG00000164904	ALDH7A1	18.1656	-2.63966	0.616716	-4.2802	1.86729e-05	0.000466401	10.9575	6.22565	4.02158	0	2.1071	1.82134	72.7751	8.81995	36.733	12.7289	28.8224	21.8576	36.1037	8.86235	20.6474	protein_coding
ENSG00000128908	INO80	198.154	-1.975	0.461935	-4.2755	1.90712e-05	0.000475525	78.3884	74.7078	82.4423	8.87593	54.7847	126.887	129.631	385.138	197.022	296.682	171.974	424.858	182.324	131.669	626.931	protein_coding
ENSG00000228401	AL590226.1	51.7767	-8.84932	2.07045	-4.27411	1.91903e-05	0.000477666	0	0	0	0	0	0	553.394	0.734996	6.67872	78.3319	0	65.5729	71.3048	0.633025	0	lncRNA
ENSG00000124491	F13A1	8.22163	-5.21206	1.22158	-4.26666	1.98425e-05	0.000493047	0	0	0	0	1.40474	0	22.7422	0.734996	17.5316	1.9583	44.1943	15.0271	15.3441	0.633025	3.75408	protein_coding
ENSG00000233016	SNHG7	168.341	-2.3685	0.555832	-4.26117	2.03355e-05	0.000504427	59.002	59.1437	40.2158	5.91728	11.9403	109.28	350.988	263.128	70.9614	388.722	81.6635	558.736	216.622	136.1	172.688	lncRNA
ENSG00000183943	PRKX	306.182	-2.13061	0.500073	-4.26061	2.0387e-05	0.000504834	112.947	65.3693	101.545	153.849	49.1658	125.672	229.696	690.896	216.224	1019.29	134.505	836.055	141.707	163.954	551.85	protein_coding
ENSG00000048471	SNX29	26.3998	-1.81323	0.425713	-4.25929	2.05077e-05	0.000506948	16.8577	13.4889	6.03237	2.95864	2.80947	18.2134	34.1133	32.3398	37.5678	56.7906	42.2728	45.0814	39.714	17.7247	30.0326	protein_coding
ENSG00000116852	KIF21B	70.6368	2.44916	0.575753	4.25383	2.10143e-05	0.000517692	40.4585	56.0309	90.4855	464.507	141.176	40.0695	43.9683	45.5697	16.6968	8.81233	13.4505	17.7593	10.8311	24.688	45.0489	protein_coding
ENSG00000157216	SSBP3	180.71	2.3361	0.549133	4.25416	2.09838e-05	0.000517692	108.732	482.488	252.354	828.42	260.579	159.671	208.47	18.3749	33.3936	86.165	110.486	45.0814	49.6426	40.5136	26.2785	protein_coding
ENSG00000134575	ACP2	29.7714	1.47898	0.347852	4.25175	2.12108e-05	0.000521027	46.3588	39.4291	47.2535	62.1315	48.4634	48.5691	23.5003	5.87997	11.6878	12.7289	28.8224	15.0271	27.0778	20.2568	9.3852	protein_coding
ENSG00000234465	PINLYP	81.486	3.46058	0.813943	4.25163	2.12221e-05	0.000521027	73.3311	83.0087	29.1564	656.819	212.818	21.8561	34.8714	1.46999	38.4027	0	18.2542	2.73221	18.0518	20.2568	11.2622	protein_coding
ENSG00000138771	SHROOM3	8.94912	-6.31559	1.48689	-4.24752	2.16154e-05	0.000529779	0	0	0	0	0	0	32.5972	9.55494	18.3665	45.0408	0	13.661	0	0	15.0163	protein_coding
ENSG00000159842	ABR	50.5054	-1.54258	0.363348	-4.24545	2.18152e-05	0.000533768	21.915	20.7522	31.1672	26.6278	12.6426	27.9272	54.5813	53.6547	73.4659	92.0399	78.7812	56.0102	34.2985	34.8164	138.901	protein_coding
ENSG00000124839	RAB17	36.7059	-4.79889	1.13186	-4.23983	2.23684e-05	0.000546375	0	10.3761	1.00539	0	0	1.21423	1.51615	27.9298	5.00904	27.4162	1.92149	374.312	16.2467	36.7155	46.926	protein_coding
ENSG00000174233	ADCY6	11.6091	-3.47632	0.820081	-4.23899	2.24523e-05	0.000547494	0.842886	0	3.01618	0	0	4.85691	12.8873	8.08495	16.6968	45.0408	4.80373	4.09831	9.02592	29.1192	35.6637	protein_coding
ENSG00000099875	MKNK2	448.944	-2.25961	0.533809	-4.23299	2.30604e-05	0.00056137	64.9023	373.539	141.761	59.1728	84.9865	97.1381	325.214	1145.86	332.266	748.069	196.953	1789.59	242.797	489.961	641.947	protein_coding
ENSG00000160223	ICOSLG	4.5669	-5.34661	1.26322	-4.23253	2.31079e-05	0.000561576	0	0	0	0	0	0	3.03229	27.1948	3.33936	12.7289	3.84299	10.9288	1.80518	0	5.63112	protein_coding
ENSG00000040341	STAU2	185.458	1.91344	0.453152	4.22251	2.41594e-05	0.00058614	408.8	194.033	368.98	310.657	423.528	285.343	33.3552	33.0748	146.932	72.457	148.916	24.5898	116.434	175.348	39.4178	protein_coding
ENSG00000104979	C19orf53	193.752	1.30983	0.310491	4.21858	2.45846e-05	0.000594451	218.308	309.207	216.16	633.149	266.9	171.206	96.2754	81.5845	116.878	86.165	154.68	125.681	111.019	159.522	159.548	protein_coding
ENSG00000159840	ZYX	124.596	-1.91225	0.453251	-4.21896	2.45434e-05	0.000594451	20.2293	93.3848	45.2427	20.7105	21.071	78.3176	141.002	107.309	64.2827	186.038	397.749	207.648	131.778	219.027	135.147	protein_coding
ENSG00000125637	PSD4	206.834	1.84833	0.438191	4.2181	2.46366e-05	0.000594709	161.834	292.606	335.802	810.668	335.03	258.63	109.163	72.0296	82.6492	82.2485	206.561	35.5187	130.876	156.99	31.9097	protein_coding
ENSG00000146535	GNA12	101.841	-1.93857	0.460546	-4.20928	2.5619e-05	0.000616355	25.2866	47.73	32.1726	26.6278	23.1781	69.818	340.375	238.139	95.1718	73.4361	43.2336	178.959	63.1814	108.88	161.425	protein_coding
ENSG00000166896	XRCC6BP1	9.30044	2.24539	0.533406	4.20954	2.5589e-05	0.000616355	19.3864	14.5265	19.1025	29.5864	16.8568	8.49958	2.27422	10.2899	5.84388	1.9583	3.84299	2.73221	2.70778	1.89908	0	protein_coding
ENSG00000162298	SYVN1	39.717	-2.64402	0.628977	-4.20369	2.62599e-05	0.000630719	5.05732	16.6017	20.1079	2.95864	2.80947	9.1067	235.761	65.4146	23.3755	26.437	28.8224	32.7865	64.9866	18.3577	43.1719	protein_coding
ENSG00000173805	HAP1	12.8975	-5.83933	1.39011	-4.20064	2.66161e-05	0.000638209	0	0	0	2.95864	0.702368	0	45.4844	5.87997	0.83484	109.665	0	2.73221	1.80518	21.5229	1.87704	protein_coding
ENSG00000280560	LINC01374	5.28464	-4.57269	1.08922	-4.19814	2.69115e-05	0.00064422	0	0	0	0	1.40474	0	2.27422	13.2299	19.2013	5.87489	0.960747	2.73221	15.3441	8.86235	9.3852	lncRNA
ENSG00000163545	NUAK2	14.5437	-2.46415	0.587299	-4.19574	2.71983e-05	0.000650003	3.37155	3.11283	11.0593	2.95864	2.80947	0.607113	37.1456	43.3648	21.7058	10.7706	25.9402	9.56272	9.92851	13.2935	22.5245	protein_coding
ENSG00000179627	ZBTB42	36.4073	3.16106	0.753901	4.19293	2.75368e-05	0.000657003	27.8153	22.8274	30.1618	304.74	71.6415	12.1423	10.613	0.734996	9.18324	5.87489	29.7831	1.3661	7.22074	10.1284	1.87704	protein_coding
ENSG00000102974	CTCF	428.27	1.19264	0.284481	4.19233	2.76102e-05	0.000657661	674.309	378.727	661.549	1106.53	675.678	386.124	168.292	419.683	269.653	367.181	270.931	311.471	222.94	251.944	259.031	protein_coding
ENSG00000158106	RHPN1	90.3379	2.54815	0.608439	4.18801	2.81415e-05	0.000669209	92.7175	414.006	51.2751	248.526	233.889	38.8552	36.3875	18.3749	7.51356	53.8532	48.0373	19.1254	74.9151	6.33025	11.2622	protein_coding
ENSG00000099998	GGT5	11.9162	-6.24364	1.49346	-4.18064	2.90689e-05	0.000690044	0	1.03761	0	0	0	0	61.404	0	1.66968	0	13.4505	0	21.6622	58.8713	20.6474	protein_coding
ENSG00000187942	LDLRAD2	5.75052	-5.68213	1.35927	-4.18029	2.91135e-05	0.000690044	0	0	0	0	0	0	5.30652	4.40997	0	6.85404	42.2728	6.83051	18.0518	2.5321	0	protein_coding
ENSG00000108826	MRPL27	89.8251	1.29235	0.309324	4.17798	2.94113e-05	0.000695954	151.72	99.6104	146.788	230.774	136.259	74.6749	42.4521	55.1247	75.9705	47.9783	89.3494	25.956	52.3503	63.9355	54.4341	protein_coding
ENSG00000243279	PRAF2	148.382	1.90235	0.455446	4.1769	2.95514e-05	0.000698122	113.79	145.265	138.744	795.875	298.506	99.5666	60.6459	94.8145	78.475	58.7489	74.9382	28.6882	57.7659	82.2933	97.606	protein_coding
ENSG00000126001	CEP250	77.1016	1.67319	0.400672	4.17594	2.96753e-05	0.000699899	101.146	64.3317	102.55	313.616	129.236	78.9247	58.3717	13.2299	24.2104	58.7489	37.4691	45.0814	43.3244	48.7429	37.5408	protein_coding
ENSG00000165804	ZNF219	89.2906	3.5024	0.839367	4.17267	3.01054e-05	0.00070888	59.8449	155.641	169.912	476.341	294.995	26.713	42.4521	5.14497	49.2556	14.6872	4.80373	34.1526	5.41555	0	0	protein_coding
ENSG00000245848	CEBPA	27.7011	-4.21793	1.01096	-4.17219	3.0169e-05	0.000709218	3.37155	4.15043	5.02697	0	1.40474	0	7.58074	12.4949	4.1742	237.933	77.8205	16.3932	26.1752	18.9908	0	protein_coding
ENSG00000008853	RHOBTB2	16.3251	-2.85627	0.684945	-4.17008	3.04497e-05	0.000713486	2.52866	8.30087	3.01618	2.95864	3.51184	0.607113	23.5003	16.1699	72.6311	14.6872	15.3719	1.3661	11.7337	25.321	43.1719	protein_coding
ENSG00000169762	TAPT1	234.77	-2.1544	0.516596	-4.17038	3.04087e-05	0.000713486	72.4882	131.776	71.383	41.421	47.761	92.2812	375.246	442.467	223.737	884.171	81.6635	538.244	213.012	48.7429	257.154	protein_coding
ENSG00000156738	MS4A1	86.1657	-3.07548	0.737652	-4.16928	3.05562e-05	0.000714817	42.9872	9.33848	18.0971	14.7932	7.72605	1.82134	71.2589	524.787	35.0633	66.5821	54.7626	39.617	55.0581	18.3577	332.236	protein_coding
ENSG00000169554	ZEB2	427.665	-2.30751	0.553773	-4.1669	3.08775e-05	0.00072116	29.501	121.4	68.3668	423.086	67.4273	59.4971	172.083	644.591	550.995	604.134	439.061	1457.63	210.304	664.043	902.856	protein_coding
ENSG00000140848	CPNE2	75.0273	-2.94478	0.70696	-4.16541	3.10787e-05	0.000724683	2.52866	39.4291	17.0917	0	9.13079	20.0347	476.07	52.9197	80.9795	80.2902	70.1345	17.7593	148.025	77.2291	33.7867	protein_coding
ENSG00000104419	NDRG1	253.153	-2.23639	0.538518	-4.15286	3.2835e-05	0.00076193	123.061	112.062	112.604	20.7105	70.9392	29.1414	78.0816	920.215	158.62	511.115	237.304	659.828	128.168	248.779	386.67	protein_coding
ENSG00000166925	TSC22D4	63.9142	-2.06081	0.4962	-4.15317	3.27894e-05	0.00076193	11.8004	32.1659	14.0755	23.6691	15.4521	35.2126	194.825	42.6298	60.9433	35.2493	96.0747	99.7255	217.525	45.5778	33.7867	protein_coding
ENSG00000261235	AC092142.1	6.00651	6.05502	1.45792	4.1532	3.27854e-05	0.00076193	0	0	12.0647	56.2142	15.4521	5.46402	0	0	0	0	0	0	0.902592	0	0	lncRNA
ENSG00000066735	KIF26A	26.3318	-4.24089	1.02493	-4.13774	3.50749e-05	0.000812596	0	3.11283	3.01618	5.91728	2.80947	0	175.115	17.6399	27.5497	13.7081	1.92149	9.56272	3.61037	129.137	1.87704	protein_coding
ENSG00000072210	ALDH3A2	6.41984	-4.31848	1.04397	-4.13661	3.5248e-05	0.000814603	0	0	0	5.91728	0	0.607113	16.6776	13.2299	10.8529	10.7706	14.4112	12.2949	9.02592	0.633025	1.87704	protein_coding
ENSG00000172005	MAL	233.377	5.26604	1.27309	4.13643	3.52747e-05	0.000814603	1480.11	0	591.172	366.872	929.233	2.42845	75.8074	8.81995	16.6968	17.6247	4.80373	0	2.70778	0.633025	3.75408	protein_coding
ENSG00000117054	ACADM	78.6772	1.09377	0.264643	4.133	3.58064e-05	0.000825555	123.061	61.2189	96.5178	97.6352	149.604	162.706	47.0006	44.8347	69.2917	42.1034	52.8411	47.8136	76.7203	48.7429	60.0653	protein_coding
ENSG00000177106	EPS8L2	12.101	3.03233	0.734363	4.1292	3.6402e-05	0.000837945	5.9002	14.5265	5.02697	100.594	16.1545	12.1423	4.54844	0	2.50452	4.89574	5.76448	1.3661	1.80518	2.5321	3.75408	protein_coding
ENSG00000104177	MYEF2	46.3189	3.07824	0.745903	4.12687	3.6774e-05	0.000843346	122.219	41.5043	146.788	17.7519	110.974	150.564	0.758074	24.9899	2.50452	5.87489	4.80373	8.19662	47.8374	0.633025	9.3852	protein_coding
ENSG00000106123	EPHB6	92.6743	2.23698	0.542084	4.12663	3.68125e-05	0.000843346	91.8746	51.8804	340.829	56.2142	415.1	96.531	25.7745	31.6048	14.1923	66.5821	46.1158	20.4915	51.4477	12.0275	69.4505	protein_coding
ENSG00000172889	EGFL7	44.6695	-3.46122	0.83866	-4.12708	3.674e-05	0.000843346	0.842886	11.4137	0	8.87593	3.51184	13.9636	217.567	18.3749	49.2556	139.039	35.5476	58.7424	104.701	6.33025	1.87704	protein_coding
ENSG00000143119	CD53	130.715	-2.0411	0.494834	-4.12481	3.71045e-05	0.000848685	26.1295	91.3096	71.383	8.87593	26.69	46.7477	490.474	60.2697	119.382	189.955	155.641	196.719	199.473	204.467	73.2045	protein_coding
ENSG00000123405	NFE2	241.463	3.29822	0.799786	4.12388	3.7255e-05	0.000850775	26.9724	32.1659	149.804	2127.26	558.383	249.524	64.4363	27.1948	65.9524	79.311	109.525	2.73221	96.5773	17.0917	15.0163	protein_coding
ENSG00000011105	TSPAN9	7.55349	-5.07974	1.23224	-4.12237	3.74999e-05	0.00085501	0	0	0	0	1.40474	0	27.2907	2.93998	10.0181	11.7498	3.84299	45.0814	7.22074	0	3.75408	protein_coding
ENSG00000079308	TNS1	31.1832	-3.95812	0.961114	-4.11826	3.81737e-05	0.000868994	1.68577	1.03761	1.00539	17.7519	0	1.82134	282.003	15.4349	16.6968	35.2493	23.0579	23.2237	40.6166	2.5321	5.63112	protein_coding
ENSG00000178764	ZHX2	67.7208	-2.87731	0.700633	-4.10673	4.01302e-05	0.000912091	23.6008	5.18804	23.1241	5.91728	18.2616	7.28536	329.004	27.9298	63.4479	59.728	24.9794	319.668	13.5389	24.688	69.4505	protein_coding
ENSG00000162747	FCGR3B	8.42427	5.52098	1.34573	4.1026	4.08532e-05	0.000927058	1.68577	34.2411	82.4423	2.95864	0.702368	0.607113	0	0	0	0	1.92149	0	1.80518	0	0	protein_coding
ENSG00000123570	RAB9B	9.10886	2.44564	0.596614	4.09921	4.1457e-05	0.000939278	26.1295	4.15043	16.0863	14.7932	28.7971	18.2134	6.06459	0.734996	5.84388	4.89574	2.88224	0	3.61037	4.43118	0	protein_coding
ENSG00000171302	CANT1	55.8533	1.16707	0.284839	4.09729	4.18014e-05	0.000945593	64.0594	64.3317	89.4801	106.511	91.3079	89.2456	53.0652	28.6648	56.7691	22.5204	45.1551	35.5187	43.3244	25.321	22.5245	protein_coding
ENSG00000136144	RCBTB1	23.4617	-1.72442	0.420925	-4.09674	4.19013e-05	0.000946363	9.27175	7.26326	13.0701	2.95864	13.345	10.928	40.1779	36.0148	26.7149	13.7081	31.7046	39.617	66.7918	27.2201	13.1393	protein_coding
ENSG00000197429	IPP	9.56713	2.16004	0.527345	4.09608	4.2021e-05	0.00094758	18.5435	5.18804	18.0971	38.4624	18.9639	10.3209	6.06459	5.14497	0.83484	4.89574	4.80373	1.3661	4.51296	4.43118	1.87704	protein_coding
ENSG00000062598	ELMO2	68.4249	1.76501	0.431506	4.09035	4.30729e-05	0.00096978	50.5732	163.942	61.329	269.236	90.6055	79.5318	64.4363	15.4349	16.6968	38.1868	53.8018	32.7865	32.4933	32.9173	24.4015	protein_coding
ENSG00000154027	AK5	8.19212	-4.30041	1.05168	-4.08909	4.33067e-05	0.000973521	0	2.07522	1.00539	0	0.702368	0	10.613	12.4949	5.00904	1.9583	37.4691	13.661	0	30.3852	7.50816	protein_coding
ENSG00000110077	MS4A6A	51.8785	-3.62267	0.886275	-4.08753	4.35994e-05	0.000978571	5.9002	8.30087	3.01618	20.7105	2.80947	1.82134	10.613	12.4949	58.4388	35.2493	339.144	0	68.597	19.6238	191.458	protein_coding
ENSG00000184014	DENND5A	62.6555	-2.3593	0.577352	-4.08641	4.38092e-05	0.000981749	3.37155	51.8804	5.02697	11.8346	4.21421	30.9628	70.5009	49.9797	56.7691	76.3736	148.916	207.648	102.895	50.009	69.4505	protein_coding
ENSG00000162104	ADCY9	6.22644	-4.77993	1.16982	-4.08605	4.38778e-05	0.000981757	0.842886	0	1.00539	0	0	0	1.51615	11.0249	3.33936	32.3119	0.960747	6.83051	0.902592	21.5229	13.1393	protein_coding
ENSG00000103160	HSDL1	32.5513	1.78504	0.437066	4.08413	4.42413e-05	0.000988354	35.4012	66.407	66.356	68.0488	82.8794	22.4632	40.936	12.4949	19.2013	13.7081	10.5682	4.09831	18.0518	10.7614	16.8934	protein_coding
ENSG00000244476	ERVFRD-1	2.84759	3.91372	0.958442	4.08341	4.43788e-05	0.000989888	9.27175	8.30087	4.02158	8.87593	6.32131	2.42845	0	0	0	1.9583	0	0	0.902592	0.633025	0	protein_coding
ENSG00000175854	SWI5	42.3264	1.75722	0.430516	4.08166	4.47156e-05	0.000994859	99.4606	40.4667	36.1942	165.684	78.6652	22.4632	19.7099	15.4349	25.0452	22.5204	12.4897	27.3221	31.5907	26.5871	11.2622	protein_coding
ENSG00000188243	COMMD6	160.037	-1.38561	0.339513	-4.08117	4.48091e-05	0.000994859	77.5455	100.648	103.556	26.6278	42.1421	132.351	358.569	230.054	184.5	123.373	166.209	213.112	203.083	177.88	260.908	protein_coding
ENSG00000198727	CYTB	21390.7	-1.34878	0.330479	-4.0813	4.47853e-05	0.000994859	12887.7	16987.7	5155.66	15364.2	6727.98	9442.43	28652.9	32861.7	21902	29809.2	14765.7	26307	46360.7	16498.5	37137.2	protein_coding
ENSG00000157827	FMNL2	23.7789	-3.55263	0.871198	-4.07787	4.54501e-05	0.00100599	8.42886	1.03761	2.01079	2.95864	2.1071	2.42845	48.5167	20.5799	53.4298	0.979148	12.4897	103.824	0	24.688	73.2045	protein_coding
ENSG00000181577	C6orf223	3.71249	5.71762	1.40209	4.07791	4.54417e-05	0.00100599	21.915	0	5.02697	14.7932	13.345	0.607113	0	0	0	0	0	0	0	0	0	lncRNA
ENSG00000086062	B4GALT1	442.796	-2.93806	0.721084	-4.0745	4.61135e-05	0.00101754	78.3884	197.146	120.647	8.87593	56.1894	68.6038	184.212	536.547	280.506	286.89	148.916	3659.79	143.512	227.889	643.824	protein_coding
ENSG00000117245	KIF17	10.0088	-6.48064	1.59052	-4.07455	4.61039e-05	0.00101754	0	0	0	0	0	0	2.27422	2.93998	7.51356	0	102.8	0	16.2467	18.3577	0	protein_coding
ENSG00000262823	AC127521.1	12.836	3.5754	0.877697	4.07362	4.62889e-05	0.00101984	2.52866	2.07522	31.1672	97.6352	28.0947	10.3209	1.51615	0.734996	2.50452	3.91659	9.60747	0	1.80518	0.633025	0	lncRNA
ENSG00000038382	TRIO	81.8944	-3.36792	0.826877	-4.07307	4.63984e-05	0.00102069	30.3439	38.3915	0	2.95864	2.1071	0	47.7586	89.6695	50.9253	168.413	100.878	389.339	102.895	65.8346	138.901	protein_coding
ENSG00000080546	SESN1	102.053	-2.85031	0.700509	-4.06891	4.7233e-05	0.00103747	10.1146	58.1061	16.0863	0	16.1545	27.3201	118.26	31.6048	20.871	72.457	48.9981	139.342	583.977	233.586	153.917	protein_coding
ENSG00000197442	MAP3K5	24.2367	-2.90197	0.713354	-4.06807	4.74048e-05	0.00103965	2.52866	5.18804	5.02697	0	0.702368	14.5707	4.54844	23.5199	21.7058	94.9774	30.7439	8.19662	37.0063	82.9263	31.9097	protein_coding
ENSG00000174669	SLC29A2	22.3614	2.40387	0.591453	4.06434	4.81676e-05	0.00105477	7.58598	41.5043	25.1349	100.594	66.725	21.8561	9.85496	2.20499	5.84388	6.85404	3.84299	9.56272	5.41555	24.688	3.75408	protein_coding
ENSG00000204936	CD177	3.90737	5.45993	1.34358	4.06371	4.82997e-05	0.00105606	0	21.7898	26.1403	5.91728	2.1071	1.82134	0	0	0.83484	0	0	0	0	0	0	protein_coding
ENSG00000186998	EMID1	49.3682	3.12176	0.768368	4.06284	4.84795e-05	0.00105838	67.4309	288.455	45.2427	88.7593	74.451	67.9967	3.03229	15.4349	2.50452	4.89574	34.5869	0	43.3244	2.5321	1.87704	protein_coding
ENSG00000100034	PPM1F	170.865	-1.91875	0.472785	-4.0584	4.94104e-05	0.00107707	18.5435	144.228	39.2104	56.2142	55.4871	70.4251	72.017	179.339	318.074	187.017	544.743	90.1628	314.102	250.045	223.368	protein_coding
ENSG00000143878	RHOB	149.592	-3.12596	0.770681	-4.0561	4.98999e-05	0.0010861	7.58598	2.07522	45.2427	32.5451	64.6179	7.28536	21.2261	58.0647	282.176	43.0825	60.527	907.092	133.584	163.954	414.826	protein_coding
ENSG00000165233	C9orf89	73.5736	-1.36473	0.336601	-4.05445	5.02517e-05	0.0010921	36.2441	83.0087	21.1133	26.6278	30.2018	28.5343	50.7909	118.334	75.1356	98.894	121.054	109.288	74.0125	117.743	112.622	protein_coding
ENSG00000149548	CCDC15	29.3179	2.84328	0.701552	4.05284	5.05996e-05	0.001098	66.588	4.15043	129.696	11.8346	49.8681	101.388	3.03229	4.40997	20.871	14.6872	2.88224	1.3661	18.9544	2.5321	7.50816	protein_coding
ENSG00000156482	RPL30	2737.47	-1.48334	0.366277	-4.04977	5.12671e-05	0.00111081	882.502	1942.4	1258.75	458.59	680.595	2677.37	3770.66	3454.48	2785.03	2967.8	2625.72	6301.83	3551.7	3182.85	4521.79	protein_coding
ENSG00000163701	IL17RE	32.2286	2.74678	0.678329	4.04934	5.13631e-05	0.00111122	19.3864	112.062	21.1133	20.7105	70.9392	150.564	3.03229	0.734996	12.5226	2.93744	24.9794	2.73221	23.4674	8.86235	9.3852	protein_coding
ENSG00000230709	AC104024.1	6.82127	-5.91748	1.46173	-4.04828	5.15953e-05	0.00111457	0	0	0	0	0	0	0	9.55494	0	15.6664	0.960747	43.7153	0.902592	20.2568	11.2622	lncRNA
ENSG00000157315	TMED6	12.2376	-4.17802	1.03217	-4.04779	5.17025e-05	0.00111521	0	3.11283	1.00539	0	1.40474	0.607113	404.811	5.14497	115.208	17.6247	8.64672	1.3661	11.7337	1.89908	11.2622	protein_coding
ENSG00000113583	C5orf15	24.9157	-2.19716	0.543364	-4.04363	5.26304e-05	0.00113352	12.6433	4.15043	14.0755	0	2.80947	11.5352	97.0334	44.8347	29.2194	26.437	19.2149	40.9831	32.4933	12.0275	26.2785	protein_coding
ENSG00000006704	GTF2IRD1	3.92034	-4.61921	1.14271	-4.04232	5.2925e-05	0.00113816	0	0	1.00539	0	0	0	22.7422	1.46999	6.67872	2.93744	4.80373	9.56272	2.70778	1.26605	5.63112	protein_coding
ENSG00000132329	RAMP1	13.154	-5.86305	1.45104	-4.04057	5.33209e-05	0.00114326	0	0	0	2.95864	0.702368	0	0	15.4349	5.84388	4.89574	68.213	47.8136	51.4477	0	0	protein_coding
ENSG00000185112	FAM43A	27.7813	-2.64716	0.655094	-4.04089	5.32484e-05	0.00114326	5.05732	9.33848	2.01079	2.95864	2.1071	16.9992	25.0164	36.0148	7.51356	85.1859	17.2934	32.7865	9.92851	50.009	114.499	protein_coding
ENSG00000129084	PSMA1	92.3925	-1.34423	0.332725	-4.04007	5.34346e-05	0.00114399	51.4161	65.3693	57.3075	14.7932	46.3563	47.9619	100.066	154.349	81.8143	146.872	58.6055	210.38	85.7462	124.073	140.778	protein_coding
ENSG00000131242	RAB11FIP4	86.0931	2.23353	0.553019	4.0388	5.37258e-05	0.00114681	14.3291	121.4	133.717	375.748	183.318	152.993	26.5326	69.8246	20.0362	54.8323	31.7046	6.83051	16.2467	57.6053	26.2785	protein_coding
ENSG00000177971	IMP3	415.988	1.62706	0.402844	4.03894	5.36935e-05	0.00114681	485.503	995.067	498.676	1405.36	587.18	232.524	332.794	116.129	253.791	114.56	349.712	148.905	268.07	307.017	144.532	protein_coding
ENSG00000151461	UPF2	494.635	-2.01541	0.499176	-4.03747	5.40302e-05	0.0011516	188.807	126.588	174.939	73.9661	105.355	377.017	427.554	748.226	431.612	1103.5	248.833	881.136	398.043	194.972	1938.98	protein_coding
ENSG00000107736	CDH23	45.907	3.44797	0.854183	4.03657	5.42389e-05	0.00115264	29.501	76.783	15.0809	467.466	15.4521	2.42845	10.613	2.93998	4.1742	3.91659	31.7046	2.73221	14.4415	9.49538	1.87704	protein_coding
ENSG00000158195	WASF2	695.196	-1.40679	0.348494	-4.03675	5.41965e-05	0.00115264	250.337	273.929	493.649	201.188	356.101	516.653	1429.73	821.725	621.956	1690.99	652.347	356.553	1111.09	853.951	797.742	protein_coding
ENSG00000245532	NEAT1	2353.52	-1.78927	0.443807	-4.03163	5.53917e-05	0.0011754	708.867	1262.77	427.293	656.819	500.086	2149.79	1488.86	2536.47	1979.41	7651.06	2081.94	2954.88	4461.51	1763.61	4679.46	lncRNA
ENSG00000145390	USP53	55.7999	-3.48055	0.863787	-4.02941	5.59172e-05	0.0011848	0.842886	39.4291	3.01618	0	1.40474	1.82134	5.30652	131.564	48.4207	10.7706	44.1943	146.173	94.7722	70.8988	238.384	protein_coding
ENSG00000115652	UXS1	316.611	-1.31337	0.326047	-4.02818	5.62107e-05	0.00118927	226.736	245.913	161.868	73.9661	127.831	163.921	648.911	546.837	434.952	291.786	337.222	427.59	466.64	159.522	435.473	protein_coding
ENSG00000177133	LINC00982	5.74739	6.37302	1.58296	4.02603	5.6727e-05	0.00119843	0.842886	11.4137	1.00539	0	0.702368	72.2465	0	0	0	0	0	0	0	0	0	lncRNA
ENSG00000004660	CAMKK1	9.50603	-3.63433	0.903479	-4.0226	5.75598e-05	0.00121377	1.68577	0	3.01618	0	0.702368	1.21423	3.03229	2.20499	0.83484	30.3536	9.60747	40.9831	9.92851	20.2568	18.7704	protein_coding
ENSG00000100985	MMP9	20.3073	4.17041	1.03681	4.02234	5.7622e-05	0.00121377	0	157.717	70.3776	5.91728	28.7971	18.8205	2.27422	2.20499	0.83484	1.9583	0	0	14.4415	1.26605	0	protein_coding
ENSG00000253983	AC087627.1	8.10159	-5.25055	1.30579	-4.02099	5.79551e-05	0.00121901	0	0	0	0	0	1.21423	31.081	8.08495	33.3936	0	6.72523	5.46441	26.1752	0	9.3852	lncRNA
ENSG00000167895	TMC8	350.437	1.50176	0.373599	4.01972	5.82666e-05	0.00122377	369.184	814.523	295.586	1002.98	420.016	537.295	191.035	130.094	365.66	106.727	269.009	80.6001	202.181	261.439	210.228	protein_coding
ENSG00000020577	SAMD4A	5.62176	-5.62765	1.40018	-4.01923	5.83895e-05	0.00122387	0	0	0	0	0	0	0	1.46999	0.83484	1.9583	21.1364	40.9831	5.41555	1.26605	11.2622	protein_coding
ENSG00000178233	TMEM151B	5.37351	5.57798	1.3879	4.01902	5.84415e-05	0.00122387	0	4.15043	25.1349	23.6691	25.9876	0	0.758074	0	0	0	0	0	0.902592	0	0	protein_coding
ENSG00000140030	GPR65	28.0584	-2.95323	0.735014	-4.01792	5.87147e-05	0.0012278	0	12.4513	10.0539	2.95864	2.1071	5.46402	25.0164	59.5347	65.9524	1.9583	24.9794	117.485	9.92851	34.1834	48.803	protein_coding
ENSG00000232104	RFX3-AS1	12.6552	3.26332	0.812895	4.01444	5.95882e-05	0.00124392	45.5159	7.26326	6.03237	11.8346	23.8805	69.2109	0	2.20499	0	13.7081	0.960747	2.73221	2.70778	1.89908	1.87704	lncRNA
ENSG00000276045	ORAI1	243.809	2.4969	0.622023	4.01416	5.96582e-05	0.00124392	112.947	128.663	187.003	1840.28	442.492	180.313	37.9037	39.6898	89.3279	209.538	136.426	36.8848	117.337	62.6695	35.6637	protein_coding
ENSG00000144642	RBMS3	4.31614	-4.2653	1.06277	-4.01337	5.98574e-05	0.00124561	0	1.03761	0	0	0.702368	0	22.7422	3.67498	1.66968	7.83319	3.84299	8.19662	8.12333	112.045	3.75408	protein_coding
ENSG00000198598	MMP17	9.81786	-3.40128	0.847532	-4.01316	5.99125e-05	0.00124561	0	3.11283	0	8.87593	0.702368	0	38.6618	7.34996	25.0452	7.83319	7.68597	10.9288	6.31814	8.22933	22.5245	protein_coding
ENSG00000277443	MARCKS	76.2445	-3.71911	0.92701	-4.01194	6.02211e-05	0.00125022	1.68577	6.22565	23.1241	23.6691	0.702368	1.82134	147.066	25.7249	108.529	4.89574	247.873	5.46441	259.044	2.5321	285.31	protein_coding
ENSG00000163694	RBM47	11.5469	-3.14557	0.78417	-4.01133	6.03773e-05	0.00125165	1.68577	1.03761	2.01079	5.91728	1.40474	1.82134	3.79037	32.3398	26.7149	0.979148	24.0187	1.3661	34.2985	13.2935	22.5245	protein_coding
ENSG00000114204	SERPINI2	10.5946	-4.6633	1.16276	-4.01054	6.05804e-05	0.00125406	1.68577	2.07522	0	0	0	0	0.758074	2.20499	0.83484	27.4162	57.6448	4.09831	32.4933	25.954	3.75408	protein_coding
ENSG00000040933	INPP4A	45.7142	1.5554	0.388085	4.00789	6.12634e-05	0.00126637	57.3163	63.2941	64.3452	115.387	63.2131	92.8883	49.2748	8.81995	26.7149	17.6247	37.4691	8.19662	35.2011	25.321	20.6474	protein_coding
ENSG00000069849	ATP1B3	282.469	-1.29861	0.324083	-4.00703	6.14882e-05	0.0012692	164.363	182.619	198.063	88.7593	148.2	118.994	591.298	568.887	225.407	498.386	246.912	445.349	185.934	333.604	240.261	protein_coding
ENSG00000186594	MIR22HG	19.0878	-2.75223	0.687226	-4.00484	6.20602e-05	0.00127917	1.68577	2.07522	11.0593	0	2.1071	7.28536	3.03229	59.5347	20.0362	25.4579	13.4505	43.7153	9.02592	22.1559	65.6964	lncRNA
ENSG00000114541	FRMD4B	138.027	-3.33493	0.833932	-3.99905	6.35978e-05	0.00130899	101.146	7.26326	11.0593	2.95864	2.80947	1.82134	8.33881	337.363	434.952	35.2493	108.564	157.102	123.655	253.843	484.276	protein_coding
ENSG00000102921	N4BP1	179.533	1.44414	0.361259	3.99752	6.40089e-05	0.00131556	179.535	180.544	257.381	443.796	431.956	244.06	59.1298	92.6095	102.685	65.6029	253.637	112.02	112.824	68.9997	88.2208	protein_coding
ENSG00000196739	COL27A1	41.4305	-7.1163	1.78257	-3.99216	6.54745e-05	0.00134377	1.68577	0	0	0	0.702368	0	33.3552	46.3047	158.62	0	0	12.2949	0	51.275	317.22	protein_coding
ENSG00000166532	RIMKLB	152.17	-1.81554	0.454904	-3.99105	6.57825e-05	0.00134817	61.5307	73.6702	23.1241	112.428	42.1421	54.0331	271.39	196.244	126.061	120.435	108.564	629.773	149.83	95.5868	217.737	protein_coding
ENSG00000072832	CRMP1	19.2382	-7.42082	1.86017	-3.98933	6.62614e-05	0.00135605	0	0	0	0	0	0	191.793	12.4949	8.3484	0.979148	0	35.5187	0	1.89908	37.5408	protein_coding
ENSG00000124406	ATP8A1	49.4477	-1.60148	0.401559	-3.98815	6.65902e-05	0.00136084	30.3439	25.9402	15.0809	5.91728	10.5355	41.8908	72.7751	69.0896	49.2556	55.8115	98.9569	25.956	97.4799	56.3392	86.3438	protein_coding
ENSG00000174123	TLR10	18.1817	-3.82966	0.961617	-3.98252	6.8189e-05	0.00139154	4.21443	1.03761	0	5.91728	0	2.42845	97.0334	41.1598	20.871	1.9583	71.0952	2.73221	13.5389	8.86235	1.87704	protein_coding
ENSG00000113140	SPARC	14.7907	-3.85367	0.968714	-3.97813	6.94586e-05	0.00141544	5.05732	0	0	0	1.40474	2.42845	2.27422	19.1099	25.88	5.87489	76.8597	1.3661	65.8892	6.33025	9.3852	protein_coding
ENSG00000056487	PHF21B	4.32175	5.62205	1.41367	3.97693	6.98104e-05	0.0014206	20.2293	31.1283	6.03237	0	0	6.67825	0.758074	0	0	0	0	0	0	0	0	protein_coding
ENSG00000110200	ANAPC15	67.3881	1.2274	0.308746	3.97543	7.02525e-05	0.00142737	99.4606	91.3096	84.4531	142.015	152.414	49.7833	36.3875	65.4146	30.0543	33.291	50.9196	31.4204	42.4218	63.9355	37.5408	protein_coding
ENSG00000110237	ARHGEF17	46.6425	-3.2951	0.82893	-3.97513	7.03415e-05	0.00142737	8.42886	23.865	3.01618	0	2.80947	5.46402	40.1779	4.40997	10.8529	22.5204	183.503	46.4475	248.213	92.4217	7.50816	protein_coding
ENSG00000105613	MAST1	6.60195	4.20287	1.05804	3.97233	7.11734e-05	0.00144221	0	8.30087	9.04855	53.2556	15.4521	6.07113	0	0	2.50452	1.9583	0	0	1.80518	0.633025	0	protein_coding
ENSG00000075275	CELSR1	4.12349	-5.19582	1.30899	-3.96934	7.20728e-05	0.00145838	0	0	0	0	0	0	1.51615	18.3749	17.5316	1.9583	0	2.73221	0.902592	5.69723	13.1393	protein_coding
ENSG00000205639	MFSD2B	11.7899	2.97389	0.749449	3.96811	7.24464e-05	0.00146388	3.37155	10.3761	25.1349	65.0901	42.8445	3.03557	6.06459	1.46999	4.1742	2.93744	0.960747	1.3661	8.12333	1.89908	0	protein_coding
ENSG00000125266	EFNB2	22.6103	-4.55737	1.14873	-3.96732	7.26868e-05	0.00146668	0	1.03761	0	0	0.702368	6.67825	28.8068	108.779	63.4479	0.979148	0	36.8848	0.902592	72.1649	18.7704	protein_coding
ENSG00000188554	NBR1	66.3008	1.47148	0.371181	3.96431	7.36099e-05	0.00148323	105.361	94.4224	102.55	127.222	110.974	106.852	64.4363	13.9649	47.5859	32.3119	57.6448	8.19662	50.5451	42.4127	30.0326	protein_coding
ENSG00000168026	TTC21A	10.6739	-2.34054	0.590606	-3.96295	7.40299e-05	0.0014896	2.52866	6.22565	4.02158	0	4.21421	0.607113	25.0164	13.9649	13.3574	16.6455	15.3719	30.0543	3.61037	7.5963	16.8934	protein_coding
ENSG00000042980	ADAM28	13.1517	-3.02052	0.762602	-3.96081	7.46972e-05	0.00149854	3.37155	6.22565	0	0	0.702368	3.64268	4.54844	34.5448	10.8529	5.87489	50.9196	12.2949	7.22074	12.0275	45.0489	protein_coding
ENSG00000163029	SMC6	240.397	-2.21865	0.560193	-3.96052	7.47864e-05	0.00149854	128.119	23.865	90.4855	32.5451	87.0936	87.4243	28.0487	402.043	323.083	387.743	122.976	714.472	108.311	632.392	437.35	protein_coding
ENSG00000272143	FGF14-AS2	2.69233	5.26023	1.32809	3.96076	7.47121e-05	0.00149854	15.172	0	3.01618	8.87593	4.21421	9.1067	0	0	0	0	0	0	0	0	0	lncRNA
ENSG00000130037	KCNA5	6.14078	-5.78475	1.46286	-3.95441	7.67236e-05	0.00153522	0	0	0	0	0	0	25.7745	0	1.66968	0	5.76448	338.793	12.6363	41.1466	3.75408	protein_coding
ENSG00000176853	FAM91A1	54.3558	-1.6403	0.415375	-3.94896	7.84914e-05	0.00156841	24.4437	24.9026	26.1403	14.7932	19.6663	31.5699	84.1462	124.949	38.4027	54.8323	34.5869	176.227	34.2985	53.1741	73.2045	protein_coding
ENSG00000109790	KLHL5	71.6635	-2.73461	0.693282	-3.94443	7.99884e-05	0.00159611	34.5583	14.5265	22.1187	2.95864	18.9639	3.03557	7.58074	156.554	48.4207	143.935	42.2728	159.834	32.4933	34.8164	352.883	protein_coding
ENSG00000100401	RANGAP1	375.644	1.84835	0.468761	3.94305	8.04534e-05	0.0016014	406.271	487.676	329.769	1931.99	644.072	181.527	114.469	118.334	183.665	86.165	331.458	222.675	204.888	271.568	120.131	protein_coding
ENSG00000260763	AC106799.3	3.47871	5.6415	1.43077	3.94298	8.04761e-05	0.0016014	24.4437	1.03761	6.03237	5.91728	14.7497	0	0	0	0	0	0	0	0	0	0	lncRNA
ENSG00000224374	AL023693.1	2.93655	4.35283	1.10414	3.94227	8.07142e-05	0.00160392	6.74309	0	10.0539	5.91728	4.21421	14.5707	0	0.734996	0.83484	0.979148	0	0	0	0	0	lncRNA
ENSG00000109674	NEIL3	8.46339	3.19967	0.81176	3.94165	8.09242e-05	0.00160587	51.4161	1.03761	20.1079	8.87593	23.1781	4.85691	2.27422	0.734996	5.00904	0	2.88224	0	0.902592	3.79815	1.87704	protein_coding
ENSG00000151892	GFRA1	9.64963	6.11377	1.55141	3.94078	8.12167e-05	0.00160946	20.2293	119.325	2.01079	0	0	0.607113	0	0	1.66968	0	0	0	0.902592	0	0	protein_coding
ENSG00000249859	PVT1	52.1116	-2.36713	0.60077	-3.94016	8.14284e-05	0.00161143	33.7155	17.6393	8.04315	29.5864	2.80947	0.607113	138.727	39.6898	63.4479	114.56	38.4299	92.895	55.0581	112.678	33.7867	lncRNA
ENSG00000102984	ZNF821	13.4203	-2.85979	0.726269	-3.93765	8.22846e-05	0.00162171	5.9002	6.22565	1.00539	2.95864	0	1.21423	21.2261	53.6547	10.0181	9.79148	3.84299	15.0271	10.8311	14.5596	45.0489	protein_coding
ENSG00000168421	RHOH	189.538	1.56617	0.397701	3.93807	8.21392e-05	0.00162171	314.397	335.148	315.694	399.417	294.292	227.667	59.8878	214.619	80.1447	63.6446	28.8224	221.309	74.9151	87.3575	125.762	protein_coding
ENSG00000176533	GNG7	126.648	-3.35344	0.851637	-3.93764	8.22859e-05	0.00162171	1.68577	99.6104	2.01079	0	0.702368	11.5352	604.185	167.579	136.079	218.35	157.562	68.3051	141.707	61.4034	228.999	protein_coding
ENSG00000259779	LINC01922	7.00883	-5.96514	1.51545	-3.93622	8.27739e-05	0.00162909	0	0	0	0	0	0	16.6776	9.55494	49.2556	12.7289	0	0	0	1.89908	15.0163	lncRNA
ENSG00000141556	TBCD	582.815	1.97293	0.50132	3.93548	8.30306e-05	0.00163191	656.609	3220.74	198.063	1186.42	434.766	630.183	278.213	194.039	500.069	140.018	308.4	140.709	262.654	384.879	206.474	protein_coding
ENSG00000074660	SCARF1	12.1653	-2.95104	0.750137	-3.934	8.35429e-05	0.00163974	0.842886	2.07522	3.01618	0	0	7.28536	70.5009	13.9649	17.5316	11.7498	14.4112	8.19662	9.02592	8.86235	15.0163	protein_coding
ENSG00000205629	LCMT1	93.4309	1.84932	0.470323	3.93201	8.42368e-05	0.00165111	74.174	139.04	66.356	491.135	154.521	68.6038	51.549	44.0997	49.2556	19.583	73.9775	43.7153	60.4737	46.2108	18.7704	protein_coding
ENSG00000166557	TMED3	128.498	1.87025	0.476186	3.92756	8.58112e-05	0.00167968	78.3884	211.672	101.545	704.157	133.45	140.85	39.4198	37.4848	40.0723	48.9574	96.0747	45.0814	56.8633	118.376	75.0816	protein_coding
ENSG00000067191	CACNB1	22.4474	1.40539	0.357916	3.9266	8.61534e-05	0.00168409	25.2866	26.9778	20.1079	68.0488	48.4634	27.9272	13.6453	14.6999	15.0271	8.81233	13.4505	17.7593	6.31814	13.2935	16.8934	protein_coding
ENSG00000112531	QKI	97.7109	-2.41322	0.61481	-3.92515	8.66774e-05	0.00169203	52.259	51.8804	29.1564	23.6691	5.61894	0.607113	59.8878	160.229	115.208	135.122	105.682	351.088	67.6944	84.1923	223.368	protein_coding
ENSG00000046651	OFD1	376.782	-1.55287	0.395667	-3.92469	8.68432e-05	0.00169297	180.378	143.19	154.831	130.18	165.057	270.772	146.308	971.664	746.347	821.505	219.05	535.512	286.122	419.063	461.752	protein_coding
ENSG00000027697	IFNGR1	9.46312	-2.45695	0.626519	-3.92158	8.79691e-05	0.0017126	2.52866	4.15043	4.02158	0	0	3.64268	19.7099	15.4349	9.18324	6.85404	7.68597	4.09831	16.2467	18.3577	30.0326	protein_coding
ENSG00000148600	CDHR1	4.00723	5.08444	1.29736	3.91906	8.88962e-05	0.00172831	0.842886	6.22565	10.0539	35.5037	5.61894	0	0	0	0	0	0.960747	0	0.902592	0	0	protein_coding
ENSG00000033327	GAB2	287.335	-1.85632	0.473798	-3.91796	8.93004e-05	0.00173383	85.9744	274.966	118.637	29.5864	76.5581	81.9603	231.971	906.985	258.8	220.308	228.658	837.421	296.05	284.861	377.285	protein_coding
ENSG00000198467	TPM2	72.7988	-1.47076	0.37551	-3.91671	8.97642e-05	0.00174048	60.6878	22.8274	18.0971	38.4624	36.5231	34.6055	97.7915	67.6196	50.0904	144.914	158.523	58.7424	88.454	56.9723	157.671	protein_coding
ENSG00000106078	COBL	12.9023	-4.68623	1.19767	-3.9128	9.12311e-05	0.00176654	0	0	2.01079	5.91728	0	0	68.2266	0	2.50452	33.291	3.84299	2.73221	39.714	22.1559	13.1393	protein_coding
ENSG00000043462	LCP2	148.924	2.03919	0.521286	3.91184	9.15971e-05	0.00176887	133.176	38.3915	227.219	713.033	250.043	277.451	81.872	28.6648	63.4479	44.0617	163.327	31.4204	82.1359	65.8346	33.7867	protein_coding
ENSG00000265972	TXNIP	1350.3	-1.97783	0.505588	-3.91194	9.15579e-05	0.00176887	467.802	554.083	555.983	139.056	286.566	925.241	1708.7	2548.23	734.659	3785.39	966.511	237.702	2863.92	1950.35	2530.25	protein_coding
ENSG00000185650	ZFP36L1	1159.93	-2.5392	0.649456	-3.90973	9.23984e-05	0.00178195	159.306	371.464	590.166	186.394	188.937	293.236	462.425	6878.83	934.186	818.568	389.102	3060.07	183.226	591.246	2291.86	protein_coding
ENSG00000009694	TENM1	8.72898	4.61168	1.17976	3.90899	9.26827e-05	0.00178424	2.52866	0	75.4046	11.8346	33.0113	0.607113	0.758074	0	0.83484	0.979148	0	1.3661	3.61037	0	0	protein_coding
ENSG00000121940	CLCC1	15.517	-2.21978	0.567896	-3.90878	9.2765e-05	0.00178424	6.74309	1.03761	5.02697	0	7.02368	7.28536	52.3071	20.5799	7.51356	16.6455	25.9402	16.3932	27.0778	33.5503	5.63112	protein_coding
ENSG00000147443	DOK2	100.815	2.91458	0.745731	3.90836	9.29265e-05	0.00178496	10.1146	59.1437	97.5232	934.931	107.462	54.0331	10.613	16.1699	15.0271	39.1659	52.8411	9.56272	9.02592	75.963	20.6474	protein_coding
ENSG00000148300	REXO4	145.025	1.36145	0.348656	3.90484	9.42873e-05	0.00180868	217.465	115.175	127.685	434.92	179.806	301.128	47.7586	44.0997	102.685	134.143	91.2709	80.6001	104.701	105.715	88.2208	protein_coding
ENSG00000136379	ABHD17C	76.2229	-3.94922	1.01164	-3.90378	9.47011e-05	0.0018142	5.9002	0	11.0593	26.6278	4.21421	1.82134	3.03229	203.594	5.84388	93.9982	34.5869	61.4746	2.70778	20.2568	668.226	protein_coding
ENSG00000147168	IL2RG	845.192	2.01611	0.516494	3.90345	9.48308e-05	0.00181427	579.063	759.53	688.695	5358.1	1340.12	526.367	245.616	382.933	512.592	209.538	852.182	265.024	384.504	312.714	260.908	protein_coding
ENSG00000073060	SCARB1	36.7831	-1.94077	0.497575	-3.90046	9.60108e-05	0.00183197	16.0148	42.542	4.02158	2.95864	9.83315	4.85691	379.795	24.2549	50.0904	78.3319	65.3308	50.5458	65.8892	58.2383	39.4178	protein_coding
ENSG00000150938	CRIM1	79.9917	-4.16464	1.06765	-3.90077	9.58882e-05	0.00183197	0	3.11283	10.0539	0	28.7971	0	42.4521	244.754	37.5678	46.02	4.80373	603.817	51.4477	3.16513	123.885	protein_coding
ENSG00000134594	RAB33A	2.63911	3.47052	0.88994	3.89972	9.63039e-05	0.00183513	4.21443	5.18804	4.02158	8.87593	6.32131	6.67825	0	0.734996	0	1.9583	0.960747	0	0	0.633025	0	protein_coding
ENSG00000123908	37469	237.98	-1.92184	0.492894	-3.8991	9.65507e-05	0.0018374	91.0317	77.8206	89.4801	47.3383	60.4037	165.135	104.614	411.598	291.359	241.85	96.0747	901.628	154.343	204.467	632.562	protein_coding
ENSG00000136286	MYO1G	371.976	2.64845	0.679967	3.89496	9.82133e-05	0.00186657	274.781	237.612	360.937	2591.77	816.854	222.811	109.921	66.8846	26.7149	86.165	316.086	8.19662	163.369	244.981	52.5571	protein_coding
ENSG00000185684	EP400P1	83.1677	1.41684	0.363806	3.8945	9.84001e-05	0.00186765	152.562	74.7078	85.4585	233.733	124.319	131.136	42.4521	19.1099	71.7963	56.7906	84.5457	24.5898	44.227	62.6695	39.4178	transcribed_unprocessed_pseudogene
ENSG00000114107	CEP70	138.1	2.31747	0.595142	3.89398	9.86134e-05	0.00186924	263.823	268.741	68.3668	41.421	115.188	833.566	29.5649	55.1247	38.4027	171.351	31.7046	54.6441	27.9803	24.688	46.926	protein_coding
ENSG00000133872	SARAF	244.943	-1.18831	0.305487	-3.88989	0.000100289	0.0018985	88.5031	276.004	158.852	94.6766	97.6292	114.137	286.552	398.368	328.927	223.246	302.635	517.753	271.68	237.384	277.802	protein_coding
ENSG00000124508	BTN2A2	21.8127	-2.10798	0.542065	-3.88879	0.000100745	0.00190462	5.9002	3.11283	12.0647	2.95864	11.2379	6.67825	46.2425	23.5199	12.5226	33.291	29.7831	13.661	37.9089	7.5963	80.7127	protein_coding
ENSG00000078304	PPP2R5C	206.061	-1.41577	0.364172	-3.88764	0.000101224	0.00191117	126.433	83.0087	142.766	97.6352	87.0936	80.1389	137.969	406.453	275.497	256.537	125.858	288.248	118.24	300.054	564.989	protein_coding
ENSG00000141293	SKAP1	55.5782	4.40875	1.13418	3.88717	0.000101421	0.00191237	0.842886	0	66.356	644.984	66.725	0	13.6453	1.46999	8.3484	13.7081	3.84299	1.3661	3.61037	1.26605	7.50816	protein_coding
ENSG00000159958	TNFRSF13C	65.0807	-2.97031	0.764288	-3.88638	0.00010175	0.00191607	30.3439	13.4889	7.03776	20.7105	4.91658	1.21423	284.278	122.009	25.0452	76.3736	16.3327	195.353	20.7596	4.43118	153.917	protein_coding
ENSG00000170011	MYRIP	35.9881	-7.84148	2.0182	-3.88538	0.000102171	0.00192149	0	0	0	0	0	0.607113	2.27422	14.6999	6.67872	332.91	0	0	0	103.816	78.8356	protein_coding
ENSG00000103966	EHD4	11.9346	-2.71478	0.698781	-3.88502	0.000102321	0.0019218	1.68577	1.03761	8.04315	0	4.91658	0	6.06459	17.6399	16.6968	14.6872	42.2728	20.4915	4.51296	25.954	15.0163	protein_coding
ENSG00000151694	ADAM17	122.617	-0.908223	0.23389	-3.88312	0.000103125	0.00193437	69.1167	91.3096	90.4855	85.8006	72.3439	74.0678	179.663	196.244	90.9976	143.935	112.407	217.21	140.804	124.706	150.163	protein_coding
ENSG00000163932	PRKCD	27.4602	-2.23851	0.576954	-3.87988	0.000104508	0.00195775	6.74309	5.18804	7.03776	26.6278	9.13079	1.21423	15.9195	13.9649	21.7058	28.3953	107.604	38.2509	34.2985	62.0365	33.7867	protein_coding
ENSG00000013503	POLR3B	16.2586	1.37084	0.35339	3.87912	0.000104834	0.0019613	29.501	18.677	18.0971	35.5037	30.2018	24.2845	11.3711	15.4349	9.18324	13.7081	9.60747	9.56272	9.92851	5.0642	3.75408	protein_coding
ENSG00000162614	NEXN	35.0532	-2.09822	0.541015	-3.8783	0.000105189	0.0019654	9.27175	9.33848	19.1025	11.8346	1.40474	20.0347	14.4034	33.8098	92.6673	93.0191	57.6448	17.7593	28.8829	75.33	41.2949	protein_coding
ENSG00000156510	HKDC1	11.3368	4.74105	1.22399	3.87344	0.000107309	0.00199982	8.42886	2.07522	117.631	0	28.7971	4.24979	3.03229	0	0	3.91659	1.92149	0	0	0	0	protein_coding
ENSG00000168061	SAC3D1	22.6095	1.85547	0.479001	3.87363	0.000107226	0.00199982	54.7876	28.0154	49.2643	56.2142	45.6539	8.49958	15.9195	11.7599	9.18324	13.7081	12.4897	5.46441	5.41555	20.8898	1.87704	protein_coding
ENSG00000121895	TMEM156	95.3879	-1.92562	0.497229	-3.87271	0.000107633	0.00200306	24.4437	70.5574	16.0863	47.3383	29.4995	26.713	60.6459	252.104	35.0633	97.9148	78.7812	226.773	78.5255	82.2933	304.08	protein_coding
ENSG00000213853	EMP2	4.91483	-5.45197	1.4079	-3.87242	0.000107762	0.00200306	0	0	0	0	0	0	1.51615	13.2299	19.2013	0	1.92149	4.09831	24.37	0	9.3852	protein_coding
ENSG00000138185	ENTPD1	21.9188	-3.16317	0.816942	-3.87196	0.000107962	0.0020042	2.52866	9.33848	4.02158	0	4.21421	1.82134	6.06459	33.8098	30.0543	138.06	38.4299	2.73221	12.6363	1.89908	43.1719	protein_coding
ENSG00000259384	GH1	3.69239	-4.55737	1.17727	-3.87115	0.000108325	0.00200835	0	0	0	0	0	0.607113	3.03229	20.5799	1.66968	2.93744	2.88224	12.2949	6.31814	5.0642	0	protein_coding
ENSG00000204228	NA	37.3848	2.1748	0.561909	3.87038	0.000108666	0.00201208	44.673	109.987	31.1672	159.767	42.8445	33.9983	9.85496	2.93998	45.0814	13.7081	19.2149	2.73221	17.1492	10.7614	16.8934	protein_coding
ENSG00000148248	SURF4	124.834	1.36414	0.352628	3.86851	0.000109503	0.00202496	116.318	356.937	147.793	301.782	155.926	106.852	97.7915	88.9345	59.2737	54.8323	71.0952	142.075	55.0581	72.7979	45.0489	protein_coding
ENSG00000137198	GMPR	5.329	-5.07633	1.31351	-3.86472	0.000111219	0.00205405	0	1.03761	0	0	0	0	27.2907	1.46999	4.1742	4.89574	21.1364	8.19662	11.7337	0	0	protein_coding
ENSG00000273472	AC096733.2	5.98338	-4.64089	1.20121	-3.86351	0.00011177	0.00206157	0	0	0	5.91728	0	0	15.9195	10.2899	11.6878	2.93744	2.88224	6.83051	0	10.7614	22.5245	lncRNA
ENSG00000158715	SLC45A3	13.5338	-4.59231	1.18878	-3.86305	0.000111982	0.00206284	0	1.03761	2.01079	0	0.702368	1.21423	4.54844	1.46999	0	11.7498	66.2915	1.3661	103.798	5.0642	3.75408	protein_coding
ENSG00000145555	MYO10	10.559	-6.07314	1.57272	-3.86156	0.000112663	0.00207275	0	0	0	0	0	0.607113	119.776	0	0.83484	0.979148	3.84299	13.661	18.0518	0.633025	0	protein_coding
ENSG00000185187	SIGIRR	111.557	1.4483	0.375331	3.85873	0.000113976	0.00209422	80.9171	209.597	78.4208	393.499	159.438	162.706	59.1298	59.5347	49.2556	79.311	99.9176	45.0814	95.6747	65.2016	35.6637	protein_coding
ENSG00000204390	HSPA1L	14.5932	2.50353	0.649017	3.85741	0.000114595	0.0021029	15.172	19.7146	19.1025	71.0074	44.9516	3.64268	6.06459	2.20499	7.51356	3.91659	12.4897	1.3661	3.61037	0.633025	7.50816	protein_coding
ENSG00000113070	HBEGF	320.89	-3.90882	1.01344	-3.85698	0.000114796	0.00210391	2.52866	134.889	9.04855	23.6691	34.416	0	8.33881	183.749	561.013	748.069	21.1364	2161.17	27.0778	357.659	540.587	protein_coding
ENSG00000176973	FAM89B	285.083	2.06635	0.535788	3.85665	0.000114953	0.00210411	155.091	462.773	247.327	1656.84	488.146	142.064	125.84	65.4146	120.217	114.56	277.656	83.3323	83.0385	208.898	45.0489	protein_coding
ENSG00000130300	PLVAP	24.522	-4.01388	1.04116	-3.8552	0.000115634	0.00211389	0.842886	11.4137	0	2.95864	0	0	0.758074	46.3047	143.593	22.5204	35.5476	1.3661	18.0518	54.4402	30.0326	protein_coding
ENSG00000141179	PCTP	11.8317	-2.03853	0.52892	-3.85413	0.000116143	0.00211871	5.9002	3.11283	7.03776	0	4.21421	3.03557	19.7099	7.34996	7.51356	11.7498	13.4505	12.2949	29.7855	33.5503	18.7704	protein_coding
ENSG00000251322	SHANK3	15.8578	-2.88262	0.74795	-3.85402	0.000116192	0.00211871	0	8.30087	2.01079	0	2.1071	6.07113	45.4844	7.34996	10.8529	31.3327	9.60747	56.0102	26.1752	2.5321	30.0326	protein_coding
ENSG00000136826	KLF4	11.6451	-3.97588	1.03189	-3.853	0.000116678	0.00212487	0	2.07522	2.01079	0	0	2.42845	25.0164	8.81995	11.6878	0	29.7831	68.3051	4.51296	1.26605	18.7704	protein_coding
ENSG00000111229	ARPC3	245.089	-1.39728	0.362691	-3.85253	0.000116905	0.00212631	150.877	176.393	172.928	20.7105	93.415	123.244	558.7	404.983	222.902	209.538	318.968	255.461	277.998	331.705	358.514	protein_coding
ENSG00000110031	LPXN	137.669	1.98803	0.516307	3.85048	0.000117889	0.0021415	194.707	159.792	181.976	769.247	160.842	34.6055	69.7428	70.5596	57.604	22.5204	107.604	103.824	38.8115	51.9081	41.2949	protein_coding
ENSG00000131508	UBE2D2	407.672	-1.13668	0.295231	-3.85015	0.000118046	0.00214151	198.078	258.365	310.667	153.849	252.15	246.488	458.635	1037.08	467.511	347.598	354.515	726.767	329.446	517.815	456.121	protein_coding
ENSG00000134779	TPGS2	139.768	1.27502	0.331185	3.84986	0.000118187	0.00214151	205.664	153.566	192.03	384.624	280.245	82.5674	96.2754	85.9945	104.355	72.457	97.9962	36.8848	113.727	101.917	88.2208	protein_coding
ENSG00000106086	PLEKHA8	4.91289	3.10576	0.806945	3.84879	0.000118702	0.00214814	15.172	0	14.0755	5.91728	17.5592	9.71381	1.51615	0	0.83484	2.93744	1.92149	0	0.902592	1.26605	1.87704	protein_coding
ENSG00000137103	TMEM8B	74.3615	2.46262	0.639978	3.84797	0.0001191	0.00215085	36.2441	90.272	58.3129	517.762	141.878	33.9983	47.7586	9.55494	38.4027	41.1242	48.0373	15.0271	6.31814	6.33025	24.4015	protein_coding
ENSG00000245025	AC107959.1	6.37553	3.64159	0.946391	3.84787	0.000119151	0.00215085	6.74309	2.07522	14.0755	47.3383	12.6426	3.64268	3.79037	0	0.83484	1.9583	0	0	0	2.5321	0	lncRNA
ENSG00000204475	NCR3	13.8729	3.99842	1.0401	3.84428	0.000120907	0.0021798	28.6581	14.5265	0	133.139	3.51184	10.928	4.54844	0	0.83484	6.85404	1.92149	1.3661	1.80518	0	0	protein_coding
ENSG00000171159	C9orf16	55.2349	2.19778	0.571904	3.84292	0.000121577	0.00218915	45.5159	30.0907	26.1403	408.293	85.6889	31.5699	23.5003	35.2798	15.862	15.6664	14.4112	15.0271	27.9803	27.2201	26.2785	protein_coding
ENSG00000184860	SDR42E1	4.93211	5.44904	1.41911	3.83977	0.000123148	0.00221467	0.842886	0	19.1025	26.6278	25.2853	0.607113	1.51615	0	0	0	0	0	0	0	0	protein_coding
ENSG00000130338	TULP4	33.813	-2.2851	0.595395	-3.83796	0.000124061	0.0022283	5.05732	0	26.1403	26.6278	3.51184	3.64268	65.9524	33.0748	55.9343	54.8323	38.4299	62.8407	35.2011	18.9908	76.9586	protein_coding
ENSG00000127328	RAB3IP	68.6063	2.34583	0.611364	3.83705	0.000124519	0.00223374	232.637	16.6017	128.69	118.346	166.461	131.136	40.1779	27.1948	22.5407	14.6872	4.80373	95.6272	8.12333	14.5596	7.50816	protein_coding
ENSG00000178996	SNX18	21.7132	-1.29084	0.336658	-3.83428	0.000125931	0.00225626	7.58598	9.33848	13.0701	17.7519	12.6426	11.5352	15.1615	24.2549	25.88	26.437	39.3906	24.5898	24.37	41.7797	31.9097	protein_coding
ENSG00000163961	RNF168	222.897	1.92245	0.501806	3.83106	0.00012759	0.00228313	134.019	159.792	896.812	532.556	500.788	171.813	63.6782	259.454	65.1175	112.602	62.4485	174.861	37.9089	68.3667	103.237	protein_coding
ENSG00000100099	HPS4	322.191	-1.6248	0.424458	-3.82793	0.000129224	0.0023095	100.303	111.024	171.922	133.139	188.937	152.993	517.764	366.028	176.151	1123.08	95.1139	566.933	410.679	313.347	405.44	protein_coding
ENSG00000156787	TBC1D31	29.2489	1.91747	0.501095	3.82656	0.000129948	0.00231956	61.5307	17.6393	68.3668	41.421	46.3563	77.7105	3.79037	19.8449	10.8529	9.79148	3.84299	40.9831	12.6363	16.4587	7.50816	protein_coding
ENSG00000242732	RGAG4	4.14	-5.20462	1.36095	-3.82425	0.000131168	0.00233844	0	0	0	0	0	0	0.758074	0.734996	18.3665	4.89574	24.9794	4.09831	4.51296	0	3.75408	protein_coding
ENSG00000169710	FASN	250.507	1.86776	0.488894	3.82038	0.000133249	0.00237258	217.465	742.928	205.1	991.145	318.875	190.026	43.9683	181.544	143.593	85.1859	57.6448	136.61	48.74	267.137	127.639	protein_coding
ENSG00000095002	MSH2	76.2119	1.36014	0.35613	3.81923	0.000133869	0.00238068	168.577	58.1061	102.55	136.098	153.819	104.423	89.4527	25.7249	65.9524	29.3744	51.8803	28.6882	60.4737	41.7797	26.2785	protein_coding
ENSG00000105993	DNAJB6	241.033	1.32897	0.348141	3.81732	0.000134907	0.00239322	209.036	520.88	283.521	633.149	429.147	191.241	112.195	105.104	144.427	245.766	174.856	222.675	135.389	140.532	67.5734	protein_coding
ENSG00000119655	NPC2	120.562	-1.65915	0.434616	-3.81751	0.000134806	0.00239322	32.0297	96.4976	22.1187	115.387	23.8805	31.5699	101.582	188.159	177.821	111.623	340.104	107.922	181.421	98.1189	180.196	protein_coding
ENSG00000106809	OGN	3.8442	5.0882	1.33354	3.81557	0.000135868	0.0024073	7.58598	0	21.1133	8.87593	17.5592	0.607113	0	0	0	0	1.92149	0	0	0	0	protein_coding
ENSG00000196411	EPHB4	31.2953	-2.31516	0.606891	-3.81478	0.000136303	0.00241205	2.52866	29.053	2.01079	2.95864	1.40474	16.3921	71.2589	35.2798	64.2827	40.1451	15.3719	65.5729	27.9803	61.4034	33.7867	protein_coding
ENSG00000181045	SLC26A11	17.3402	-4.24544	1.11406	-3.81079	0.000138524	0.00244834	0	3.11283	4.02158	0	1.40474	0	24.2584	3.67498	9.18324	1.9583	5.76448	178.959	2.70778	2.5321	22.5245	protein_coding
ENSG00000188070	C11orf95	90.8515	2.43612	0.639368	3.8102	0.000138855	0.00244941	35.4012	80.9335	122.658	591.728	200.175	38.8552	79.5977	9.55494	65.1175	25.4579	25.9402	6.83051	18.0518	45.5778	16.8934	protein_coding
ENSG00000204267	TAP2	82.3765	-1.62199	0.42571	-3.81007	0.000138925	0.00244941	57.3163	42.542	22.1187	23.6691	17.5592	55.2473	149.341	102.164	166.133	60.7072	223.854	30.0543	101.09	99.385	84.4668	protein_coding
ENSG00000144589	STK11IP	112.245	2.12965	0.559444	3.80673	0.000140819	0.00247975	42.9872	236.575	34.1834	745.578	69.5344	128.101	53.0652	37.4848	30.0543	61.6863	48.9981	50.5458	49.6426	65.2016	30.0326	protein_coding
ENSG00000130741	EIF2S3	212.364	-1.17868	0.309738	-3.80541	0.000141572	0.00248876	131.49	75.7454	89.4801	183.436	94.1173	153.6	281.245	398.368	222.902	223.246	127.779	382.509	210.304	211.43	399.809	protein_coding
ENSG00000130810	PPAN	37.3942	1.62247	0.426381	3.80522	0.000141676	0.00248876	50.5732	71.595	31.1672	97.6352	70.9392	57.6758	10.613	10.2899	14.1923	40.1451	27.8617	15.0271	31.5907	27.8531	3.75408	protein_coding
ENSG00000133063	CHIT1	6.30124	3.91	1.02884	3.80039	0.000144469	0.00253473	0.842886	23.865	16.0863	32.5451	13.345	0	2.27422	1.46999	0	0	1.92149	0	0.902592	1.26605	0	protein_coding
ENSG00000039560	RAI14	21.047	-3.38165	0.890746	-3.79642	0.000146799	0.00257246	14.3291	1.03761	2.01079	0	0.702368	0	29.5649	16.9049	50.9253	3.91659	22.0972	23.2237	74.0125	1.89908	75.0816	protein_coding
ENSG00000078902	TOLLIP	89.9193	1.46567	0.386097	3.79612	0.000146978	0.00257248	69.9596	210.635	86.4639	307.699	140.474	63.1398	51.549	38.9548	58.4388	52.874	80.7027	23.2237	55.0581	64.5686	45.0489	protein_coding
ENSG00000064886	CHI3L2	164.336	4.20741	1.10889	3.79425	0.000148088	0.00258876	320.297	382.878	476.557	109.47	989.637	1.21423	16.6776	2.20499	4.1742	154.705	1.92149	0	0.902592	2.5321	1.87704	protein_coding
ENSG00000136247	ZDHHC4	86.0095	2.06857	0.545299	3.79345	0.000148566	0.00259223	69.1167	72.6326	77.4154	568.059	116.593	49.7833	31.081	24.9899	36.733	33.291	83.585	10.9288	52.3503	33.5503	30.0326	protein_coding
ENSG00000198929	NOS1AP	14.7856	-4.64375	1.22419	-3.79332	0.000148647	0.00259223	4.21443	1.03761	0	0	0	0	3.03229	37.4848	26.7149	4.89574	3.84299	35.5187	1.80518	0	103.237	protein_coding
ENSG00000159110	IFNAR2	150.139	1.04904	0.276676	3.79159	0.000149683	0.00260714	231.794	158.754	219.176	204.146	244.424	249.524	109.163	119.804	96.8415	77.3527	190.228	77.8679	95.6747	130.403	46.926	protein_coding
ENSG00000188322	SBK1	42.4216	3.35159	0.884687	3.78845	0.000151593	0.00263721	48.8874	47.73	205.1	59.1728	154.521	40.0695	56.8555	5.14497	3.33936	4.89574	0	1.3661	3.61037	0	5.63112	protein_coding
ENSG00000147324	MFHAS1	454.445	2.20184	0.581393	3.78718	0.000152365	0.00264743	222.522	341.373	1348.23	559.183	2607.89	61.9255	237.277	131.564	246.278	184.08	177.738	94.2611	340.277	164.587	99.4831	protein_coding
ENSG00000135766	EGLN1	21.2306	-2.50498	0.66166	-3.7859	0.000153152	0.0026579	9.27175	19.7146	3.01618	0	0.702368	0	36.3875	30.8698	22.5407	13.7081	37.4691	39.617	46.0322	27.2201	31.9097	protein_coding
ENSG00000070081	NUCB2	524.993	1.73582	0.458696	3.78426	0.000154168	0.00267231	1300.57	419.194	1458.83	142.015	876.555	1231.23	176.631	336.628	269.653	520.907	320.889	157.102	361.939	101.917	200.843	protein_coding
ENSG00000233276	GPX1	377.829	-1.78601	0.472106	-3.78308	0.000154899	0.00268175	53.9447	259.402	80.4315	304.74	139.069	85.603	173.599	368.233	732.99	552.24	886.769	188.522	828.579	729.878	283.433	protein_coding
ENSG00000137462	TLR2	11.9104	-2.88336	0.762361	-3.78214	0.000155484	0.00268864	0	6.22565	2.01079	5.91728	0.702368	1.82134	0.758074	36.7498	30.0543	8.81233	20.1757	12.2949	10.8311	32.9173	9.3852	protein_coding
ENSG00000169919	GUSB	108.335	-1.0948	0.289629	-3.77999	0.000156834	0.00270548	74.174	78.8583	52.2805	68.0488	68.8321	45.5335	148.582	102.899	80.1447	119.456	151.798	226.773	121.85	203.201	82.5897	protein_coding
ENSG00000180884	ZNF792	20.7019	1.57382	0.41633	3.78023	0.000156685	0.00270548	19.3864	23.865	41.2212	59.1728	40.7373	24.2845	25.7745	7.34996	15.0271	13.7081	8.64672	10.9288	7.22074	5.69723	7.50816	protein_coding
ENSG00000160783	PMF1	130.155	1.55157	0.410829	3.77667	0.000158938	0.00273849	114.633	201.296	114.615	526.638	264.09	75.282	50.7909	85.2595	80.1447	67.5612	107.604	51.9119	74.9151	101.917	35.6637	protein_coding
ENSG00000115295	CLIP4	24.7784	2.20679	0.584593	3.77492	0.000160058	0.00275448	53.1018	41.5043	34.1834	26.6278	33.0113	90.4599	3.03229	3.67498	5.84388	33.291	9.60747	10.9288	12.6363	0.633025	13.1393	protein_coding
ENSG00000110848	CD69	179.48	-2.19144	0.580631	-3.77424	0.000160498	0.00275876	32.0297	140.077	65.3506	35.5037	47.761	21.249	65.1943	105.104	91.8324	265.349	102.8	790.973	282.511	119.009	527.448	protein_coding
ENSG00000198668	CALM1	1005.94	-1.35508	0.359169	-3.77282	0.000161413	0.00277117	722.354	870.554	671.603	319.533	310.447	222.811	576.894	1657.42	1763.18	1245.48	1243.21	1409.82	843.021	1171.73	2060.99	protein_coding
ENSG00000113742	CPEB4	43.9532	-1.73925	0.461328	-3.7701	0.000163181	0.0027982	4.21443	11.4137	20.1079	26.6278	18.2616	29.7485	46.2425	86.7295	40.9072	49.9366	25.9402	81.9662	74.9151	22.1559	120.131	protein_coding
ENSG00000169994	MYO7B	16.7844	3.6701	0.973859	3.76862	0.000164155	0.00281155	17.7006	39.4291	10.0539	14.7932	33.0113	111.102	14.4034	8.08495	0	0	1.92149	0	0	1.26605	0	protein_coding
ENSG00000125691	RPL23	2076.27	-1.74276	0.462494	-3.76818	0.000164439	0.00281307	815.914	1067.7	994.335	218.94	376.469	1695.67	2409.16	2829	1512.73	2135.52	1380.59	7417.94	1841.29	2099.74	4349.1	protein_coding
ENSG00000219607	PPP1R3G	3.77286	-5.07404	1.34693	-3.76711	0.00016515	0.00282187	0	0	0	0	0	0	0	0.734996	4.1742	24.4787	3.84299	1.3661	1.80518	14.5596	5.63112	protein_coding
ENSG00000104833	TUBB4A	5.43569	5.8924	1.56472	3.76579	0.000166025	0.00283345	0	8.30087	2.01079	62.1315	7.72605	0	0	0	0	0	0	1.3661	0	0	0	protein_coding
ENSG00000067221	STOML1	16.2731	1.62855	0.432548	3.76503	0.000166532	0.00283873	26.1295	15.5641	17.0917	56.2142	33.7137	17.6063	8.33881	2.93998	11.6878	4.89574	15.3719	5.46441	10.8311	8.86235	9.3852	protein_coding
ENSG00000134109	EDEM1	45.6444	-2.3048	0.613016	-3.75977	0.000170071	0.00289564	17.7006	17.6393	24.1295	5.91728	11.9403	3.03557	99.3077	78.6445	29.2194	12.7289	20.1757	210.38	27.0778	32.9173	93.852	protein_coding
ENSG00000198833	UBE2J1	244.484	-1.79564	0.477711	-3.75883	0.000170708	0.00290305	114.633	112.062	134.723	50.2969	93.415	83.7816	175.873	990.774	515.096	257.516	138.348	207.648	102.895	168.385	521.817	protein_coding
ENSG00000065809	FAM107B	222.942	-1.94587	0.518003	-3.75649	0.000172316	0.00292685	90.1888	63.2941	129.696	79.8833	30.9042	98.9595	268.358	676.196	114.373	181.142	109.525	658.461	93.8696	137.366	611.915	protein_coding
ENSG00000175782	SLC35E3	447.986	-1.90489	0.507133	-3.7562	0.000172515	0.00292685	131.49	80.9335	96.5178	313.616	224.758	171.206	1165.16	622.541	1273.97	814.651	313.203	120.217	576.756	120.275	694.505	protein_coding
ENSG00000005339	CREBBP	267.827	-1.91476	0.510002	-3.75441	0.000173752	0.00294437	112.104	100.648	113.61	44.3796	62.5108	167.563	152.373	513.762	232.086	407.326	112.407	1183.04	137.194	175.348	503.047	protein_coding
ENSG00000171119	NRTN	3.81328	4.26394	1.13721	3.74948	0.000177202	0.00299911	0.842886	1.03761	6.03237	35.5037	8.42842	1.82134	41.6941	0	0.83484	0.979148	0.960747	0	0	0	0	protein_coding
ENSG00000204977	TRIM13	182.523	1.27971	0.341329	3.7492	0.000177399	0.00299911	150.034	131.776	209.122	600.604	386.302	218.561	131.905	110.984	120.217	87.1442	169.091	98.3594	126.363	79.1281	118.253	protein_coding
ENSG00000234771	SLC25A25-AS1	49.7546	1.32609	0.353939	3.74667	0.0001792	0.003026	76.7027	90.272	27.1456	85.8006	89.2007	98.9595	44.7263	29.3998	30.8891	25.4579	24.0187	23.2237	13.5389	55.0732	31.9097	lncRNA
ENSG00000272168	CASC15	235.262	2.87705	0.76838	3.7443	0.000180896	0.00305106	225.051	241.763	500.686	408.293	657.417	897.313	68.9847	18.3749	23.3755	390.68	30.7439	8.19662	19.857	2.5321	35.6637	lncRNA
ENSG00000157823	AP3S2	66.4945	2.01213	0.537462	3.74376	0.000181287	0.00305407	51.4161	99.6104	52.2805	381.665	99.0339	46.1406	23.5003	10.2899	33.3936	18.6038	64.37	10.9288	53.2529	32.2843	20.6474	protein_coding
ENSG00000008311	AASS	3.74515	-5.05725	1.35119	-3.74282	0.000181969	0.00306197	0	0	0	0	0	0	9.85496	8.08495	14.1923	0	0	4.09831	9.92851	0.633025	9.3852	protein_coding
ENSG00000178695	KCTD12	23.647	-3.19209	0.853004	-3.74218	0.000182433	0.00306619	16.8577	2.07522	0	2.95864	1.40474	0.607113	9.85496	27.9298	62.613	2.93744	31.7046	8.19662	15.3441	121.541	50.6801	protein_coding
ENSG00000122223	CD244	36.3065	3.46066	0.924944	3.74148	0.000182936	0.00307107	11.8004	62.2565	7.03776	272.195	7.02368	119.601	8.33881	2.20499	0.83484	0	26.9009	0	14.4415	6.33025	5.63112	protein_coding
ENSG00000111817	DSE	23.2693	-2.27894	0.609384	-3.73974	0.000184209	0.00307806	7.58598	4.15043	8.04315	0	7.72605	12.1423	3.03229	16.1699	19.2013	51.8949	63.4093	75.1356	31.5907	13.2935	35.6637	protein_coding
ENSG00000139318	DUSP6	202.714	-2.63287	0.704002	-3.73987	0.000184117	0.00307806	44.673	201.296	32.1726	2.95864	4.91658	7.89247	231.212	101.429	176.986	435.721	199.835	353.821	648.964	112.678	486.153	protein_coding
ENSG00000233493	TMEM238	19.8907	1.68976	0.451805	3.74003	0.000183999	0.00307806	23.6008	38.3915	9.04855	79.8833	22.4758	33.3912	6.06459	7.34996	8.3484	8.81233	12.4897	8.19662	14.4415	18.3577	7.50816	protein_coding
ENSG00000234745	NA	2932.94	-1.57362	0.420757	-3.73998	0.000184037	0.00307806	643.122	3285.07	775.159	943.807	1305.7	1096.45	4954.77	6681.11	4241.82	1403.12	3768.05	5299.11	1981.19	2307.38	5308.27	protein_coding
ENSG00000111728	ST8SIA1	4.10844	4.36949	1.16888	3.73819	0.000185352	0.00309357	1.68577	3.11283	5.02697	38.4624	9.13079	0.607113	0	0	0.83484	0	0.960747	0	1.80518	0	0	protein_coding
ENSG00000067064	IDI1	71.2171	-2.17454	0.581907	-3.73691	0.000186294	0.00310009	23.6008	34.2411	23.1241	2.95864	9.83315	41.2837	317.633	91.1395	40.9072	95.9565	18.2542	170.763	54.1555	43.0457	101.36	protein_coding
ENSG00000127399	LRRC61	148.423	3.42149	0.915625	3.73678	0.000186389	0.00310009	143.291	135.927	74.3992	1213.04	277.435	109.887	68.2266	2.93998	4.1742	32.3119	85.5064	5.46441	73.1099	0.633025	0	protein_coding
ENSG00000139629	GALNT6	319.811	2.33584	0.625024	3.7372	0.000186082	0.00310009	843.729	244.876	578.102	775.164	733.272	521.51	20.468	52.9197	92.6673	115.539	72.056	616.112	38.8115	50.642	41.2949	protein_coding
ENSG00000004866	ST7	3.71336	-4.57285	1.22401	-3.73598	0.000186989	0.00310394	0.842886	0	0	0	0	0	9.85496	5.14497	8.3484	0.979148	13.4505	0	6.31814	10.7614	0	protein_coding
ENSG00000138639	ARHGAP24	22.4767	-3.44069	0.920981	-3.73589	0.000187052	0.00310394	9.27175	1.03761	0	0	5.61894	2.42845	23.5003	6.61496	10.0181	27.4162	21.1364	106.556	119.142	2.5321	1.87704	protein_coding
ENSG00000079616	KIF22	123.799	1.30607	0.349791	3.73385	0.000188574	0.00312559	273.938	115.175	198.063	242.609	243.019	85.603	114.469	110.984	80.9795	36.2285	59.5663	99.7255	55.9607	97.4859	43.1719	protein_coding
ENSG00000145029	NICN1	62.2233	1.97167	0.528523	3.73052	0.000191085	0.00316357	69.9596	34.2411	50.2697	366.872	116.593	40.6766	27.2907	14.6999	25.0452	30.3536	55.7233	10.9288	41.5192	32.2843	16.8934	protein_coding
ENSG00000229140	CCDC26	5.65841	-5.14856	1.38085	-3.72855	0.000192587	0.00318478	0	0	1.00539	0	0	0	0	7.34996	36.733	5.87489	0	1.3661	8.12333	1.89908	22.5245	lncRNA
ENSG00000130193	THEM6	76.6933	2.04492	0.548495	3.72825	0.000192816	0.0031849	87.6602	126.588	159.858	174.56	248.638	48.5691	65.9524	16.9049	59.2737	26.437	43.2336	1.3661	37.0063	46.8439	7.50816	protein_coding
ENSG00000239961	LILRA4	25.9699	-4.47724	1.2019	-3.72513	0.000195217	0.00322086	0.842886	0	1.00539	11.8346	0	0.607113	0.758074	12.4949	20.871	1.9583	223.854	0	26.1752	79.7612	9.3852	protein_coding
ENSG00000068305	MEF2A	183.186	-1.70998	0.459188	-3.72391	0.000196159	0.003229	37.087	89.2343	70.3776	144.973	51.2729	75.8891	102.34	176.399	153.611	128.268	187.346	651.631	111.921	461.475	305.957	protein_coding
ENSG00000125827	TMX4	102.242	-2.37652	0.638135	-3.72417	0.000195957	0.003229	64.0594	20.7522	24.1295	5.91728	1.40474	55.8544	67.4686	347.653	60.1085	114.56	82.6242	169.397	74.0125	72.1649	373.531	protein_coding
ENSG00000196839	ADA	349.464	1.40072	0.376316	3.72218	0.00019751	0.00324752	570.634	705.574	583.129	612.439	721.332	151.171	260.777	97.7544	140.253	272.203	283.42	98.3594	187.739	350.696	206.474	protein_coding
ENSG00000112079	STK38	308.382	-1.32843	0.357077	-3.72028	0.000199001	0.00326829	195.55	106.874	155.836	97.6352	137.664	272.594	463.941	234.464	445.805	726.528	336.261	303.275	383.602	150.027	615.669	protein_coding
ENSG00000147010	SH3KBP1	476.771	-2.11985	0.570155	-3.71803	0.00020078	0.00329045	199.764	45.6548	430.309	50.2969	172.783	50.3904	70.5009	1156.88	910.811	739.257	346.83	562.834	431.439	844.456	1139.36	protein_coding
ENSG00000261485	PAN3-AS1	13.4363	-1.76419	0.4745	-3.718	0.000200807	0.00329045	4.21443	8.30087	2.01079	0	5.61894	10.3209	30.3229	22.0499	22.5407	25.4579	11.529	19.1254	18.0518	8.86235	13.1393	lncRNA
ENSG00000029534	ANK1	36.1937	-2.49393	0.671063	-3.71638	0.000202096	0.0033062	5.05732	5.18804	7.03776	32.5451	10.5355	1.82134	154.647	30.1348	66.7872	30.3536	25.9402	39.617	113.727	10.1284	9.3852	protein_coding
ENSG00000118308	LRMP	334.657	-2.40319	0.646712	-3.71601	0.000202394	0.0033062	184.592	57.0685	105.566	23.6691	77.2605	111.709	57.6136	1741.94	778.071	294.724	77.8205	603.817	125.46	189.275	591.267	protein_coding
ENSG00000155465	SLC7A7	8.6071	-2.78212	0.7487	-3.71593	0.000202458	0.0033062	3.37155	0	3.01618	2.95864	2.1071	0.607113	9.09688	10.2899	3.33936	3.91659	34.5869	5.46441	22.5648	22.1559	5.63112	protein_coding
ENSG00000083807	SLC27A5	29.5068	2.16749	0.583461	3.71489	0.000203295	0.00331611	29.501	88.1967	18.0971	127.222	47.761	23.0703	5.30652	5.14497	15.0271	15.6664	27.8617	4.09831	26.1752	7.5963	1.87704	protein_coding
ENSG00000163519	TRAT1	27.0282	2.87513	0.774348	3.71297	0.000204841	0.00333754	89.346	25.9402	85.4585	35.5037	37.2255	63.7469	41.6941	2.20499	0	2.93744	4.80373	6.83051	7.22074	0.633025	1.87704	protein_coding
ENSG00000149212	SESN3	61.7819	-2.59229	0.698233	-3.71265	0.000205102	0.00333801	21.915	5.18804	29.1564	2.95864	30.2018	1.21423	48.5167	168.314	40.9072	61.6863	29.7831	326.499	46.9348	17.7247	95.729	protein_coding
ENSG00000063176	SPHK2	47.9642	1.64175	0.442242	3.71234	0.000205352	0.00333831	53.9447	56.0309	40.2158	210.064	84.2842	44.9264	34.8714	6.61496	20.871	19.583	29.7831	34.1526	27.9803	39.2476	16.8934	protein_coding
ENSG00000180530	NRIP1	265.645	-2.0099	0.541505	-3.71168	0.000205886	0.0033432	110.418	73.6702	53.2859	41.421	63.9155	220.382	101.582	856.27	459.162	87.1442	202.718	730.865	299.661	134.201	549.972	protein_coding
ENSG00000133069	TMCC2	26.9407	-3.82192	1.02999	-3.71064	0.000206739	0.00335327	0.842886	7.26326	2.01079	5.91728	0.702368	2.42845	226.664	24.9899	20.0362	16.6455	0.960747	27.3221	67.6944	0.633025	0	protein_coding
ENSG00000006607	FARP2	19.1057	-2.74671	0.740658	-3.70847	0.000208513	0.00337824	0	3.11283	3.01618	20.7105	4.21421	0	9.09688	23.5199	9.18324	30.3536	49.9588	66.939	19.857	27.8531	18.7704	protein_coding
ENSG00000101246	ARFRP1	74.5534	2.15976	0.582596	3.70713	0.000209621	0.00339237	60.6878	77.8206	54.2913	452.672	151.712	43.105	29.5649	6.61496	20.0362	38.1868	54.7626	15.0271	55.0581	49.376	9.3852	protein_coding
ENSG00000005471	ABCB4	10.3778	-5.1855	1.39963	-3.7049	0.000211472	0.00341081	0	0	0	0	2.1071	0	20.468	84.5245	21.7058	1.9583	2.88224	0	12.6363	0	9.3852	protein_coding
ENSG00000110934	BIN2	175.669	1.80933	0.488338	3.70508	0.000211327	0.00341081	248.651	262.515	301.618	307.699	377.874	347.876	88.6946	44.8347	70.1266	64.6238	232.501	4.09831	113.727	108.247	61.9423	protein_coding
ENSG00000149418	ST14	6.48768	-4.83031	1.30358	-3.70542	0.000211045	0.00341081	0	0	0	2.95864	0.702368	0	7.58074	39.6898	0	0	20.1757	4.09831	12.6363	7.5963	1.87704	protein_coding
ENSG00000107036	RIC1	57.1926	-1.30665	0.352801	-3.70365	0.000212517	0.00342383	42.9872	47.73	14.0755	5.91728	28.0947	38.2481	62.162	81.5845	75.1356	63.6446	45.1551	122.949	65.8892	87.3575	76.9586	protein_coding
ENSG00000153071	DAB2	16.6481	-2.73723	0.739352	-3.7022	0.000213736	0.00343962	12.6433	3.11283	3.01618	0	2.1071	0.607113	13.6453	14.6999	39.2375	4.89574	23.0579	62.8407	29.7855	2.5321	37.5408	protein_coding
ENSG00000198899	ATP6	47038	-1.24665	0.336982	-3.69945	0.000216069	0.00347328	30059.9	30602.2	17765.3	36731.5	18520	21076.5	58726.5	80516.6	48415.7	92996.6	27184.3	48906.5	62438.6	27066.9	104562	protein_coding
ENSG00000101017	CD40	7.54978	-3.40226	0.920631	-3.69557	0.000219392	0.00350963	0.842886	0	5.02697	0	0	0.607113	46.2425	5.14497	2.50452	6.85404	16.3327	8.19662	4.51296	7.5963	9.3852	protein_coding
ENSG00000114757	PEX5L	18.7158	7.41514	2.00643	3.69568	0.000219297	0.00350963	55.6305	0	81.4369	0	139.771	2.42845	0	1.46999	0	0	0	0	0	0	0	protein_coding
ENSG00000173905	GOLIM4	79.2231	-2.52083	0.682152	-3.6954	0.000219537	0.00350963	38.7728	15.5641	7.03776	5.91728	2.1071	52.2117	12.8873	115.394	39.2375	353.473	43.2336	139.342	93.8696	75.963	193.335	protein_coding
ENSG00000241990	PRR34-AS1	8.27742	-2.18917	0.592343	-3.69579	0.000219203	0.00350963	4.21443	2.07522	6.03237	0	2.80947	0	9.09688	22.7849	14.1923	9.79148	8.64672	6.83051	14.4415	8.22933	15.0163	lncRNA
ENSG00000249141	AL159163.1	4.65036	-3.41683	0.92462	-3.69539	0.00021955	0.00350963	0	2.07522	1.00539	0	0.702368	0	2.27422	1.46999	5.84388	4.89574	4.80373	10.9288	8.12333	8.86235	18.7704	protein_coding
ENSG00000100276	RASL10A	9.62844	-3.78074	1.02336	-3.69445	0.000220362	0.0035187	0.842886	2.07522	2.01079	0	1.40474	0	18.9518	3.67498	10.8529	67.5612	4.80373	15.0271	15.3441	0	1.87704	protein_coding
ENSG00000163590	PPM1L	18.1257	2.97427	0.806277	3.68889	0.000225232	0.00358679	10.9575	43.5796	27.1456	2.95864	8.42842	135.386	20.468	2.20499	5.00904	1.9583	1.92149	0	1.80518	4.43118	5.63112	protein_coding
ENSG00000164828	SUN1	57.9271	-1.82857	0.495704	-3.68883	0.000225286	0.00358679	32.8726	26.9778	24.1295	17.7519	23.1781	12.1423	131.147	112.454	122.722	28.3953	32.6654	39.617	15.3441	150.027	99.4831	protein_coding
ENSG00000268836	Z69706.1	42.9827	2.09215	0.567174	3.68873	0.000225374	0.00358679	19.3864	64.3317	23.1241	257.402	78.6652	37.0339	18.1938	5.87997	20.0362	10.7706	30.7439	8.19662	32.4933	27.2201	11.2622	lncRNA
ENSG00000132286	TIMM10B	36.1352	0.952273	0.25821	3.68798	0.000226041	0.00359342	35.4012	49.8052	43.232	82.842	47.0587	50.9975	21.9841	29.3998	25.88	18.6038	33.6261	32.7865	22.5648	25.321	22.5245	protein_coding
ENSG00000120437	ACAT2	96.2379	1.33171	0.361398	3.68488	0.000228814	0.0036293	224.208	60.1813	145.782	201.188	197.365	78.9247	96.2754	57.3297	63.4479	37.2076	51.8803	32.7865	61.3763	94.3208	41.2949	protein_coding
ENSG00000167693	NXN	25.071	-4.75962	1.29161	-3.68502	0.000228683	0.0036293	0	0	1.00539	5.91728	2.80947	0.607113	5.30652	0	3.33936	171.351	0	39.617	133.584	1.26605	11.2622	protein_coding
ENSG00000241106	NA	19.034	-3.61606	0.981397	-3.68461	0.000229054	0.0036293	5.05732	0	7.03776	0	2.1071	0	152.373	3.67498	7.51356	9.79148	50.9196	5.46441	27.0778	8.86235	5.63112	protein_coding
ENSG00000169032	MAP2K1	11.1937	-1.81539	0.493187	-3.68094	0.000232372	0.00367781	3.37155	6.22565	8.04315	0	1.40474	6.07113	21.2261	17.6399	9.18324	19.583	6.72523	24.5898	11.7337	17.0917	15.0163	protein_coding
ENSG00000272182	AC135507.1	4.64823	-2.72504	0.740565	-3.67967	0.000233535	0.00369216	0.842886	3.11283	0	0	0.702368	1.21423	12.1292	5.87997	10.8529	5.87489	2.88224	5.46441	6.31814	5.0642	9.3852	lncRNA
ENSG00000198918	RPL39	2161.86	-1.36067	0.369958	-3.6779	0.000235164	0.00371384	718.982	1852.13	630.382	1085.82	816.152	1578.49	1044.63	2154.27	2410.18	3459.33	1829.26	3795.03	2499.28	2661.87	5892.03	protein_coding
ENSG00000083857	FAT1	8.66008	4.62729	1.25853	3.67674	0.000236237	0.00372654	25.2866	5.18804	61.329	0	28.0947	3.03557	6.06459	0	0	0	0	0	0.902592	0	0	protein_coding
ENSG00000180855	ZNF443	6.25777	2.40174	0.653312	3.67626	0.000236679	0.00372654	16.8577	3.11283	10.0539	17.7519	21.071	4.85691	3.79037	2.20499	0	2.93744	3.84299	0	3.61037	1.89908	1.87704	protein_coding
ENSG00000181218	HIST3H2A	3.97695	4.46859	1.21555	3.67619	0.000236746	0.00372654	21.0722	1.03761	10.0539	5.91728	18.2616	0	1.51615	0	0.83484	0	0.960747	0	0	0	0	protein_coding
ENSG00000165457	FOLR2	2.17641	-4.26572	1.16117	-3.67365	0.000239106	0.00375958	0	0	0	0	0	0	9.09688	1.46999	5.84388	2.93744	0.960747	2.73221	2.70778	1.26605	5.63112	protein_coding
ENSG00000130208	APOC1	8.74338	-4.56027	1.24149	-3.67322	0.000239513	0.00376186	0.842886	0	0	0	2.1071	0	21.9841	0	48.4207	0.979148	18.2542	4.09831	30.6881	1.89908	1.87704	protein_coding
ENSG00000181523	SGSH	7.20411	-3.7779	1.02896	-3.67158	0.000241054	0.00378194	0.842886	1.03761	2.01079	0	0.702368	0	10.613	7.34996	9.18324	0	4.80373	35.5187	0.902592	5.0642	30.0326	protein_coding
ENSG00000003393	ALS2	13.5351	1.7549	0.478273	3.66925	0.000243266	0.00380834	10.9575	15.5641	24.1295	53.2556	17.5592	21.8561	10.613	2.93998	6.67872	10.7706	7.68597	1.3661	10.8311	5.0642	3.75408	protein_coding
ENSG00000172794	RAB37	186.166	1.6184	0.441052	3.66942	0.000243105	0.00380834	171.106	366.276	161.868	683.446	214.925	280.486	50.7909	44.8347	123.556	159.601	190.228	40.9831	141.707	53.8071	108.868	protein_coding
ENSG00000240137	ERICH6-AS1	10.7101	2.28428	0.622699	3.66836	0.000244116	0.00381749	5.9002	18.677	15.0809	59.1728	17.5592	8.49958	4.54844	0.734996	5.84388	1.9583	4.80373	1.3661	10.8311	3.79815	1.87704	lncRNA
ENSG00000162694	EXTL2	32.73	1.75587	0.478903	3.66644	0.000245947	0.00384195	112.947	12.4513	58.3129	26.6278	69.5344	59.4971	15.9195	5.87997	14.1923	12.7289	14.4112	10.9288	39.714	22.7889	15.0163	protein_coding
ENSG00000123684	LPGAT1	39.8493	-1.62659	0.44376	-3.66547	0.00024688	0.00385235	35.4012	19.7146	23.1241	2.95864	8.42842	13.3565	37.9037	83.0545	31.7239	62.6655	35.5476	92.895	42.4218	25.954	82.5897	protein_coding
ENSG00000141504	SAT2	75.0446	-0.991131	0.270463	-3.66456	0.00024776	0.00386189	42.1443	79.8959	33.178	56.2142	33.7137	39.4624	97.7915	62.4746	106.86	71.4778	94.1532	102.458	77.6229	94.9538	133.27	protein_coding
ENSG00000198840	ND3	33021.6	-1.2423	0.339182	-3.66263	0.000249641	0.00388279	21320.8	30255.6	7143.33	23811.2	10403.5	15963.4	52872.6	36602.1	33311.8	42054.4	37710.3	30596.6	68487.8	24362.6	60427.5	protein_coding
ENSG00000227372	TP73-AS1	10.2963	-2.83714	0.774614	-3.66266	0.000249613	0.00388279	0	0	8.04315	5.91728	0.702368	0.607113	46.2425	9.55494	12.5226	6.85404	16.3327	9.56272	19.857	8.86235	9.3852	transcribed_unitary_pseudogene
ENSG00000266538	AC005838.2	41.9826	3.65495	0.998172	3.66164	0.000250603	0.00389356	58.1592	1.03761	64.3452	352.078	87.0936	0.607113	0	6.61496	5.00904	4.89574	24.0187	6.83051	17.1492	1.89908	0	lncRNA
ENSG00000255320	AP000759.1	3.58504	3.97791	1.08694	3.65974	0.000252473	0.00391584	17.7006	4.15043	1.00539	20.7105	5.61894	0.607113	0	0	0.83484	0.979148	0	0	0.902592	1.26605	0	lncRNA
ENSG00000260025	AC009414.2	3.91452	-4.59175	1.2547	-3.65963	0.000252582	0.00391584	0	0	0	0	0.702368	0	0	11.7599	5.00904	6.85404	0.960747	12.2949	3.61037	0.633025	16.8934	lncRNA
ENSG00000180628	PCGF5	113.071	-2.03201	0.555794	-3.65604	0.000256139	0.00396671	40.4585	53.9556	51.2751	41.421	40.7373	10.3209	125.84	377.053	78.475	74.4153	46.1158	478.136	43.3244	99.385	135.147	protein_coding
ENSG00000260455	NBAT1	2.38355	4.30289	1.17714	3.65536	0.000256822	0.00397301	0.842886	7.26326	5.02697	14.7932	2.1071	4.24979	0	1.46999	0	0	0	0	0	0	0	lncRNA
ENSG00000226659	AC021028.1	4.15861	-4.71794	1.29165	-3.65265	0.000259552	0.00401092	0	0	0	0	0.702368	0	31.8391	0.734996	3.33936	4.89574	0	1.3661	6.31814	3.79815	9.3852	lncRNA
ENSG00000198886	ND4	42334.7	-1.21686	0.333215	-3.65187	0.000260341	0.00401881	28332.8	24190.8	11223.2	36249.3	15018.7	26526	49111.8	66096.7	41394.7	79989.6	32444.4	56357.2	65902.7	23170	79012.1	protein_coding
ENSG00000090565	RAB11FIP3	40.1604	1.29728	0.355495	3.64923	0.000263025	0.00405154	63.2165	83.0087	34.1834	94.6766	66.0226	35.8197	21.9841	26.4598	41.742	41.1242	26.9009	16.3932	22.5648	13.2935	15.0163	protein_coding
ENSG00000143365	RORC	2.99034	4.66425	1.2781	3.64937	0.00026288	0.00405154	1.68577	0	16.0863	17.7519	6.32131	1.21423	0	0	0.83484	0	0.960747	0	0	0	0	protein_coding
ENSG00000167780	SOAT2	2.42968	4.36885	1.19789	3.64713	0.000265186	0.00408046	7.58598	14.5265	1.00539	8.87593	2.1071	0.607113	0.758074	0	0	0.979148	0	0	0	0	0	protein_coding
ENSG00000130449	ZSWIM6	80.6923	-1.96403	0.538589	-3.64662	0.000265708	0.00408412	46.3588	3.11283	31.1672	59.1728	28.7971	10.928	51.549	57.3297	80.1447	120.435	116.25	322.4	142.61	51.9081	88.2208	protein_coding
ENSG00000005448	WDR54	76.5306	1.27331	0.349587	3.64234	0.000270172	0.00413947	158.463	89.2343	122.658	97.6352	167.866	72.8536	39.4198	49.2447	38.4027	71.4778	48.0373	23.2237	22.5648	94.3208	52.5571	protein_coding
ENSG00000070882	OSBPL3	48.8927	1.8359	0.503986	3.64275	0.00026974	0.00413947	29.501	14.5265	81.4369	127.222	84.9865	179.706	14.4034	13.2299	12.5226	19.583	42.2728	25.956	32.4933	42.4127	13.1393	protein_coding
ENSG00000162490	DRAXIN	9.55444	3.72426	1.02246	3.64245	0.000270051	0.00413947	1.68577	0	55.2967	26.6278	40.7373	3.64268	0.758074	0	3.33936	2.93744	0	2.73221	1.80518	0	3.75408	protein_coding
ENSG00000169258	GPRIN1	6.85023	-5.45098	1.49714	-3.64094	0.000271647	0.00415322	0	0	0	0	0.702368	0	36.3875	44.8347	11.6878	0	4.80373	0	1.80518	2.5321	0	protein_coding
ENSG00000184588	PDE4B	98.092	-3.10666	0.853246	-3.64099	0.000271589	0.00415322	0.842886	69.5198	5.02697	0	0	29.1414	46.2425	183.749	185.335	192.892	47.0766	366.116	85.7462	56.9723	202.72	protein_coding
ENSG00000276043	UHRF1	48.7866	-2.57888	0.708388	-3.6405	0.000272113	0.00415593	33.7155	2.07522	16.0863	2.95864	11.9403	5.46402	268.358	22.7849	108.529	116.519	11.529	20.4915	49.6426	33.5503	28.1556	protein_coding
ENSG00000163635	ATXN7	472.368	1.57063	0.431601	3.63907	0.000273628	0.00417464	425.658	692.085	241.295	2227.86	779.629	345.447	150.857	252.839	215.389	332.91	428.493	217.21	314.102	215.862	245.892	protein_coding
ENSG00000133119	RFC3	90.5646	1.59889	0.439579	3.63733	0.000275475	0.00419837	270.567	37.3539	151.815	245.567	94.8197	109.887	27.2907	55.1247	68.4569	33.291	21.1364	79.234	33.3959	87.3575	43.1719	protein_coding
ENSG00000138107	ACTR1A	444.483	1.63629	0.450194	3.63464	0.000278373	0.00423804	334.626	531.256	390.093	2136.14	877.96	231.917	238.793	199.184	343.954	138.06	376.613	158.468	253.628	306.384	150.163	protein_coding
ENSG00000109323	MANBA	39.1491	-1.96803	0.541596	-3.63375	0.000279328	0.00424809	12.6433	19.7146	11.0593	0	4.21421	34.6055	75.8074	91.8745	61.7782	31.3327	24.0187	92.895	30.6881	21.5229	75.0816	protein_coding
ENSG00000057608	GDI2	429.492	-0.976531	0.268791	-3.63305	0.000280095	0.004252	262.981	395.329	333.791	106.511	262.686	262.273	438.925	510.822	497.565	326.056	665.797	515.021	525.308	678.603	660.718	protein_coding
ENSG00000267453	LOC102724279	13.0975	5.01671	1.38088	3.63297	0.000280176	0.004252	0	0	141.761	11.8346	34.416	0	0.758074	1.46999	0	0	2.88224	0	2.70778	0.633025	0	transcribed_unprocessed_pseudogene
ENSG00000212694	LINC01089	271.641	1.97501	0.543702	3.63252	0.000280668	0.00425497	261.295	159.792	124.669	1547.37	606.144	253.773	260.019	61.7396	116.878	110.644	160.445	69.6712	167.882	138.633	35.6637	lncRNA
ENSG00000162241	SLC25A45	67.6158	1.63059	0.449042	3.63126	0.000282044	0.00427134	95.2462	68.4822	60.3237	192.312	157.33	111.709	34.8714	8.81995	63.4479	38.1868	62.4485	9.56272	54.1555	34.8164	22.5245	protein_coding
ENSG00000134470	IL15RA	2.23322	-4.33363	1.19355	-3.63087	0.000282464	0.00427319	0	0	0	0	0	0	3.03229	8.08495	3.33936	3.91659	7.68597	4.09831	2.70778	0.633025	0	protein_coding
ENSG00000185721	DRG1	199.799	1.67513	0.461446	3.63017	0.00028323	0.00428028	182.063	215.823	165.89	1094.7	294.995	90.4599	72.017	104.369	126.896	103.79	70.1345	112.02	119.142	165.853	78.8356	protein_coding
ENSG00000103274	NUBP1	33.1568	-1.38464	0.381559	-3.6289	0.000284631	0.00429695	26.9724	17.6393	19.1025	14.7932	11.2379	10.928	45.4844	76.4396	22.5407	33.291	38.4299	66.939	24.37	29.1192	60.0653	protein_coding
ENSG00000174996	KLC2	39.1483	1.58915	0.438041	3.62785	0.00028579	0.0043054	26.9724	91.3096	44.2373	118.346	81.4747	32.7841	18.9518	17.6399	45.0814	26.437	15.3719	9.56272	11.7337	34.1834	13.1393	protein_coding
ENSG00000275632	AL035461.2	33.0834	1.49006	0.410702	3.62807	0.000285546	0.0043054	93.5604	18.677	51.2751	56.2142	77.9629	27.9272	23.5003	24.2549	24.2104	18.6038	13.4505	10.9288	23.4674	26.5871	5.63112	lncRNA
ENSG00000105576	TNPO2	492.036	1.41312	0.389631	3.62682	0.000286931	0.00431336	500.675	796.883	378.028	1958.62	807.723	284.736	275.939	174.194	283.846	355.431	336.261	243.166	393.53	398.173	193.335	protein_coding
ENSG00000148468	FAM171A1	12.3411	-5.09157	1.40391	-3.62671	0.000287052	0.00431336	1.68577	0	0	0	0	1.21423	54.5813	11.7599	0.83484	77.3527	0	35.5187	0.902592	1.26605	0	protein_coding
ENSG00000160953	MUM1	160.962	1.34563	0.37105	3.62656	0.000287218	0.00431336	277.31	384.953	111.599	325.451	245.829	174.849	91.7269	33.8098	86.8234	200.725	116.25	83.3323	125.46	98.1189	58.1882	protein_coding
ENSG00000266524	GDF10	4.03321	5.84273	1.6138	3.62047	0.000294066	0.00441161	0	0	37.1996	11.8346	8.42842	3.03557	0	0	0	0	0	0	0	0	0	protein_coding
ENSG00000163683	SMIM14	54.3008	-2.1801	0.602581	-3.61793	0.000296968	0.00445049	53.9447	9.33848	16.0863	8.87593	14.0474	1.21423	81.1139	31.6048	95.1718	98.894	168.131	13.661	88.454	60.7704	73.2045	protein_coding
ENSG00000160789	LMNA	92.299	-3.13473	0.867125	-3.61508	0.000300255	0.00449507	4.21443	60.1813	14.0755	8.87593	4.21421	6.07113	13.6453	94.0795	13.3574	2.93744	212.325	252.729	43.3244	592.512	61.9423	protein_coding
ENSG00000120992	LYPLA1	45.4336	-1.21462	0.336056	-3.61434	0.000301109	0.0044985	21.915	40.4667	23.1241	5.91728	19.6663	37.0339	50.0329	87.4645	70.9614	50.9157	42.2728	45.0814	44.227	87.9905	54.4341	protein_coding
ENSG00000196914	ARHGEF12	20.2407	-2.99296	0.828058	-3.61443	0.000301006	0.0044985	2.52866	0	1.00539	17.7519	4.21421	1.82134	62.9201	102.164	29.2194	11.7498	5.76448	19.1254	9.02592	2.5321	33.7867	protein_coding
ENSG00000253263	AP003354.1	13.6431	2.211	0.61189	3.61339	0.000302214	0.00451032	29.501	9.33848	20.1079	53.2556	31.6066	12.1423	2.27422	1.46999	9.18324	6.85404	13.4505	2.73221	10.8311	1.89908	0	lncRNA
ENSG00000072952	MRVI1	16.2819	-3.25584	0.901314	-3.61232	0.000303469	0.00451968	5.05732	0	7.03776	0	0.702368	2.42845	45.4844	25.7249	85.9885	12.7289	5.76448	0	3.61037	23.4219	26.2785	protein_coding
ENSG00000122547	EEPD1	17.8913	1.76503	0.488583	3.61256	0.000303191	0.00451968	51.4161	51.8804	31.1672	17.7519	14.7497	18.8205	13.6453	5.87997	9.18324	11.7498	10.5682	0	4.51296	12.0275	15.0163	protein_coding
ENSG00000142227	EMP3	172.012	-1.63837	0.453832	-3.61008	0.000306098	0.00455412	48.8874	102.723	66.356	136.098	63.9155	40.6766	50.0329	256.514	141.923	160.58	331.458	344.258	79.4281	346.265	411.072	protein_coding
ENSG00000198888	ND1	9405.75	-1.55707	0.431504	-3.60847	0.00030801	0.00457783	3541.81	7744.71	2812.09	2970.48	1431.43	7557.95	11122.5	24387.2	8466.12	16387	5162.09	21023	10204.7	5800.41	12474.8	protein_coding
ENSG00000100968	NFATC4	29.2826	-4.72638	1.31044	-3.6067	0.000310113	0.00460433	0.842886	5.18804	0	0	0	4.24979	4.54844	0	52.5949	125.331	4.80373	143.441	0	0.633025	97.606	protein_coding
ENSG00000056998	GYG2	5.34867	5.57488	1.54809	3.60114	0.00031682	0.00469906	42.9872	2.07522	0	26.6278	7.02368	0	1.51615	0	0	0	0	0	0	0	0	protein_coding
ENSG00000100280	AP1B1	609.988	-1.52586	0.423862	-3.59991	0.000318332	0.00471177	294.167	377.69	272.462	313.616	304.828	158.457	1591.2	440.262	631.974	1988.65	322.811	678.953	973.897	376.65	424.211	protein_coding
ENSG00000101347	SAMHD1	82.7975	-2.0595	0.572072	-3.60007	0.00031813	0.00471177	28.6581	5.18804	31.1672	79.8833	23.8805	7.89247	113.711	42.6298	87.6582	226.183	2058.88	27.3221	157.051	260.806	78.8356	protein_coding
ENSG00000160392	C19orf47	57.1903	1.40507	0.390418	3.59888	0.000319591	0.00472555	75.0169	122.438	66.356	165.684	96.9268	24.2845	26.5326	32.3398	55.9343	33.291	41.3121	16.3932	20.7596	43.0457	37.5408	protein_coding
ENSG00000075618	FSCN1	113.489	-1.93799	0.538867	-3.59641	0.000322635	0.00476515	35.4012	113.099	44.2373	0	14.0474	43.105	308.536	137.444	93.5021	82.2485	197.914	73.7695	188.642	214.596	155.794	protein_coding
ENSG00000171467	ZNF318	81.6344	-2.18042	0.606316	-3.59617	0.000322932	0.00476515	48.0445	37.3539	29.1564	14.7932	6.32131	20.0347	106.13	116.129	116.043	89.1025	14.4112	95.6272	28.8829	59.5044	442.981	protein_coding
ENSG00000139641	ESYT1	176.863	1.14821	0.319321	3.5958	0.000323401	0.00476718	219.993	150.453	275.478	470.424	294.995	175.456	101.582	77.9096	88.4931	115.539	188.306	114.753	87.5514	200.036	91.9749	protein_coding
ENSG00000110090	CPT1A	1432.27	1.31976	0.367193	3.59417	0.000325426	0.00479212	1150.54	2930.21	2076.14	2695.32	3639.67	930.705	861.172	709.271	736.329	631.551	1612.13	487.699	1070.47	1408.48	544.341	protein_coding
ENSG00000118557	PMFBP1	4.65939	3.19882	0.890449	3.59237	0.000327689	0.00482051	6.74309	1.03761	12.0647	0	8.42842	31.5699	0	1.46999	0.83484	1.9583	2.88224	1.3661	0.902592	0.633025	0	protein_coding
ENSG00000114739	ACVR2B	34.6532	2.56872	0.715278	3.59122	0.000329134	0.00483682	77.5455	11.4137	95.5125	17.7519	142.581	69.2109	32.5972	2.93998	17.5316	2.93744	0	15.0271	2.70778	11.3945	20.6474	protein_coding
ENSG00000130164	LDLR	134.56	2.4987	0.695885	3.59068	0.000329813	0.00483692	95.2462	775.094	171.922	142.015	247.234	163.921	17.4357	7.34996	7.51356	209.538	40.3514	12.2949	32.4933	77.2291	18.7704	protein_coding
ENSG00000159685	CHCHD6	10.4428	1.60508	0.446989	3.59087	0.000329576	0.00483692	13.4862	25.9402	13.0701	14.7932	25.2853	11.5352	3.03229	2.20499	5.00904	6.85404	12.4897	6.83051	5.41555	5.0642	5.63112	protein_coding
ENSG00000068724	TTC7A	202.975	-0.953835	0.265862	-3.5877	0.000333602	0.00488751	171.949	161.867	139.75	112.428	120.807	72.2465	374.488	193.304	201.197	204.642	296.871	360.651	245.505	193.706	195.212	protein_coding
ENSG00000259768	AC004943.2	6.84098	2.4707	0.688773	3.58711	0.000334365	0.0048937	21.915	12.4513	10.0539	17.7519	9.13079	9.71381	0.758074	0	5.00904	2.93744	3.84299	2.73221	6.31814	0	0	lncRNA
ENSG00000145358	DDIT4L	25.5435	-6.80619	1.89897	-3.58414	0.000338193	0.0049447	0	0	2.01079	0	0	0	3.79037	33.0748	111.869	0	1.92149	2.73221	0	0.633025	227.122	protein_coding
ENSG00000129566	TEP1	28.03	-1.87035	0.522073	-3.58254	0.000340276	0.0049701	8.42886	10.3761	10.0539	8.87593	6.32131	20.0347	62.162	36.0148	29.2194	91.0608	28.8224	2.73221	31.5907	25.954	48.803	protein_coding
ENSG00000273188	AL022328.3	11.2066	-3.61049	1.00788	-3.58226	0.000340631	0.00497024	0.842886	5.18804	1.00539	0	0.702368	0.607113	12.8873	12.4949	15.0271	4.89574	4.80373	92.895	3.61037	0	13.1393	lncRNA
ENSG00000026652	AGPAT4	42.831	2.09527	0.584975	3.58181	0.000341225	0.00497386	43.8301	81.9711	66.356	85.8006	82.8794	114.744	21.2261	3.67498	5.00904	24.4787	46.1158	1.3661	275.291	5.69723	16.8934	protein_coding
ENSG00000103034	NDRG4	6.47045	-4.80276	1.34124	-3.58083	0.000342511	0.00498755	0	0	0	2.95864	0.702368	0	0.758074	9.55494	8.3484	0	1.92149	13.661	0	29.1192	30.0326	protein_coding
ENSG00000198719	DLL1	4.10765	-4.1604	1.16202	-3.58032	0.000343174	0.00499216	0	2.07522	0	0	0	0	11.3711	13.9649	0.83484	14.6872	0.960747	289.614	1.80518	3.79815	9.3852	protein_coding
ENSG00000164758	MED30	20.9426	-2.28249	0.637582	-3.57992	0.000343698	0.00499473	8.42886	8.30087	6.03237	0	2.80947	10.3209	25.0164	54.3897	30.0543	13.7081	7.68597	98.3594	6.31814	14.5596	28.1556	protein_coding
ENSG00000182580	EPHB3	6.53483	-4.3175	1.20729	-3.57619	0.000348644	0.0050615	0	0	1.00539	2.95864	0.702368	0	15.1615	2.93998	43.4117	0.979148	6.72523	2.73221	4.51296	0	16.8934	protein_coding
ENSG00000132819	RBM38	176.773	-2.75009	0.769203	-3.57524	0.00034991	0.00506964	5.05732	66.407	103.556	14.7932	44.2492	4.24979	180.422	303.553	74.3008	112.602	24.0187	1269.11	78.5255	137.999	232.753	protein_coding
ENSG00000166508	MCM7	553.09	1.62201	0.453646	3.57549	0.000349571	0.00506964	890.931	304.019	587.15	2639.11	791.569	370.339	607.217	355.738	340.615	194.851	260.362	259.56	277.998	285.494	131.393	protein_coding
ENSG00000111860	CEP85L	99.9208	2.25534	0.631262	3.57275	0.000353256	0.00511297	247.809	141.115	207.111	56.2142	154.521	332.698	15.1615	44.0997	6.67872	32.3119	53.8018	92.895	97.4799	1.89908	15.0163	protein_coding
ENSG00000145916	RMND5B	31.5994	2.07088	0.579788	3.57179	0.000354548	0.00512651	71.6453	22.8274	53.2859	115.387	80.07	7.89247	11.3711	10.2899	14.1923	36.2285	23.0579	4.09831	13.5389	8.22933	1.87704	protein_coding
ENSG00000111906	HDDC2	43.2887	-1.76549	0.494485	-3.57036	0.000356486	0.00514937	28.6581	34.2411	18.0971	0	14.0474	9.1067	133.421	36.7498	86.8234	51.8949	28.8224	28.6882	45.1296	86.7245	46.926	protein_coding
ENSG00000226742	HSBP1L1	6.37441	-3.0123	0.843906	-3.56948	0.000357697	0.00516167	0	4.15043	1.00539	2.95864	0	0.607113	7.58074	2.20499	10.0181	14.6872	9.60747	133.878	27.9803	6.96328	3.75408	protein_coding
ENSG00000120738	EGR1	284.07	-3.00981	0.844575	-3.5637	0.000365666	0.00527075	15.172	15.5641	161.868	65.0901	49.1658	19.4276	9.85496	88.9345	616.112	2405.77	172.934	6807.29	42.4218	215.229	264.663	protein_coding
ENSG00000125245	GPR18	6.2383	-3.58367	1.00567	-3.56347	0.000365988	0.00527075	0.842886	1.03761	2.01079	0	0	0.607113	7.58074	7.34996	3.33936	0.979148	11.529	30.0543	0	7.5963	20.6474	protein_coding
ENSG00000111361	EIF2B1	34.1451	-1.06438	0.298825	-3.56188	0.000368205	0.00529737	28.6581	21.7898	28.151	14.7932	10.5355	19.4276	66.7105	51.4497	43.4117	38.1868	33.6261	39.617	41.5192	40.5136	33.7867	protein_coding
ENSG00000101605	MYOM1	29.7859	1.8966	0.532638	3.56076	0.000369778	0.00530938	10.1146	25.9402	26.1403	171.601	56.1894	31.5699	16.6776	12.4949	12.5226	17.6247	24.9794	5.46441	15.3441	8.86235	11.2622	protein_coding
ENSG00000226777	KIAA0125	168.84	3.58121	1.00572	3.56082	0.000369694	0.00530938	158.463	709.724	9.04855	236.691	18.2616	1115.87	43.9683	0.734996	14.1923	3.91659	15.3719	1.3661	7.22074	4.43118	193.335	lncRNA
ENSG00000135821	GLUL	297.196	1.56268	0.438993	3.55968	0.000371303	0.00532596	101.146	396.366	213.144	1130.2	394.731	723.679	158.437	118.334	97.6763	208.559	167.17	137.976	320.42	143.697	146.409	protein_coding
ENSG00000099889	ARVCF	6.77003	-3.44773	0.968693	-3.55916	0.00037205	0.00533136	0.842886	1.03761	3.01618	0	0.702368	0	31.8391	9.55494	3.33936	18.6038	10.5682	2.73221	9.92851	0	9.3852	protein_coding
ENSG00000158477	CD1A	37.0635	4.29251	1.20624	3.55859	0.000372845	0.00533744	443.358	5.18804	42.2266	2.95864	22.4758	0.607113	0	0.734996	2.50452	0	17.2934	0	0.902592	15.8256	1.87704	protein_coding
ENSG00000133878	DUSP26	4.1797	-5.22404	1.46834	-3.55779	0.000373987	0.00534847	0	0	0	0	0	0	32.5972	1.46999	12.5226	0	0.960747	4.09831	5.41555	0	5.63112	protein_coding
ENSG00000245648	AC022075.1	5.25966	-5.53847	1.55688	-3.55742	0.000374522	0.00535079	0	0	0	0	0	0	0	13.2299	5.00904	1.9583	0	42.3492	0	6.96328	9.3852	lncRNA
ENSG00000240005	AC106047.1	3.56516	-3.94998	1.11054	-3.55681	0.000375392	0.0053579	0	1.03761	0	0	0	0.607113	7.58074	7.34996	6.67872	0.979148	0.960747	9.56272	1.80518	1.89908	15.0163	lncRNA
ENSG00000157107	FCHO2	6.27474	-4.30815	1.21155	-3.55589	0.000376701	0.00537125	2.52866	0	0	0	0	0	4.54844	12.4949	12.5226	18.6038	0	5.46441	5.41555	0.633025	31.9097	protein_coding
ENSG00000128594	LRRC4	9.48555	-4.41723	1.24267	-3.55463	0.000378507	0.00539144	0	2.07522	2.01079	0	0	0	37.1456	2.93998	0	53.8532	0	20.4915	9.92851	6.33025	7.50816	protein_coding
ENSG00000142676	RPL11	4231.31	-1.00162	0.2818	-3.55438	0.000378866	0.00539144	2312.04	2550.44	2228.96	3091.78	2149.95	3521.26	4106.49	4656.93	3179.91	3372.19	4478.04	10767.6	5162.83	6001.08	5890.15	protein_coding
ENSG00000251022	THAP9-AS1	43.527	-1.27987	0.360258	-3.55266	0.000381356	0.0054215	23.6008	19.7146	27.1456	20.7105	10.5355	37.641	87.9366	68.3546	35.8981	36.2285	52.8411	86.0645	32.4933	42.4127	71.3275	lncRNA
ENSG00000084774	CAD	73.1973	1.3699	0.385802	3.55078	0.000384085	0.00545491	84.2886	140.077	66.356	207.105	113.784	88.0314	53.0652	35.2798	59.2737	34.2702	70.1345	17.7593	45.1296	70.2658	13.1393	protein_coding
ENSG00000103647	CORO2B	6.50626	-4.86877	1.3726	-3.54713	0.000389455	0.00552573	0	0	0	2.95864	0	0.607113	59.8878	5.14497	5.84388	11.7498	0.960747	6.83051	3.61037	0	0	protein_coding
ENSG00000120280	CXorf21	50.5959	-2.7754	0.783357	-3.54295	0.000395672	0.00560841	14.3291	4.15043	9.04855	2.95864	4.21421	30.9628	0	101.429	112.703	43.0825	137.387	20.4915	38.8115	31.0182	208.351	protein_coding
ENSG00000133265	HSPBP1	105.243	1.80232	0.508787	3.54238	0.000396528	0.00560992	93.5604	194.033	73.3938	502.969	166.461	77.1034	31.8391	15.4349	56.7691	42.1034	95.1139	25.956	71.3048	104.449	28.1556	protein_coding
ENSG00000196368	NUDT11	4.16419	5.215	1.47218	3.54236	0.000396559	0.00560992	0	0	33.178	11.8346	15.4521	0.607113	134.937	0	0	0	0	0	0	0.633025	0	protein_coding
ENSG00000065357	DGKA	1085.35	1.65657	0.467924	3.54026	0.000399731	0.00564535	1131.15	1133.07	1229.6	4553.35	1971.55	1016.31	1245.52	333.688	584.388	388.722	799.341	169.397	984.728	262.705	476.768	protein_coding
ENSG00000105122	RASAL3	334.953	1.68142	0.474953	3.54018	0.000399848	0.00564535	171.949	566.534	267.435	1562.16	531.693	327.841	111.437	111.719	169.473	184.08	306.478	75.1356	164.272	361.457	112.622	protein_coding
ENSG00000166923	GREM1	4.93743	-5.45852	1.54209	-3.5397	0.000400585	0.00565021	0	0	0	0	0	0	0	18.3749	0.83484	4.89574	9.60747	20.4915	19.857	0	0	protein_coding
ENSG00000221968	FADS3	66.4628	-2.79695	0.790784	-3.53693	0.0004048	0.00570407	26.9724	12.4513	9.04855	14.7932	20.3687	3.64268	298.681	106.574	20.871	151.768	13.4505	195.353	15.3441	0.633025	106.991	protein_coding
ENSG00000162819	BROX	39.6945	-1.06696	0.301735	-3.53607	0.000406129	0.00571161	32.8726	29.053	31.1672	5.91728	16.8568	23.6774	57.6136	72.7646	32.5588	47.9783	41.3121	56.0102	40.6166	56.3392	50.6801	protein_coding
ENSG00000165702	GFI1B	43.2308	3.77496	1.06754	3.53614	0.000406024	0.00571161	0	2.07522	75.4046	319.533	138.367	49.7833	21.2261	0.734996	9.18324	3.91659	3.84299	2.73221	21.6622	0	0	protein_coding
ENSG00000113749	HRH2	11.8942	-2.15408	0.609226	-3.53576	0.000406605	0.00571272	5.05732	6.22565	10.0539	0	0	1.21423	21.2261	8.08495	12.5226	13.7081	27.8617	9.56272	27.0778	13.2935	22.5245	protein_coding
ENSG00000113300	CNOT6	137.865	1.4446	0.408647	3.53507	0.000407665	0.00571833	245.28	65.3693	159.858	517.762	191.044	158.457	154.647	58.7997	90.1628	86.165	60.527	35.5187	74.9151	100.018	69.4505	protein_coding
ENSG00000155893	PXYLP1	7.9576	2.59256	0.733405	3.53496	0.000407836	0.00571833	30.3439	15.5641	6.03237	23.6691	16.8568	3.64268	0.758074	1.46999	5.84388	3.91659	0	0	8.12333	1.26605	1.87704	protein_coding
ENSG00000186654	PRR5	22.2239	2.71911	0.769255	3.53473	0.000408197	0.00571833	5.9002	52.918	7.03776	186.394	11.9403	9.1067	9.09688	1.46999	15.862	7.83319	0.960747	4.09831	8.12333	8.86235	3.75408	protein_coding
ENSG00000101224	CDC25B	150.264	1.87245	0.530426	3.53009	0.000415424	0.00581392	525.118	74.7078	240.289	573.977	144.688	43.105	108.405	84.5245	57.604	58.7489	115.29	20.4915	83.941	91.1556	31.9097	protein_coding
ENSG00000105221	AKT2	1296.68	1.25096	0.354402	3.52979	0.000415895	0.00581486	1480.95	3263.28	1270.82	3003.02	2248.28	668.432	718.654	879.055	749.687	609.03	1024.16	456.278	1038.88	1397.72	641.947	protein_coding
ENSG00000007255	TRAPPC6A	298.532	1.97592	0.559971	3.52861	0.000417749	0.0058351	200.607	859.14	137.739	1565.12	304.828	177.277	40.1779	142.589	153.611	74.4153	309.36	71.0373	203.083	160.155	78.8356	protein_coding
ENSG00000173221	GLRX	34.3356	-1.84203	0.522385	-3.52619	0.000421584	0.00588295	11.8004	6.22565	29.1564	11.8346	4.91658	16.9992	149.341	34.5448	50.0904	25.4579	31.7046	20.4915	61.3763	34.8164	26.2785	protein_coding
ENSG00000171988	JMJD1C	540.454	-2.04408	0.580067	-3.52387	0.000425298	0.00592904	144.976	279.117	205.1	50.2969	135.557	310.235	94.0011	893.02	417.42	877.317	199.835	1729.49	417.9	323.476	2029.08	protein_coding
ENSG00000182054	IDH2	349.52	1.13106	0.320996	3.52361	0.000425718	0.00592914	520.904	557.196	583.129	562.142	691.13	199.74	349.472	316.783	197.857	109.665	289.185	143.441	225.648	299.421	197.089	protein_coding
ENSG00000183154	AC138356.1	4.80032	-2.42899	0.690232	-3.51909	0.000433023	0.00602505	0.842886	2.07522	1.00539	0	2.1071	1.21423	7.58074	5.14497	13.3574	6.85404	4.80373	6.83051	12.6363	3.79815	3.75408	lncRNA
ENSG00000188004	SNHG28	2.68375	3.24242	0.921505	3.51861	0.000433807	0.00603012	7.58598	2.07522	4.02158	5.91728	9.13079	6.07113	2.27422	0	0.83484	0.979148	0	1.3661	0	0	0	lncRNA
ENSG00000101298	SNPH	6.27396	3.74298	1.06422	3.5171	0.000436294	0.00605885	2.52866	8.30087	5.02697	44.3796	24.5829	0.607113	0.758074	4.40997	0	0	2.88224	0	0	0.633025	0	protein_coding
ENSG00000185950	IRS2	518.39	-3.22866	0.918099	-3.51668	0.000436984	0.00606258	10.9575	448.247	23.1241	20.7105	9.83315	3.03557	596.604	454.962	124.391	983.065	23.0579	3034.11	290.635	1182.49	570.62	protein_coding
ENSG00000133121	STARD13	8.17702	-4.01261	1.14139	-3.51556	0.000438832	0.00608235	0.842886	0	0	0	0.702368	2.42845	3.79037	5.87997	0.83484	11.7498	0	62.8407	17.1492	14.5596	1.87704	protein_coding
ENSG00000227191	TRGC2	19.5011	2.50809	0.713765	3.5139	0.000441586	0.00611462	52.259	13.4889	15.0809	97.6352	7.02368	46.7477	12.1292	3.67498	1.66968	8.81233	9.60747	0	16.2467	0.633025	7.50816	TR_C_gene
ENSG00000141458	NPC1	25.2691	-1.68871	0.480615	-3.51363	0.000442022	0.00611478	15.172	13.4889	7.03776	8.87593	6.32131	12.7494	25.0164	38.2198	9.18324	26.437	25.9402	73.7695	18.9544	22.7889	75.0816	protein_coding
ENSG00000051825	MPHOSPH9	257.429	0.990982	0.282108	3.51277	0.000443456	0.00612872	443.358	348.636	206.106	517.762	344.16	344.233	108.405	125.684	252.957	249.683	213.286	120.217	226.551	215.862	144.532	protein_coding
ENSG00000171943	SRGAP2C	9.48933	-2.75534	0.784591	-3.51182	0.000445052	0.00614488	4.21443	2.07522	3.01618	0	2.80947	0	0	14.6999	7.51356	30.3536	8.64672	13.661	22.5648	21.5229	11.2622	protein_coding
ENSG00000106034	CPED1	6.49591	-5.86394	1.67205	-3.50703	0.000453135	0.00625049	0	0	0	0	0	0	0	25.7249	11.6878	0	10.5682	0	4.51296	44.9448	0	protein_coding
ENSG00000237015	AL031186.1	11.0922	2.96965	0.846833	3.50677	0.000453578	0.0062506	16.8577	65.3693	8.04315	14.7932	21.071	13.9636	0.758074	4.40997	0.83484	0.979148	5.76448	0	13.5389	0	0	lncRNA
ENSG00000164087	POC1A	90.266	1.85056	0.527858	3.5058	0.000455245	0.00626757	239.38	53.9556	122.658	331.368	183.318	28.5343	38.6618	23.5199	86.8234	20.5621	53.8018	20.4915	46.0322	87.9905	16.8934	protein_coding
ENSG00000151917	BEND6	5.20409	5.2	1.48341	3.50542	0.000455881	0.00627033	5.9002	4.15043	2.01079	0	0	62.5327	0	0.734996	0	0	0	2.73221	0	0	0	protein_coding
ENSG00000163104	SMARCAD1	65.2471	1.14547	0.326897	3.50408	0.00045819	0.00629607	92.7175	39.4291	84.4531	180.477	87.796	102.602	74.2912	34.5448	46.7511	41.1242	40.3514	39.617	54.1555	28.4861	31.9097	protein_coding
ENSG00000171202	TMEM126A	12.5364	-1.68311	0.48038	-3.5037	0.000458841	0.00629899	5.05732	5.18804	13.0701	0	1.40474	6.07113	21.2261	11.0249	10.0181	19.583	13.4505	20.4915	19.857	26.5871	15.0163	protein_coding
ENSG00000231671	LINC01307	2.55148	5.12727	1.46376	3.50281	0.000460383	0.00631414	7.58598	1.03761	4.02158	20.7105	4.91658	0	0	0	0	0	0	0	0	0	0	lncRNA
ENSG00000168159	RNF187	668.6	2.00315	0.572113	3.50132	0.000462958	0.00634341	504.046	708.687	479.573	4186.48	1238.27	184.562	141.76	143.324	373.174	279.057	562.037	203.549	344.79	555.796	123.885	protein_coding
ENSG00000114745	GORASP1	11.5932	-1.90064	0.543009	-3.5002	0.000464901	0.00636169	9.27175	3.11283	3.01618	5.91728	0.702368	4.85691	25.7745	19.1099	10.0181	10.7706	15.3719	13.661	4.51296	21.5229	26.2785	protein_coding
ENSG00000171303	KCNK3	5.85186	-5.70482	1.62993	-3.50005	0.000465177	0.00636169	0	0	0	0	0	0	37.9037	5.14497	0	18.6038	0	24.5898	0.902592	0.633025	0	protein_coding
ENSG00000131446	MGAT1	105.046	-1.02349	0.292523	-3.49885	0.00046727	0.00637962	82.6029	41.5043	78.4208	44.3796	74.451	65.5682	150.857	142.589	150.271	107.706	222.893	112.02	141.707	100.651	60.0653	protein_coding
ENSG00000176406	RIMS2	3.12511	5.14316	1.46998	3.49879	0.000467374	0.00637962	21.0722	0	2.01079	0	4.21421	18.2134	0	0	0	0	0	1.3661	0	0	0	protein_coding
ENSG00000259826	AC072061.1	3.94724	-3.54661	1.01508	-3.49392	0.000475976	0.00649087	0	0	1.00539	2.95864	0.702368	0	4.54844	2.20499	11.6878	1.9583	4.80373	16.3932	5.41555	1.89908	5.63112	lncRNA
ENSG00000266028	SRGAP2	34.8091	-1.97158	0.564467	-3.49282	0.000477951	0.00651162	23.6008	3.11283	15.0809	5.91728	23.1781	3.64268	55.3394	10.2899	39.2375	18.6038	57.6448	76.5017	46.0322	112.045	31.9097	protein_coding
ENSG00000196653	ZNF502	2.93668	-4.71761	1.35161	-3.49037	0.000482349	0.00656533	0	0	0	0	0	0	2.27422	0.734996	3.33936	0	23.0579	2.73221	1.80518	8.22933	1.87704	protein_coding
ENSG00000184428	TOP1MT	84.4775	1.58035	0.453213	3.48699	0.000488495	0.00664271	92.7175	192.995	194.041	136.098	214.925	13.3565	39.4198	45.5697	23.3755	80.2902	46.1158	62.8407	46.0322	47.4769	31.9097	protein_coding
ENSG00000140307	GTF2A2	53.3022	-1.62523	0.466557	-3.48347	0.000494966	0.00670798	9.27175	25.9402	47.2535	14.7932	28.7971	15.1778	67.4686	54.3897	60.9433	28.3953	160.445	28.6882	135.389	49.376	73.2045	protein_coding
ENSG00000164120	HPGD	83.4543	5.08545	1.45991	3.48339	0.00049511	0.00670798	0	44.6172	395.12	239.65	499.384	20.6418	16.6776	2.20499	0.83484	0	0	5.46441	0	27.2201	0	protein_coding
ENSG00000182606	TRAK1	77.1135	-1.47845	0.424383	-3.48376	0.000494419	0.00670798	21.915	95.46	11.0593	20.7105	14.7497	57.6758	97.7915	95.5494	89.3279	77.3527	114.329	122.949	88.454	138.633	110.745	protein_coding
ENSG00000261889	AC108134.2	12.6412	-2.11654	0.607615	-3.48336	0.000495161	0.00670798	4.21443	9.33848	2.01079	0	2.1071	6.07113	4.54844	27.1948	22.5407	6.85404	5.76448	32.7865	31.5907	15.8256	18.7704	lncRNA
ENSG00000007944	MYLIP	207.448	-2.40154	0.689908	-3.48096	0.000499626	0.0067494	5.9002	223.086	16.0863	76.9247	13.345	14.5707	86.4204	213.884	411.576	332.91	87.4279	724.034	161.564	220.293	523.694	protein_coding
ENSG00000100242	SUN2	362.421	-1.26171	0.362451	-3.48105	0.000499449	0.0067494	201.45	299.869	238.278	59.1728	147.497	232.524	721.686	593.877	477.529	294.724	600.467	206.282	286.122	650.75	426.088	protein_coding
ENSG00000185219	ZNF445	103.486	1.44406	0.414819	3.48119	0.000499196	0.0067494	91.0317	89.2343	190.02	106.511	250.043	272.594	70.5009	25.7249	43.4117	132.185	53.8018	95.6272	62.2788	43.0457	26.2785	protein_coding
ENSG00000148154	UGCG	106.683	-1.71868	0.493859	-3.48011	0.000501207	0.00676441	65.7451	19.7146	89.4801	5.91728	47.0587	38.2481	31.8391	162.434	94.337	165.476	127.779	340.16	172.395	110.146	129.516	protein_coding
ENSG00000099860	GADD45B	149.427	-2.65979	0.765048	-3.47663	0.000507761	0.00684645	24.4437	127.626	24.1295	0	7.02368	29.1414	68.2266	85.2595	83.484	156.664	73.9775	829.224	74.0125	106.348	551.85	protein_coding
ENSG00000101782	RIOK3	125.975	-1.48928	0.42845	-3.47596	0.000509025	0.00685707	47.2016	112.062	49.2643	44.3796	47.0587	61.3184	76.5654	328.543	112.703	150.789	59.5663	366.116	102.895	122.807	208.351	protein_coding
ENSG00000256271	CACNA1C-AS2	33.3234	3.42644	0.986883	3.47198	0.000516639	0.00695311	42.1443	197.146	62.3344	47.3383	87.0936	3.03557	15.9195	1.46999	0.83484	0	24.0187	1.3661	17.1492	0	0	lncRNA
ENSG00000084070	SMAP2	323.53	-1.59076	0.458334	-3.47075	0.000519007	0.00696545	91.0317	190.92	132.712	153.849	145.39	164.528	216.809	325.603	176.151	350.535	182.542	345.624	467.543	334.87	1574.84	protein_coding
ENSG00000182809	CRIP2	13.0362	-3.00094	0.864578	-3.47099	0.000518537	0.00696545	3.37155	1.03761	5.02697	0	4.91658	0	6.06459	18.3749	5.84388	2.93744	36.5084	2.73221	44.227	58.8713	5.63112	protein_coding
ENSG00000197956	S100A6	229.859	-1.74546	0.502904	-3.47077	0.000518969	0.00696545	46.3588	166.017	144.777	106.511	42.1421	67.3896	162.228	486.567	147.767	190.934	747.461	50.5458	307.784	479.2	302.203	protein_coding
ENSG00000152495	CAMK4	52.2132	2.69992	0.77797	3.47046	0.000519559	0.00696635	155.934	48.7676	113.61	133.139	120.105	65.5682	91.7269	7.34996	5.84388	18.6038	4.80373	0	2.70778	1.89908	13.1393	protein_coding
ENSG00000008952	SEC62	324.322	-1.44338	0.416334	-3.46687	0.000526555	0.00705193	179.535	170.168	228.224	29.5864	108.867	236.774	634.508	712.211	342.285	343.681	211.364	613.38	358.329	175.981	519.94	protein_coding
ENSG00000197780	TAF13	68.3898	-2.4848	0.716765	-3.46668	0.000526922	0.00705193	15.172	24.9026	27.1456	2.95864	20.3687	16.9992	18.1938	83.0545	45.9162	144.914	16.3327	509.556	19.857	33.5503	46.926	protein_coding
ENSG00000116815	CD58	64.4374	-2.02075	0.583561	-3.46279	0.000534597	0.00714136	34.5583	46.6924	13.0701	0	15.4521	24.2845	127.356	35.2798	69.2917	101.831	150.837	38.2509	235.576	21.5229	52.5571	protein_coding
ENSG00000198276	UCKL1	22.3795	-2.10934	0.609136	-3.46283	0.000534523	0.00714136	5.9002	7.26326	9.04855	0	3.51184	16.9992	106.888	11.7599	7.51356	35.2493	17.2934	36.8848	20.7596	26.5871	30.0326	protein_coding
ENSG00000225032	AL162586.1	15.2848	-2.04294	0.590024	-3.46246	0.000535253	0.00714349	3.37155	3.11283	4.02158	0	6.32131	12.7494	29.5649	17.6399	37.5678	33.291	40.3514	6.83051	16.2467	5.0642	13.1393	lncRNA
ENSG00000069188	SDK2	34.876	-2.68394	0.775221	-3.46215	0.000535869	0.00714509	13.4862	3.11283	22.1187	8.87593	1.40474	0.607113	26.5326	33.0748	55.9343	131.206	26.9009	30.0543	64.084	0.633025	105.114	protein_coding
ENSG00000133742	CA1	15.3729	-3.66005	1.05732	-3.46165	0.00053688	0.00715194	0	0	3.01618	8.87593	2.1071	0	95.5173	8.08495	15.862	8.81233	3.84299	10.9288	70.4022	1.26605	1.87704	protein_coding
ENSG00000112406	HECA	214.881	-1.84009	0.531979	-3.45896	0.000542274	0.00720692	55.6305	266.665	74.3992	20.7105	61.106	25.4988	253.955	383.668	143.593	294.724	126.819	639.336	143.512	241.816	491.784	protein_coding
ENSG00000132274	TRIM22	70.7161	-1.39016	0.40189	-3.45904	0.000542098	0.00720692	18.5435	39.4291	37.1996	17.7519	34.416	64.9611	82.63	91.8745	50.0904	127.289	207.521	88.7967	101.993	55.0732	43.1719	protein_coding
ENSG00000136636	KCTD3	45.7291	-2.30217	0.665631	-3.45864	0.000542919	0.00720692	40.4585	6.22565	2.01079	0	0.702368	29.7485	30.3229	75.7046	61.7782	59.728	40.3514	50.5458	102.895	76.596	108.868	protein_coding
ENSG00000136720	HS6ST1	38.4761	2.12901	0.615602	3.45842	0.00054336	0.00720692	27.8153	45.6548	65.3506	139.056	54.0823	98.3523	10.613	1.46999	3.33936	11.7498	12.4897	50.5458	18.0518	34.8164	3.75408	protein_coding
ENSG00000275066	NA	610.74	1.3714	0.396548	3.45834	0.000543512	0.00720692	707.182	466.924	883.742	1704.18	1240.38	798.961	435.134	140.384	540.142	521.886	528.411	118.851	491.01	229.155	354.76	protein_coding
ENSG00000198502	HLA-DRB5	27.5149	-6.68676	1.93439	-3.45678	0.000546678	0.00724222	0	0	0	0	0.702368	1.21423	0	1.46999	5.00904	341.723	0.960747	60.1085	0.902592	0.633025	1212.57	protein_coding
ENSG00000182557	SPNS3	28.807	2.60086	0.753262	3.4528	0.000554794	0.00734298	38.7728	60.1813	22.1187	38.4624	66.725	120.208	4.54844	2.93998	0.83484	6.85404	46.1158	6.83051	16.2467	1.26605	0	protein_coding
ENSG00000169925	BRD3	425.749	1.07623	0.311738	3.45235	0.00055572	0.00734847	835.3	485.601	611.28	434.92	894.817	469.298	185.728	205.064	502.574	332.91	350.673	129.78	338.472	358.292	251.523	protein_coding
ENSG00000170293	CMTM8	28.4585	-3.5416	1.02594	-3.45205	0.000556349	0.00735004	16.8577	0	4.02158	0	1.40474	0	20.468	133.769	20.871	2.93744	18.2542	8.19662	19.857	3.79815	176.442	protein_coding
ENSG00000135048	TMEM2	109.875	-2.29142	0.663859	-3.45167	0.000557124	0.00735353	16.0148	15.5641	27.1456	88.7593	28.0947	25.4988	260.019	258.719	36.733	59.728	6.72523	364.749	51.4477	84.1923	324.728	protein_coding
ENSG00000067560	RHOA	827.387	-1.63563	0.473935	-3.45117	0.000558153	0.00735361	385.199	523.992	538.891	23.6691	328.708	387.945	622.379	1899.96	760.54	637.426	982.844	2178.93	761.788	1160.34	1218.2	protein_coding
ENSG00000155313	USP25	53.7164	-1.43175	0.414857	-3.45119	0.000558121	0.00735361	31.1868	30.0907	29.1564	2.95864	23.8805	37.641	40.936	124.949	64.2827	65.6029	77.8205	47.8136	46.9348	36.0824	146.409	protein_coding
ENSG00000130595	TNNT3	6.79029	3.94292	1.14266	3.45066	0.000559222	0.00736095	0.842886	8.30087	0	11.8346	4.91658	66.1753	0	0	0	0.979148	2.88224	0	0.902592	1.26605	3.75408	protein_coding
ENSG00000156304	SCAF4	70.0905	-1.04489	0.302934	-3.44924	0.00056216	0.00739286	59.002	42.542	43.232	23.6691	28.0947	56.4615	74.2912	130.094	122.722	73.4361	83.585	96.9933	42.4218	75.33	99.4831	protein_coding
ENSG00000166086	JAM3	16.7575	3.38381	0.981159	3.44878	0.000563116	0.00739868	72.4882	0	94.5071	0	50.5705	1.82134	5.30652	5.14497	5.00904	0.979148	2.88224	0	4.51296	0.633025	7.50816	protein_coding
ENSG00000090097	PCBP4	57.2188	-2.29243	0.664922	-3.44767	0.00056544	0.00742244	8.42886	22.8274	15.0809	41.421	14.7497	3.64268	252.439	127.154	57.604	146.872	13.4505	27.3221	9.92851	31.0182	86.3438	protein_coding
ENSG00000111371	SLC38A1	211.45	-1.47352	0.427608	-3.44595	0.000569058	0.00746312	122.219	63.2941	125.674	71.0074	59.7013	169.385	214.535	198.449	240.434	146.872	177.738	775.946	299.661	110.779	396.055	protein_coding
ENSG00000163950	SLBP	56.6143	-1.8687	0.542537	-3.44438	0.000572365	0.00749966	32.8726	14.5265	39.2104	14.7932	10.5355	18.2134	73.5332	144.794	62.613	80.2902	18.2542	200.817	18.9544	25.954	93.852	protein_coding
ENSG00000145246	ATP10D	15.0532	-1.64723	0.47845	-3.44285	0.000575612	0.00752848	4.21443	7.26326	5.02697	2.95864	11.9403	6.67825	18.1938	7.34996	30.8891	24.4787	36.5084	12.2949	31.5907	11.3945	15.0163	protein_coding
ENSG00000171160	MORN4	2.39462	3.43383	0.997309	3.4431	0.000575092	0.00752848	6.74309	1.03761	3.01618	2.95864	8.42842	9.71381	0.758074	0	1.66968	0	0.960747	0	0	0.633025	0	protein_coding
ENSG00000175322	ZNF519	22.0363	1.79978	0.523013	3.44118	0.000579186	0.00756834	73.3311	4.15043	38.205	26.6278	49.1658	38.8552	15.1615	5.14497	21.7058	16.6455	7.68597	5.46441	10.8311	4.43118	13.1393	protein_coding
ENSG00000137936	BCAR3	4.12644	-4.19866	1.22027	-3.44076	0.000580077	0.00757312	0	0	1.00539	0	0.702368	0	14.4034	17.6399	8.3484	0	2.88224	6.83051	0	6.33025	3.75408	protein_coding
ENSG00000177675	CD163L1	4.16257	-5.21347	1.51536	-3.44041	0.000580829	0.00757605	0	0	0	0	0	0	4.54844	11.0249	0	8.81233	0	23.2237	0.902592	13.9266	0	protein_coding
ENSG00000040487	PQLC2	5.78645	-2.31221	0.672525	-3.43811	0.000585787	0.0076338	1.68577	1.03761	2.01079	0	2.1071	2.42845	12.1292	4.40997	12.5226	8.81233	17.2934	2.73221	10.8311	3.16513	5.63112	protein_coding
ENSG00000013573	DDX11	69.163	1.5812	0.460117	3.43653	0.000589226	0.00767167	150.877	30.0907	66.356	316.575	93.415	38.2481	39.4198	42.6298	42.5769	42.1034	35.5476	34.1526	44.227	46.2108	15.0163	protein_coding
ENSG00000108061	SHOC2	122.766	-1.50545	0.438693	-3.43167	0.000599886	0.0078034	49.7303	54.9933	81.4369	23.6691	46.3563	90.4599	80.3558	272.683	135.244	136.102	67.2523	362.017	69.4996	110.779	260.908	protein_coding
ENSG00000133030	MPRIP	228.47	-1.2044	0.351296	-3.42846	0.000607015	0.007889	163.52	158.754	147.793	26.6278	127.831	139.029	366.15	274.153	481.703	182.122	207.521	195.353	205.791	367.788	382.916	protein_coding
ENSG00000133169	BEX1	30.2206	5.53119	1.61467	3.42557	0.0006135	0.00795173	0	6.22565	195.046	5.91728	127.129	105.031	0	2.20499	10.8529	0	0	0	0.902592	0	0	protein_coding
ENSG00000149289	ZC3H12C	3.62228	-4.05622	1.18399	-3.42588	0.000612811	0.00795173	0	0	0	0	0.702368	0.607113	0.758074	10.2899	4.1742	1.9583	7.68597	0	18.0518	8.22933	1.87704	protein_coding
ENSG00000198843	SELT	74.752	-1.41355	0.412642	-3.42561	0.000613426	0.00795173	33.7155	32.1659	61.329	44.3796	21.071	32.7841	139.486	119.804	62.613	52.874	73.9775	256.827	67.6944	47.4769	75.0816	protein_coding
ENSG00000181894	ZNF329	20.2699	1.2588	0.367587	3.42451	0.000615911	0.00797579	24.4437	44.6172	26.1403	29.5864	40.035	23.0703	25.7745	9.55494	15.862	5.87489	16.3327	6.83051	12.6363	12.0275	11.2622	protein_coding
ENSG00000068903	SIRT2	38.0874	-1.22538	0.357862	-3.42417	0.000616686	0.00797865	13.4862	29.053	18.0971	8.87593	20.3687	33.3912	69.7428	36.7498	38.4027	79.311	28.8224	73.7695	45.1296	34.8164	41.2949	protein_coding
ENSG00000158863	FAM160B2	104.32	1.53409	0.448054	3.4239	0.000617296	0.00797937	54.7876	155.641	74.3992	443.796	176.997	129.315	48.5167	62.4746	83.484	95.9565	55.7233	15.0271	62.2788	57.6053	48.803	protein_coding
ENSG00000117318	ID3	83.9189	-3.52211	1.02897	-3.42295	0.000619455	0.00800008	1.68577	5.18804	51.2751	8.87593	2.1071	0	117.501	138.914	83.484	1.9583	26.9009	397.536	7.22074	5.0642	411.072	protein_coding
ENSG00000067082	KLF6	1907.45	-2.07951	0.607676	-3.42207	0.000621458	0.00801663	516.689	1914.39	348.872	343.203	328.708	445.014	124.324	1630.22	3209.13	2066	1437.28	6215.77	1617.44	1985.8	6428.86	protein_coding
ENSG00000110917	MLEC	184.667	1.01888	0.297752	3.4219	0.00062185	0.00801663	264.666	108.949	363.953	260.361	354.696	239.203	107.646	70.5596	179.491	148.831	183.503	118.851	148.928	119.009	101.36	protein_coding
ENSG00000069667	RORA	55.762	2.54754	0.744572	3.42148	0.000622808	0.00802179	31.1868	14.5265	10.0539	171.601	11.9403	425.586	7.58074	34.5448	10.8529	28.3953	10.5682	30.0543	14.4415	5.0642	30.0326	protein_coding
ENSG00000257704	INAFM1	138.422	1.30156	0.380755	3.41837	0.000629984	0.00810696	176.163	146.303	107.577	446.755	332.22	85.603	53.8232	99.9594	88.4931	80.2902	123.936	121.583	74.9151	91.7887	46.926	protein_coding
ENSG00000100297	MCM5	415.451	1.61093	0.471299	3.41807	0.00063067	0.00810853	624.579	254.214	362.947	2074.01	630.024	238.595	258.503	216.824	343.119	107.706	308.4	176.227	206.694	330.439	99.4831	protein_coding
ENSG00000196814	MVB12B	29.7888	2.1778	0.637257	3.41747	0.000632064	0.00811514	48.0445	45.6548	38.205	144.973	40.7373	20.0347	8.33881	46.3047	5.00904	1.9583	21.1364	12.2949	7.22074	3.16513	3.75408	protein_coding
ENSG00000241837	ATP5O	497.636	-1.10926	0.324595	-3.41736	0.000632312	0.00811514	315.24	425.42	373.001	118.346	281.65	244.06	687.573	1031.93	586.058	286.89	723.442	435.787	448.588	639.355	867.192	protein_coding
ENSG00000228857	AC104653.1	24.5611	2.37727	0.696158	3.41484	0.000638195	0.00818334	8.42886	12.4513	15.0809	139.056	54.7847	57.6758	1.51615	8.08495	20.0362	22.5204	10.5682	6.83051	6.31814	5.0642	0	lncRNA
ENSG00000174171	AC020659.1	4.78629	-4.00009	1.17162	-3.41416	0.000639785	0.00819643	0.842886	0	0	0	1.40474	0	0.758074	31.6048	0	4.89574	5.76448	5.46441	7.22074	6.33025	7.50816	lncRNA
ENSG00000104957	CCDC130	382.492	1.54794	0.453894	3.41036	0.000648772	0.00830416	268.881	482.488	248.332	1819.57	695.344	282.308	175.115	171.254	170.307	187.017	398.71	183.058	230.161	323.476	101.36	protein_coding
ENSG00000225783	MIAT	33.1095	2.22914	0.653759	3.40972	0.000650288	0.00831618	8.42886	28.0154	71.383	100.594	161.545	7.28536	11.3711	21.3149	6.67872	32.3119	11.529	4.09831	20.7596	5.69723	5.63112	lncRNA
ENSG00000157045	NTAN1	69.0736	-1.2896	0.378399	-3.40805	0.000654283	0.00835983	31.1868	41.5043	44.2373	23.6691	68.1297	11.5352	81.1139	81.5845	81.8143	78.3319	75.899	56.0102	61.3763	162.687	137.024	protein_coding
ENSG00000141526	SLC16A3	56.1233	2.01356	0.590951	3.40732	0.00065605	0.00836754	63.2165	42.542	85.4585	251.485	89.9031	82.5674	5.30652	14.6999	9.18324	9.79148	85.5064	10.9288	54.1555	16.4587	20.6474	protein_coding
ENSG00000168904	LRRC28	36.539	1.52499	0.44755	3.40741	0.000655827	0.00836754	11.8004	90.272	30.1618	115.387	70.9392	43.7121	15.1615	9.55494	18.3665	19.583	30.7439	27.3221	29.7855	22.1559	13.1393	protein_coding
ENSG00000150782	IL18	3.99228	-5.16007	1.51482	-3.4064	0.000658261	0.00838831	0	0	0	0	0	0	1.51615	5.87997	1.66968	0	5.76448	1.3661	42.4218	1.26605	0	protein_coding
ENSG00000233236	LINC02573	44.7879	5.70588	1.67537	3.40574	0.000659858	0.00840121	10.1146	249.026	0	0	1.40474	392.195	0.758074	0	1.66968	3.91659	0	10.9288	1.80518	0	0	lncRNA
ENSG00000186951	PPARA	110.671	1.87628	0.551504	3.40211	0.000668675	0.00850595	69.1167	22.8274	195.046	458.59	377.874	57.0686	72.7751	27.9298	100.181	80.2902	28.8224	36.8848	45.1296	48.1099	39.4178	protein_coding
ENSG00000161682	FAM171A2	10.5581	3.30505	0.97182	3.40089	0.000671672	0.0085291	1.68577	3.11283	31.1672	26.6278	60.4037	13.9636	5.30652	0	0.83484	7.83319	0	0	1.80518	0	5.63112	protein_coding
ENSG00000162174	ASRGL1	21.6507	3.48939	1.02602	3.40089	0.000671681	0.0085291	53.1018	1.03761	136.734	26.6278	63.2131	6.07113	3.79037	0	1.66968	5.87489	7.68597	0	18.9544	0	0	protein_coding
ENSG00000164062	APEH	178.967	1.64722	0.484512	3.39974	0.00067449	0.00855722	157.62	218.935	166.895	846.172	288.673	141.457	87.9366	60.2697	74.3008	93.0191	217.129	38.2509	92.967	165.22	35.6637	protein_coding
ENSG00000119729	RHOQ	48.5269	-2.21062	0.65058	-3.39792	0.000678995	0.00860679	11.8004	22.8274	10.0539	2.95864	3.51184	38.2481	18.9518	38.9548	21.7058	34.2702	85.5064	288.248	43.3244	47.4769	60.0653	protein_coding
ENSG00000162645	GBP2	56.2974	-1.89983	0.559219	-3.39729	0.000680563	0.00861906	10.1146	60.1813	13.0701	32.5451	7.72605	6.67825	28.8068	90.4045	15.862	49.9366	149.876	68.3051	118.24	108.247	84.4668	protein_coding
ENSG00000101638	ST8SIA5	5.48093	-5.1014	1.5019	-3.39662	0.000682225	0.00863251	0	1.03761	0	0	0	0	0	29.3998	4.1742	5.87489	0	27.3221	0	1.26605	13.1393	protein_coding
ENSG00000119922	IFIT2	30.6093	-2.88475	0.849801	-3.39462	0.000687248	0.00865862	8.42886	6.22565	10.0539	2.95864	4.21421	5.46402	6.82266	3.67498	7.51356	6.85404	140.269	195.353	9.92851	6.33025	45.0489	protein_coding
ENSG00000154310	TNIK	23.9264	2.34353	0.69026	3.39514	0.00068593	0.00865862	22.7579	122.438	40.2158	68.0488	16.8568	7.28536	10.613	19.8449	8.3484	16.6455	6.72523	0	7.22074	0.633025	11.2622	protein_coding
ENSG00000181690	PLAG1	4.84712	-4.02399	1.18541	-3.3946	0.000687297	0.00865862	0	0	1.00539	0	0.702368	0.607113	32.5972	1.46999	18.3665	0.979148	0.960747	8.19662	0.902592	3.16513	3.75408	protein_coding
ENSG00000187824	TMEM220	9.81897	-2.95108	0.869274	-3.39488	0.000686583	0.00865862	0	3.11283	1.00539	2.95864	0	4.85691	28.8068	4.40997	14.1923	14.6872	12.4897	0	30.6881	3.79815	26.2785	protein_coding
ENSG00000205744	DENND1C	167.453	1.84026	0.542031	3.39511	0.000686002	0.00865862	170.263	281.192	129.696	875.758	245.126	72.2465	78.8397	53.6547	53.4298	58.7489	151.798	28.6882	65.8892	210.797	35.6637	protein_coding
ENSG00000263528	IKBKE	32.924	1.6167	0.476513	3.39277	0.00069189	0.00870885	39.6157	41.5043	32.1726	147.932	35.8208	38.2481	18.9518	7.34996	20.0362	15.6664	32.6654	27.3221	14.4415	20.2568	1.87704	protein_coding
ENSG00000047579	DTNBP1	131.74	-1.30534	0.384866	-3.39167	0.000694669	0.0087362	76.7027	49.8052	132.712	32.5451	73.7486	50.9975	254.713	150.674	214.554	97.9148	120.093	299.176	105.603	76.596	240.261	protein_coding
ENSG00000142657	PGD	134.332	1.15826	0.341761	3.38909	0.000701238	0.0088111	131.49	149.416	139.75	437.879	240.21	112.316	62.162	114.659	93.5021	70.4987	139.308	57.3763	101.993	96.8529	67.5734	protein_coding
ENSG00000160685	ZBTB7B	11.2129	-2.93655	0.866592	-3.38862	0.00070246	0.00881249	1.68577	2.07522	3.01618	8.87593	0.702368	0	29.5649	5.14497	9.18324	23.4996	34.5869	0	8.12333	37.9815	3.75408	protein_coding
ENSG00000171056	SOX7	11.1848	-4.06471	1.19953	-3.38857	0.000702574	0.00881249	0.842886	0	0	2.95864	2.1071	1.21423	84.1462	5.14497	12.5226	1.9583	0	43.7153	0	1.89908	11.2622	protein_coding
ENSG00000100335	MIEF1	75.4132	0.678168	0.200183	3.38774	0.000704721	0.00881903	102.832	98.5728	107.577	100.594	81.4747	96.531	56.8555	72.0296	55.9343	55.8115	70.1345	42.3492	63.1814	80.3942	46.926	protein_coding
ENSG00000172500	FIBP	467.896	1.81759	0.536534	3.38765	0.000704934	0.00881903	427.343	465.886	335.802	2834.38	682.702	181.527	175.115	206.534	171.142	122.394	435.218	155.736	270.778	445.017	108.868	protein_coding
ENSG00000184988	TMEM106A	68.5883	-1.25127	0.369332	-3.38792	0.000704236	0.00881903	27.8153	17.6393	38.205	44.3796	42.8445	54.6402	100.824	47.7747	122.722	121.414	155.641	43.7153	91.1618	46.8439	73.2045	protein_coding
ENSG00000183726	TMEM50A	34.3914	-1.39769	0.412626	-3.38731	0.000705828	0.00882255	15.172	15.5641	37.1996	2.95864	8.42842	21.8561	67.4686	63.9446	38.4027	25.4579	43.2336	71.0373	31.5907	30.3852	43.1719	protein_coding
ENSG00000165816	VWA2	4.21508	-5.23367	1.54576	-3.38582	0.000709649	0.0088626	0	0	0	0	0	0	3.03229	4.40997	5.00904	0	16.3327	0	30.6881	0	3.75408	protein_coding
ENSG00000133466	C1QTNF6	14.6589	2.18347	0.64497	3.38539	0.000710784	0.00886908	15.172	21.7898	4.02158	100.594	14.0474	12.1423	9.85496	5.14497	7.51356	8.81233	3.84299	1.3661	9.92851	1.89908	3.75408	protein_coding
ENSG00000154059	IMPACT	24.8708	-2.82675	0.835536	-3.38316	0.000716563	0.00893344	0	20.7522	8.04315	0	2.80947	0	12.1292	47.0397	29.2194	12.7289	105.682	30.0543	62.2788	34.8164	7.50816	protein_coding
ENSG00000143554	SLC27A3	182.334	-2.33219	0.689566	-3.38212	0.000719295	0.00895868	23.6008	17.6393	13.0701	224.857	38.6302	9.1067	221.358	97.0194	392.375	354.452	286.302	25.956	273.485	653.915	103.237	protein_coding
ENSG00000151575	TEX9	2.04451	3.81683	1.1286	3.38191	0.000719833	0.00895868	4.21443	4.15043	2.01079	2.95864	2.1071	12.7494	1.51615	0	0	0	0.960747	0	0	0	0	protein_coding
ENSG00000163382	APOA1BP	107.989	1.17055	0.3463	3.38017	0.000724403	0.00900699	103.675	171.205	131.707	319.533	161.545	89.8528	89.4527	72.7646	70.1266	72.457	74.9382	24.5898	51.4477	115.211	71.3275	protein_coding
ENSG00000165801	ARHGEF40	12.0913	-3.16657	0.936867	-3.37996	0.000724966	0.00900699	0	4.15043	6.03237	0	0.702368	1.21423	6.06459	6.61496	10.8529	12.7289	36.5084	86.0645	5.41555	1.26605	3.75408	protein_coding
ENSG00000129534	MIS18BP1	308.428	-1.508	0.446273	-3.37909	0.000727255	0.00902409	265.509	38.3915	163.879	79.8833	115.891	211.883	141.002	466.722	463.336	777.444	263.245	550.539	188.642	297.522	602.53	protein_coding
ENSG00000132386	SERPINF1	15.6891	-2.0675	0.611918	-3.37873	0.000728225	0.00902409	0.842886	3.11283	2.01079	20.7105	5.61894	4.85691	15.9195	24.2549	10.8529	44.0617	46.1158	6.83051	24.37	10.7614	15.0163	protein_coding
ENSG00000233730	LINC01765	12.0663	3.72079	1.10123	3.37875	0.000728164	0.00902409	14.3291	25.9402	11.0593	5.91728	11.2379	94.1025	0	0.734996	0	0	8.64672	0	9.02592	0	0	lncRNA
ENSG00000149179	C11orf49	35.7694	1.86954	0.553476	3.37782	0.000730617	0.00904595	68.2738	39.4291	45.2427	88.7593	97.6292	42.4979	11.3711	8.81995	2.50452	14.6872	49.9588	4.09831	29.7855	27.8531	5.63112	protein_coding
ENSG00000167513	CDT1	140.005	1.40819	0.417067	3.37642	0.000734347	0.00908431	324.511	63.2941	164.885	411.251	266.9	114.744	98.5496	98.4894	143.593	39.1659	77.8205	66.939	80.3307	113.945	35.6637	protein_coding
ENSG00000142156	COL6A1	19.2459	3.42964	1.01603	3.37553	0.000736739	0.00910606	1.68577	3.11283	28.151	215.981	3.51184	1.82134	4.54844	2.20499	16.6968	1.9583	1.92149	0	2.70778	0.633025	3.75408	protein_coding
ENSG00000151116	UEVLD	5.38426	-2.53495	0.751107	-3.37496	0.000738272	0.00911718	4.21443	1.03761	2.01079	0	0.702368	0	16.6776	7.34996	10.8529	7.83319	5.76448	2.73221	2.70778	9.49538	9.3852	protein_coding
ENSG00000196358	NTNG2	81.4121	2.39948	0.711093	3.37435	0.00073989	0.00912932	67.4309	208.559	43.232	331.368	99.7363	201.562	64.4363	8.81995	11.6878	120.435	28.8224	1.3661	5.41555	13.2935	15.0163	protein_coding
ENSG00000169902	TPST1	9.3932	-3.6868	1.09285	-3.37356	0.000742035	0.00914795	2.52866	3.11283	1.00539	0	0	0	17.4357	38.9548	10.8529	15.6664	0	32.7865	5.41555	0	13.1393	protein_coding
ENSG00000140941	MAP1LC3B	144.324	-2.26943	0.673139	-3.37142	0.000747829	0.00920361	24.4437	87.1591	38.205	0	28.7971	81.9603	100.824	301.348	96.0066	108.685	50.9196	849.716	72.2074	150.027	174.565	protein_coding
ENSG00000172543	CTSW	148.127	3.0454	0.903276	3.3715	0.000747595	0.00920361	42.9872	120.363	10.0539	1458.61	18.2616	231.31	34.1133	11.7599	20.0362	29.3744	165.248	1.3661	42.4218	28.4861	7.50816	protein_coding
ENSG00000064651	SLC12A2	73.3543	-1.42137	0.421636	-3.37108	0.000748753	0.0092071	59.8449	38.3915	57.3075	26.6278	23.1781	13.9636	112.953	123.479	122.722	48.9574	56.684	61.4746	55.0581	213.329	86.3438	protein_coding
ENSG00000179943	FIZ1	33.7316	1.07796	0.319869	3.37001	0.000751642	0.00923473	31.1868	48.7676	55.2967	68.0488	56.1894	38.2481	30.3229	11.0249	20.0362	26.437	35.5476	32.7865	18.0518	20.8898	13.1393	protein_coding
ENSG00000152785	BMP3	5.95229	-5.73882	1.7039	-3.36804	0.000757038	0.0092931	0	0	0	0	0	0	28.8068	5.14497	0	5.87489	0	0	4.51296	44.9448	0	protein_coding
ENSG00000196498	NCOR2	490.604	1.04659	0.310843	3.36693	0.000760093	0.00932264	451.787	893.381	675.625	1026.65	882.174	336.948	204.68	239.609	308.056	392.638	326.654	430.322	327.641	600.108	262.785	protein_coding
ENSG00000064666	CNN2	990.36	2.83981	0.84393	3.36498	0.000765479	0.0093807	35.4012	1930.99	585.139	8012	1228.44	491.155	492.748	155.819	103.52	148.831	1028.96	27.3221	380.894	14.5596	219.614	protein_coding
ENSG00000179253	AL162457.1	8.88547	3.6432	1.08319	3.3634	0.000769887	0.00941867	0	2.07522	50.2697	0	33.0113	33.9983	0.758074	5.14497	1.66968	3.91659	0	0	1.80518	0.633025	0	lncRNA
ENSG00000235750	KIAA0040	44.9346	-1.50656	0.447898	-3.36363	0.000769244	0.00941867	16.0148	21.7898	50.2697	11.8346	20.3687	7.28536	89.4527	43.3648	91.8324	26.437	101.839	35.5187	74.9151	43.6787	39.4178	protein_coding
ENSG00000259583	AC015712.2	2.45749	-4.47405	1.33053	-3.3626	0.000772121	0.00943799	0	0	0	0	0	0	2.27422	0	4.1742	5.87489	3.84299	1.3661	11.7337	7.5963	0	lncRNA
ENSG00000122778	KIAA1549	10.7562	3.85807	1.14746	3.36226	0.000773077	0.00944164	16.0148	1.03761	61.329	0	63.2131	4.24979	2.27422	0	0	3.91659	3.84299	5.46441	0	0	0	protein_coding
ENSG00000153113	CAST	187.589	-2.08087	0.619123	-3.361	0.000776617	0.00947683	76.7027	4.15043	168.906	50.2969	71.6415	10.928	48.5167	369.703	174.482	187.017	125.858	269.122	232.869	434.255	589.39	protein_coding
ENSG00000233776	LINC01251	2.76934	4.24525	1.26335	3.36032	0.000778525	0.00949206	4.21443	8.30087	0	5.91728	1.40474	18.8205	1.51615	0	0	0	0	1.3661	0	0	0	lncRNA
ENSG00000091409	ITGA6	266.396	-2.77685	0.826524	-3.35967	0.000780359	0.0095039	121.376	74.7078	74.3992	59.1728	16.8568	7.89247	70.5009	27.9298	32.5588	893.962	38.4299	1870.19	296.05	126.605	285.31	protein_coding
ENSG00000177283	FZD8	4.28763	-5.25746	1.56495	-3.35951	0.000780817	0.0095039	0	0	0	0	0	0	16.6776	2.20499	3.33936	0	0	21.8576	0	18.3577	1.87704	protein_coding
ENSG00000134453	RBM17	363.2	-1.87485	0.55819	-3.35881	0.000782796	0.00951994	184.592	60.1813	209.122	68.0488	96.9268	216.739	176.631	1002.53	331.432	469.991	123.936	1058.73	178.713	132.935	1137.49	protein_coding
ENSG00000117525	F3	6.41209	-5.31061	1.58134	-3.35831	0.000784216	0.00952915	0	0	0	2.95864	0	0	0	11.0249	0	0.979148	0	19.1254	53.2529	6.96328	1.87704	protein_coding
ENSG00000137764	MAP2K5	50.7836	0.776566	0.231305	3.35733	0.000786996	0.00954681	64.0594	69.5198	52.2805	79.8833	63.9155	77.1034	32.5972	26.4598	37.5678	48.9574	34.5869	31.4204	43.3244	51.275	48.803	protein_coding
ENSG00000142102	ATHL1	372.87	2.27445	0.677457	3.35733	0.000786991	0.00954681	34.5583	371.464	196.052	1695.3	1302.89	670.253	391.924	223.439	132.74	230.1	69.1738	95.6272	37.9089	17.7247	123.885	protein_coding
ENSG00000152518	ZFP36L2	717.988	-1.39417	0.415374	-3.35641	0.000789603	0.00957036	234.322	822.824	259.392	156.808	259.876	442.586	895.285	1202.45	335.606	1415.85	434.257	1023.21	972.994	698.227	1616.13	protein_coding
ENSG00000134508	CABLES1	10.5306	2.99486	0.892382	3.35603	0.000790697	0.00957556	3.37155	1.03761	9.04855	65.0901	6.32131	48.5691	1.51615	1.46999	1.66968	3.91659	1.92149	464.475	9.92851	0	0	protein_coding
ENSG00000162542	TMCO4	21.4116	-1.38775	0.41379	-3.35376	0.000797203	0.00964622	22.7579	12.4513	6.03237	11.8346	4.91658	7.89247	50.7909	27.1948	36.733	26.437	18.2542	28.6882	16.2467	22.7889	28.1556	protein_coding
ENSG00000100523	DDHD1	71.7617	-1.27833	0.381233	-3.35315	0.000798977	0.00965957	75.8598	26.9778	37.1996	11.8346	26.69	49.1762	63.6782	159.494	60.9433	135.122	51.8803	99.7255	83.0385	72.7979	122.008	protein_coding
ENSG00000233483	AC008105.2	6.72721	3.67419	1.09592	3.35261	0.000800535	0.00967027	6.74309	7.26326	10.0539	53.2556	11.2379	2.42845	7.58074	0	0	0.979148	0	1.3661	0	0	0	transcribed_unitary_pseudogene
ENSG00000008083	JARID2	679.865	1.36691	0.40809	3.34952	0.000809511	0.00976231	541.133	934.885	1071.75	849.13	1161.01	1887.51	204.68	790.12	205.371	503.282	362.201	704.909	299.661	136.1	546.218	protein_coding
ENSG00000176473	WDR25	10.736	1.82434	0.544645	3.34959	0.000809321	0.00976231	16.8577	6.22565	13.0701	47.3383	21.071	10.3209	1.51615	6.61496	7.51356	4.89574	6.72523	0	6.31814	5.0642	7.50816	protein_coding
ENSG00000171621	SPSB1	14.9422	2.314	0.691073	3.34842	0.000812748	0.00979314	25.2866	42.542	27.1456	14.7932	39.3326	22.4632	5.30652	6.61496	13.3574	2.93744	0.960747	21.8576	0.902592	0.633025	0	protein_coding
ENSG00000037897	METTL1	36.8132	1.26696	0.378544	3.34692	0.000817145	0.00983788	45.5159	89.2343	38.205	65.0901	48.4634	54.6402	7.58074	17.6399	25.88	20.5621	30.7439	40.9831	17.1492	39.2476	11.2622	protein_coding
ENSG00000167136	ENDOG	91.6158	2.21661	0.662357	3.34654	0.000818261	0.00984308	76.7027	36.3163	81.4369	730.785	98.3315	18.2134	26.5326	22.7849	26.7149	31.3327	38.4299	10.9288	32.4933	103.816	39.4178	protein_coding
ENSG00000050628	PTGER3	2.1677	4.55946	1.36262	3.3461	0.000819571	0.0098506	0.842886	2.07522	0	11.8346	8.42842	8.49958	0	0	0.83484	0	0	0	0	0	0	protein_coding
ENSG00000133065	SLC41A1	30.8276	-2.76953	0.827942	-3.34508	0.000822581	0.00987852	0.842886	0	27.1456	2.95864	9.13079	0.607113	55.3394	39.6898	47.5859	47.9783	6.72523	135.244	10.8311	10.7614	67.5734	protein_coding
ENSG00000149782	PLCB3	15.0619	-1.5882	0.475072	-3.34308	0.000828545	0.00994185	7.58598	13.4889	10.0539	0	7.02368	1.21423	14.4034	10.2899	15.0271	26.437	22.0972	21.8576	21.6622	30.3852	24.4015	protein_coding
ENSG00000172985	SH3RF3	24.0353	-3.14929	0.942257	-3.34228	0.000830923	0.00996208	17.7006	0	4.02158	0	1.40474	1.21423	27.2907	27.9298	39.2375	4.89574	24.0187	5.46441	0.902592	159.522	46.926	protein_coding
ENSG00000235961	PNMA6A	11.585	3.77974	1.13115	3.3415	0.000833274	0.00998195	3.37155	0	11.0593	103.552	37.9279	0.607113	0	0.734996	0.83484	1.9583	1.92149	8.19662	3.61037	0	0	protein_coding
ENSG00000095906	NUBP2	138.51	1.51641	0.453853	3.34118	0.00083422	0.00998497	119.69	189.882	113.61	659.777	209.306	75.8891	50.0329	78.6445	90.9976	79.311	137.387	54.6441	88.454	98.1189	31.9097	protein_coding
ENSG00000077097	TOP2B	446.094	-1.38199	0.413816	-3.33963	0.00083889	0.0100172	266.352	216.86	265.424	44.3796	191.044	373.982	1151.51	682.811	417.42	594.343	304.557	866.109	288.829	359.558	668.226	protein_coding
ENSG00000096006	CRISP3	6.62147	4.86109	1.45559	3.3396	0.000839	0.0100172	0	49.8052	24.1295	8.87593	11.9403	0	0	0	0	0	0.960747	0	3.61037	0	0	protein_coding
ENSG00000166523	CLEC4E	56.13	-3.73613	1.11869	-3.33974	0.000838575	0.0100172	0	20.7522	13.0701	2.95864	1.40474	1.82134	244.1	11.0249	245.443	0.979148	7.68597	19.1254	35.2011	0	238.384	protein_coding
ENSG00000087053	MTMR2	34.5289	1.19736	0.35863	3.33871	0.00084168	0.0100371	59.8449	95.46	43.232	23.6691	34.416	55.2473	21.9841	11.7599	24.2104	19.583	22.0972	31.4204	39.714	22.1559	13.1393	protein_coding
ENSG00000100417	PMM1	60.2325	1.95208	0.584726	3.33845	0.000842475	0.0100371	44.673	87.1591	55.2967	307.699	144.688	14.5707	25.0164	16.9049	30.8891	11.7498	33.6261	5.46441	36.1037	68.9997	20.6474	protein_coding
ENSG00000115165	CYTIP	146.451	-2.02314	0.606028	-3.33835	0.000842763	0.0100371	24.4437	86.1215	26.1403	147.932	24.5829	5.46402	45.4844	236.669	217.058	49.9366	165.248	255.461	238.284	169.018	504.924	protein_coding
ENSG00000174946	GPR171	7.50176	-3.62651	1.08736	-3.33516	0.000852507	0.0101448	1.68577	0	3.01618	0	0.702368	0	6.06459	2.93998	3.33936	19.583	9.60747	0	58.6685	3.16513	3.75408	protein_coding
ENSG00000089220	PEBP1	958.86	-1.54656	0.463772	-3.33475	0.000853756	0.0101512	119.69	1322.95	203.09	286.988	166.461	572.508	833.881	1996.98	1437.59	1108.4	1383.48	825.126	1677.92	1201.48	1246.35	protein_coding
ENSG00000108469	RECQL5	72.3965	1.71607	0.514672	3.33431	0.000855128	0.0101591	73.3311	64.3317	39.2104	390.541	117.295	64.354	34.8714	11.0249	47.5859	34.2702	73.0167	20.4915	59.5711	31.6513	24.4015	protein_coding
ENSG00000198331	HYLS1	8.06426	-2.46871	0.740636	-3.33323	0.000858432	0.01019	6.74309	0	2.01079	0	2.80947	0.607113	15.9195	2.93998	15.862	4.89574	17.2934	6.83051	15.3441	25.954	3.75408	protein_coding
ENSG00000273033	LINC02035	32.3102	2.07783	0.623608	3.33194	0.000862428	0.010229	10.9575	23.865	14.0755	236.691	46.3563	28.5343	7.58074	11.0249	10.8529	13.7081	30.7439	5.46441	18.9544	16.4587	9.3852	lncRNA
ENSG00000171552	BCL2L1	210.111	2.05369	0.616498	3.33122	0.000864648	0.0102469	64.9023	79.8959	248.332	1387.6	451.623	85.603	160.712	30.1348	74.3008	103.79	87.4279	50.5458	191.349	79.1281	56.3112	protein_coding
ENSG00000188603	CLN3	74.6409	1.85832	0.55813	3.32954	0.000869897	0.0103006	39.6157	117.25	42.2266	443.796	103.248	49.7833	31.8391	22.0499	42.5769	24.4787	74.9382	19.1254	44.227	55.0732	9.3852	protein_coding
ENSG00000145700	ANKRD31	2.49937	4.10868	1.23429	3.32878	0.000872284	0.0103204	7.58598	12.4513	3.01618	0	4.21421	7.28536	0	0	0	2.93744	0	0	0	0	0	protein_coding
ENSG00000262580	AC087741.1	12.1716	-3.11678	0.93657	-3.32786	0.00087515	0.0103458	0.842886	0	3.01618	8.87593	2.1071	0.607113	53.0652	7.34996	54.2646	1.9583	1.92149	6.83051	5.41555	2.5321	33.7867	lncRNA
ENSG00000268027	AC243960.1	25.3349	-1.93983	0.582996	-3.32735	0.00087676	0.0103563	5.9002	16.6017	2.01079	0	2.80947	26.1059	16.6776	37.4848	25.0452	26.437	17.2934	54.6441	30.6881	60.1374	58.1882	lncRNA
ENSG00000109670	FBXW7	992.375	-1.85012	0.556172	-3.32652	0.000879379	0.0103787	433.244	495.977	417.239	251.485	355.398	368.518	1162.89	510.087	590.232	564.969	854.104	943.977	5958.01	256.375	1723.12	protein_coding
ENSG00000183691	NOG	7.84798	-3.14898	0.946816	-3.32586	0.000881452	0.0103946	0	5.18804	3.01618	0	0	0	12.8873	14.6999	4.1742	7.83319	31.7046	0	9.92851	11.3945	16.8934	protein_coding
ENSG00000119812	FAM98A	84.1548	1.46786	0.441759	3.32277	0.000891289	0.010502	93.5604	89.2343	78.4208	360.954	158.033	43.105	38.6618	40.4248	61.7782	30.3536	84.5457	40.9831	53.2529	68.3667	20.6474	protein_coding
ENSG00000116574	RHOU	15.576	3.03918	0.915226	3.32069	0.000897967	0.0105721	98.6177	26.9778	23.1241	5.91728	28.0947	15.1778	6.06459	3.67498	0	0	16.3327	0	9.02592	0.633025	0	protein_coding
ENSG00000130309	COLGALT1	217.46	-0.905297	0.272708	-3.31966	0.000901265	0.0105935	160.148	230.349	119.642	153.849	103.248	91.067	335.827	274.153	254.626	373.055	216.168	282.783	137.194	255.742	274.048	protein_coding
ENSG00000163162	RNF149	65.6801	-1.12723	0.339553	-3.31974	0.000901025	0.0105935	37.9299	36.3163	51.2751	26.6278	42.1421	33.9983	112.953	66.8846	88.4931	138.06	72.056	27.3221	72.2074	53.1741	125.762	protein_coding
ENSG00000163625	WDFY3	18.8896	-2.61447	0.787876	-3.31838	0.000905409	0.0106336	16.0148	1.03761	7.03776	0	1.40474	1.21423	41.6941	11.0249	69.2917	32.3119	0.960747	13.661	11.7337	21.5229	54.4341	protein_coding
ENSG00000139910	NOVA1	6.36523	5.21013	1.57045	3.3176	0.000907945	0.0106547	32.0297	0	32.1726	2.95864	25.2853	0	411.634	0	0	0	0	0	0	0	0	protein_coding
ENSG00000006534	ALDH3B1	47.3621	-2.55924	0.771656	-3.31656	0.000911335	0.010677	4.21443	18.677	11.0593	35.5037	5.61894	0.607113	3.03229	58.7997	112.703	55.8115	208.482	4.09831	56.8633	91.7887	43.1719	protein_coding
ENSG00000177239	MAN1B1	61.2272	1.80428	0.543989	3.31675	0.000910699	0.010677	49.7303	67.4446	33.178	396.458	65.3202	34.6055	25.7745	17.6399	25.88	43.0825	48.0373	20.4915	28.8829	48.7429	13.1393	protein_coding
ENSG00000144791	LIMD1	48.8482	-1.76686	0.533181	-3.31381	0.000920347	0.0107738	26.1295	16.6017	7.03776	23.6691	14.0474	32.7841	27.2907	36.7498	55.0995	165.476	98.9569	12.2949	135.389	41.7797	39.4178	protein_coding
ENSG00000125648	SLC25A23	14.2501	3.10503	0.937463	3.31216	0.000925778	0.0108286	7.58598	69.5198	22.1187	41.421	37.2255	5.46402	6.06459	0	0	0.979148	3.84299	0	1.80518	17.7247	0	protein_coding
ENSG00000109466	KLHL2	20.2665	-2.68173	0.809757	-3.31177	0.000927092	0.0108352	4.21443	7.26326	8.04315	0	0	7.89247	6.06459	68.3546	58.4388	4.89574	8.64672	13.661	14.4415	8.22933	93.852	protein_coding
ENSG00000148700	ADD3	156.946	-1.912	0.577389	-3.31147	0.000928079	0.0108366	16.8577	69.5198	52.2805	8.87593	20.3687	183.348	146.308	233.729	164.464	188.976	240.187	31.4204	353.816	341.834	302.203	protein_coding
ENSG00000152078	TMEM56	6.86244	-4.08925	1.23495	-3.31128	0.000928718	0.0108366	0	1.03761	1.00539	0	1.40474	0	18.9518	0	18.3665	4.89574	4.80373	5.46441	45.1296	0	1.87704	protein_coding
ENSG00000203943	SAMD13	23.3029	3.85789	1.16571	3.30948	0.00093471	0.0108976	37.087	18.677	6.03237	198.229	42.8445	13.9636	0	0	0	0	17.2934	8.19662	7.22074	0	0	protein_coding
ENSG00000166135	HIF1AN	111.665	1.52038	0.459596	3.30808	0.000939373	0.0109343	150.877	90.272	121.653	464.507	178.401	98.3523	82.63	38.9548	101.016	87.1442	85.5064	10.9288	74.0125	53.1741	37.5408	protein_coding
ENSG00000232788	AC078883.3	4.23647	-3.12039	0.943201	-3.3083	0.000938631	0.0109343	0.842886	0	1.00539	0	2.1071	0	12.8873	15.4349	9.18324	2.93744	0.960747	2.73221	5.41555	2.5321	7.50816	lncRNA
ENSG00000237693	IRGM	9.72633	-3.56421	1.07753	-3.30776	0.000940456	0.010938	1.68577	3.11283	0	0	0	2.42845	2.27422	2.93998	10.0181	71.4778	3.84299	0	34.2985	4.43118	9.3852	protein_coding
ENSG00000164182	NDUFAF2	20.8289	-1.74439	0.527511	-3.30684	0.000943553	0.010965	14.3291	9.33848	5.02697	2.95864	0.702368	17.6063	9.85496	36.7498	30.0543	30.3536	19.2149	17.7593	31.5907	47.4769	39.4178	protein_coding
ENSG00000164953	TMEM67	7.35808	2.42435	0.733181	3.30662	0.0009443	0.010965	17.7006	12.4513	10.0539	5.91728	11.9403	28.5343	0	2.93998	3.33936	0.979148	2.88224	0	11.7337	1.89908	0	protein_coding
ENSG00000085117	CD82	268.231	1.27224	0.384907	3.30533	0.000948661	0.0110068	386.885	558.233	343.845	363.913	293.59	533.652	25.0164	276.358	169.473	150.789	198.875	213.112	135.389	122.807	251.523	protein_coding
ENSG00000172037	LAMB2	7.29713	-5.53516	1.67481	-3.30496	0.000949908	0.0110124	0	0	0	0	0	0.607113	0	0	0.83484	34.2702	46.1158	0	22.5648	5.0642	0	protein_coding
ENSG00000198937	CCDC167	52.7881	1.70289	0.515451	3.30369	0.00095422	0.0110534	103.675	50.8428	101.545	183.436	84.2842	21.249	31.8391	35.2798	20.0362	7.83319	46.1158	8.19662	13.5389	63.3025	20.6474	protein_coding
ENSG00000079337	RAPGEF3	23.1716	-2.63444	0.797569	-3.30308	0.00095628	0.0110684	0	16.6017	1.00539	5.91728	0.702368	9.71381	12.8873	18.3749	12.5226	20.5621	63.4093	8.19662	131.778	19.6238	26.2785	protein_coding
ENSG00000164344	KLKB1	3.13265	4.35365	1.31847	3.30204	0.000959845	0.0111007	3.37155	0	9.04855	14.7932	12.6426	3.03557	0	0	0	0	0	4.09831	0	0	0	protein_coding
ENSG00000175455	CCDC14	217.616	1.35867	0.411646	3.30058	0.000964853	0.0111497	420.6	161.867	224.203	547.349	355.398	352.126	82.63	145.529	32.5588	171.351	204.639	142.075	251.823	110.146	61.9423	protein_coding
ENSG00000158481	CD1C	87.9564	-3.69558	1.11989	-3.29995	0.000967028	0.0111569	16.0148	2.07522	14.0755	2.95864	28.7971	0	12.8873	19.1099	89.3279	0	839.693	5.46441	13.5389	224.724	50.6801	protein_coding
ENSG00000172809	RPL38	2306.9	-1.31738	0.399208	-3.29998	0.000966917	0.0111569	1012.31	1309.46	1138.11	420.127	704.475	2713.19	2241.62	2696.7	2465.28	2400.87	1893.63	6509.48	2167.12	2413.09	4518.03	protein_coding
ENSG00000155367	PPM1J	5.7021	-5.1738	1.56821	-3.29918	0.000969681	0.0111785	0.842886	0	0	0	0	0	1.51615	1.46999	1.66968	10.7706	55.7233	0	13.5389	0	0	protein_coding
ENSG00000163817	SLC6A20	5.39911	3.60443	1.0929	3.29806	0.000973561	0.0112053	29.501	16.6017	0	11.8346	0.702368	12.1423	0	1.46999	0.83484	0	0	1.3661	0.902592	0	5.63112	protein_coding
ENSG00000183291	SEP15	47.8349	-1.47211	0.44635	-3.29811	0.000973376	0.0112053	25.2866	26.9778	36.1942	0	16.1545	30.9628	160.712	55.8597	70.9614	35.2493	44.1943	65.5729	63.1814	43.0457	43.1719	protein_coding
ENSG00000104731	KLHDC4	152.841	1.62193	0.492172	3.29544	0.000982669	0.0113011	90.1888	141.115	109.588	878.717	200.175	125.672	93.2431	94.8145	46.7511	65.6029	107.604	148.905	81.2333	65.8346	43.1719	protein_coding
ENSG00000109689	STIM2	268.639	-2.04912	0.622098	-3.29389	0.000988117	0.0113547	155.091	69.5198	80.4315	65.0901	73.7486	114.137	241.067	1078.24	753.026	66.5821	78.7812	142.075	53.2529	206.366	852.176	protein_coding
ENSG00000165661	QSOX2	38.5006	-2.24639	0.682052	-3.29357	0.00098922	0.0113583	11.8004	9.33848	14.0755	2.95864	15.4521	15.7849	29.5649	83.0545	7.51356	121.414	7.68597	185.79	15.3441	14.5596	43.1719	protein_coding
ENSG00000248161	AC098487.1	2.78668	2.80782	0.852709	3.29282	0.00099188	0.0113797	10.1146	6.22565	4.02158	8.87593	2.1071	3.64268	1.51615	0.734996	0.83484	0	1.92149	0	1.80518	0	0	lncRNA
ENSG00000152256	PDK1	42.03	-1.68971	0.513271	-3.29203	0.000994662	0.0114026	10.9575	53.9556	17.0917	2.95864	14.0474	7.28536	68.2266	83.7895	30.8891	80.2902	25.9402	113.387	42.4218	32.2843	46.926	protein_coding
ENSG00000159216	RUNX1	311.28	1.47613	0.448471	3.29147	0.000996652	0.0114163	262.981	217.898	541.907	822.503	862.508	328.448	385.101	216.824	155.28	348.577	146.033	92.895	74.0125	129.77	84.4668	protein_coding
ENSG00000177303	CASKIN2	28.8155	1.89282	0.575108	3.29124	0.000997464	0.0114165	31.1868	56.0309	37.1996	82.842	94.1173	7.89247	19.7099	6.61496	25.0452	18.6038	14.4112	1.3661	25.2726	4.43118	7.50816	protein_coding
ENSG00000273221	AL355816.2	11.247	2.3414	0.71196	3.28867	0.00100661	0.0115121	16.8577	2.07522	28.151	47.3383	35.1184	1.82134	6.06459	2.93998	2.50452	6.85404	0.960747	5.46441	8.12333	4.43118	0	lncRNA
ENSG00000156026	MCU	25.3457	-2.18592	0.66473	-3.28843	0.00100747	0.0115127	12.6433	4.15043	13.0701	0	5.61894	10.928	15.9195	21.3149	18.3665	7.83319	12.4897	143.441	14.4415	41.7797	58.1882	protein_coding
ENSG00000136999	NOV	6.43306	-4.89691	1.48978	-3.287	0.00101262	0.0115624	0	0	0	0	0	1.21423	0	0	4.1742	0.979148	5.76448	1.3661	29.7855	2.5321	50.6801	protein_coding
ENSG00000136754	ABI1	66.1414	-1.11794	0.340213	-3.28601	0.00101617	0.0115936	29.501	58.1061	34.1834	47.3383	22.4758	43.105	138.727	77.1746	73.4659	76.3736	53.8018	157.102	50.5451	60.7704	69.4505	protein_coding
ENSG00000076641	PAG1	575.039	-1.60964	0.490174	-3.28381	0.00102414	0.0116754	341.369	543.707	70.3776	85.8006	77.9629	424.372	1157.58	985.629	655.35	433.763	364.123	1408.45	524.406	572.888	979.814	protein_coding
ENSG00000236609	ZNF853	6.96914	2.14968	0.654794	3.28299	0.00102711	0.0116993	26.1295	6.22565	14.0755	5.91728	9.83315	15.1778	84.9043	4.40997	5.84388	0	0.960747	2.73221	0.902592	0.633025	5.63112	protein_coding
ENSG00000256235	SMIM3	340.091	-1.60287	0.488265	-3.28279	0.00102787	0.0116993	43.8301	140.077	56.3021	355.037	115.188	213.097	244.1	640.916	250.452	625.676	300.714	165.298	578.561	1024.87	347.252	protein_coding
ENSG00000182472	CAPN12	5.00421	-2.78505	0.848445	-3.28253	0.00102878	0.0117005	0	4.15043	1.00539	0	0.702368	0.607113	21.2261	2.20499	6.67872	10.7706	9.60747	1.3661	5.41555	5.69723	5.63112	protein_coding
ENSG00000243811	APOBEC3D	52.5653	1.08315	0.330005	3.28223	0.00102988	0.0117037	67.4309	49.8052	122.658	53.2556	77.2605	91.067	67.4686	19.8449	26.7149	29.3744	47.0766	32.7865	45.1296	36.0824	22.5245	protein_coding
ENSG00000137752	CASP1	16.5303	-1.72913	0.526937	-3.28147	0.00103267	0.0117261	18.5435	6.22565	9.04855	0	4.91658	1.21423	28.8068	19.1099	17.5316	28.3953	45.1551	15.0271	18.0518	22.7889	13.1393	protein_coding
ENSG00000112096	SOD2	174.954	-1.97553	0.602286	-3.28005	0.00103789	0.0117668	21.0722	182.619	47.2535	23.6691	37.2255	66.7825	79.5977	140.384	90.1628	276.12	73.9775	631.139	295.148	81.0272	578.128	protein_coding
ENSG00000186827	TNFRSF4	5.62276	3.78171	1.15287	3.28025	0.00103714	0.0117668	8.42886	36.3163	2.01079	0	0.702368	28.5343	0	1.46999	1.66968	0	3.84299	1.3661	0	0	0	protein_coding
ENSG00000144736	SHQ1	34.2159	1.35589	0.41352	3.27889	0.00104215	0.0118058	99.4606	37.3539	34.1834	44.3796	47.761	60.1042	25.7745	9.55494	29.2194	20.5621	38.4299	4.09831	25.2726	14.5596	22.5245	protein_coding
ENSG00000120370	GORAB	18.9132	1.21562	0.370766	3.27867	0.00104299	0.0118061	34.5583	45.6548	20.1079	35.5037	15.4521	22.4632	13.6453	16.9049	16.6968	8.81233	7.68597	5.46441	9.92851	13.9266	16.8934	protein_coding
ENSG00000270659	AC079610.2	1.84395	3.64874	1.11376	3.27606	0.00105268	0.0119064	5.9002	3.11283	10.0539	0	2.1071	3.64268	0	0	0	0.979148	0.960747	0	0.902592	0	0	lncRNA
ENSG00000162032	SPSB3	280.282	1.61528	0.493291	3.2745	0.00105848	0.0119626	177.849	379.765	130.701	1621.34	372.255	145.1	147.824	113.189	156.115	155.685	237.304	114.753	143.512	194.339	114.499	protein_coding
ENSG00000100473	COCH	3.54028	-3.97015	1.21263	-3.27401	0.00106032	0.0119646	1.68577	0	0	0	0	0	2.27422	8.08495	3.33936	2.93744	0	2.73221	16.2467	13.9266	1.87704	protein_coding
ENSG00000175110	MRPS22	21.199	-1.08875	0.332542	-3.27403	0.00106025	0.0119646	17.7006	8.30087	18.0971	11.8346	7.02368	12.7494	36.3875	30.1348	20.871	20.5621	24.0187	35.5187	28.8829	19.6238	26.2785	protein_coding
ENSG00000148297	MED22	45.0666	1.44651	0.442074	3.27209	0.00106754	0.0120366	75.0169	49.8052	41.2212	147.932	89.2007	36.4268	47.0006	24.2549	20.0362	10.7706	37.4691	6.83051	22.5648	44.9448	22.5245	protein_coding
ENSG00000107242	PIP5K1B	4.60469	-3.79239	1.15941	-3.27096	0.00107184	0.0120757	0	0	0	5.91728	0	0.607113	0.758074	2.20499	6.67872	16.6455	1.92149	2.73221	12.6363	17.0917	1.87704	protein_coding
ENSG00000066923	STAG3	74.7956	-2.73443	0.836377	-3.26938	0.00107785	0.0121338	13.4862	10.3761	42.2266	17.7519	16.8568	1.82134	1851.22	69.0896	120.217	571.823	17.2934	43.7153	115.532	0.633025	39.4178	protein_coding
ENSG00000048392	RRM2B	18.069	-1.47766	0.452722	-3.26394	0.00109874	0.0123592	8.42886	9.33848	6.03237	5.91728	7.72605	13.3565	26.5326	17.6399	20.871	15.6664	15.3719	66.939	28.8829	15.1926	13.1393	protein_coding
ENSG00000163823	CCR1	17.8836	-3.05886	0.937232	-3.26372	0.00109959	0.0123592	0.842886	1.03761	4.02158	11.8346	2.1071	2.42845	56.0975	7.34996	11.6878	0.979148	101.839	5.46441	8.12333	54.4402	0	protein_coding
ENSG00000135127	CCDC64	15.0788	2.4652	0.755573	3.26269	0.00110359	0.0123945	4.21443	40.4667	70.3776	2.95864	37.9279	21.8561	11.3711	13.9649	5.00904	4.89574	1.92149	6.83051	0	0.633025	3.75408	protein_coding
ENSG00000160298	C21orf58	147.612	1.92172	0.589577	3.25949	0.00111614	0.0125257	469.488	23.865	95.5125	609.48	309.744	80.1389	67.4686	46.3047	162.794	45.0408	121.054	19.1254	65.8892	56.9723	41.2949	protein_coding
ENSG00000253210	AC040970.1	3.08216	-4.22029	1.29594	-3.25654	0.0011278	0.0126466	0	0	1.00539	0	0	0	0.758074	7.34996	8.3484	1.9583	1.92149	0	3.61037	0.633025	20.6474	lncRNA
ENSG00000234572	LINC01800	3.7314	-5.074	1.55822	-3.25628	0.00112884	0.0126485	0	0	0	0	0	0	0	8.81995	3.33936	0.979148	2.88224	0	10.8311	29.1192	0	lncRNA
ENSG00000139278	GLIPR1	47.0876	-2.1204	0.651286	-3.25571	0.0011311	0.0126639	21.915	12.4513	3.01618	2.95864	0.702368	50.3904	36.3875	19.8449	79.3098	49.9366	133.544	121.583	62.2788	53.8071	58.1882	protein_coding
ENSG00000160190	SLC37A1	37.5984	-1.67012	0.513074	-3.25514	0.00113338	0.0126796	9.27175	31.1283	14.0755	2.95864	13.345	24.2845	37.9037	83.7895	20.0362	13.7081	65.3308	124.315	41.5192	29.7522	52.5571	protein_coding
ENSG00000105255	FSD1	2.92513	4.00145	1.22983	3.25365	0.00113931	0.0127361	0.842886	19.7146	6.03237	2.95864	10.5355	0.607113	1.51615	0	1.66968	0	0	0	0	0	0	protein_coding
ENSG00000105676	ARMC6	53.9443	1.45496	0.447252	3.25312	0.00114144	0.0127444	80.9171	63.2941	59.3183	180.477	85.6889	57.0686	25.7745	10.2899	34.2285	46.02	48.9981	25.956	36.1037	51.275	3.75408	protein_coding
ENSG00000112561	TFEB	34.9684	-2.27541	0.699476	-3.25303	0.00114183	0.0127444	0	8.30087	10.0539	41.421	9.13079	0	29.5649	44.0997	55.9343	33.291	49.9588	30.0543	37.0063	98.7519	76.9586	protein_coding
ENSG00000132196	HSD17B7	5.92089	2.39722	0.7371	3.25223	0.00114505	0.0127704	18.5435	2.07522	8.04315	8.87593	4.91658	25.4988	0.758074	0	4.1742	1.9583	4.80373	1.3661	0.902592	1.26605	5.63112	protein_coding
ENSG00000112514	CUTA	238.492	1.1308	0.348029	3.24916	0.00115746	0.0128742	208.193	314.395	209.122	855.048	358.91	183.955	109.921	163.169	188.674	139.039	218.089	114.753	185.934	189.275	138.901	protein_coding
ENSG00000122707	RECK	19.6187	-1.9195	0.590779	-3.24911	0.00115768	0.0128742	5.9002	8.30087	13.0701	0	7.72605	7.28536	31.081	16.1699	20.871	42.1034	17.2934	1.3661	13.5389	60.7704	48.803	protein_coding
ENSG00000179630	LACC1	3.29971	-3.84286	1.18277	-3.24904	0.00115794	0.0128742	0.842886	0	1.00539	0	0	0	0.758074	7.34996	5.00904	0	14.4112	2.73221	11.7337	1.89908	3.75408	protein_coding
ENSG00000198879	SFMBT2	72.6627	-1.79669	0.552926	-3.24942	0.0011564	0.0128742	9.27175	31.1283	31.1672	11.8346	35.1184	54.6402	13.6453	120.539	132.74	68.5404	68.213	64.2068	27.9803	201.302	219.614	protein_coding
ENSG00000267534	S1PR2	16.8555	3.00981	0.926851	3.24735	0.00116486	0.0129412	0	156.679	15.0809	20.7105	9.83315	10.928	9.09688	2.20499	0.83484	2.93744	11.529	9.56272	0.902592	2.5321	0	protein_coding
ENSG00000086300	SNX10	33.2514	2.05871	0.634119	3.24656	0.00116809	0.0129671	79.2313	12.4513	66.356	62.1315	66.0226	80.7461	8.33881	4.40997	12.5226	7.83319	96.0747	0	47.8374	6.96328	11.2622	protein_coding
ENSG00000047346	FAM214A	57.0275	-1.39376	0.429429	-3.24561	0.00117201	0.0130005	21.915	26.9778	28.151	17.7519	24.5829	50.9975	92.485	96.2844	50.0904	34.2702	25.9402	163.932	75.8177	37.3485	108.868	protein_coding
ENSG00000163508	EOMES	20.7595	2.53313	0.78058	3.24519	0.00117372	0.0130095	26.1295	6.22565	7.03776	195.27	9.83315	4.24979	10.613	2.93998	5.00904	7.83319	13.4505	4.09831	9.92851	1.26605	7.50816	protein_coding
ENSG00000135334	AKIRIN2	32.2967	-1.42299	0.438619	-3.24425	0.00117762	0.0130327	18.5435	17.6393	21.1133	23.6691	9.13079	7.89247	28.8068	46.3047	35.0633	30.3536	35.5476	101.092	18.9544	20.8898	69.4505	protein_coding
ENSG00000163191	S100A11	113.228	2.20633	0.680055	3.24435	0.0011772	0.0130327	171.949	75.7454	161.868	662.736	136.259	75.8891	33.3552	24.9899	15.862	48.9574	589.898	2.73221	108.311	92.4217	3.75408	protein_coding
ENSG00000167654	ATCAY	3.21679	5.51969	1.70228	3.24254	0.00118471	0.0131011	0	0	19.1025	8.87593	19.6663	0.607113	0	0	0	0	0	0	0	0	0	protein_coding
ENSG00000125534	PPDPF	747.884	0.804328	0.248212	3.24049	0.00119325	0.0131771	885.874	1057.32	1085.83	1136.12	1153.99	717.001	654.218	610.046	384.861	440.617	705.188	284.149	626.399	705.19	771.463	protein_coding
ENSG00000254531	AP001816.1	7.32321	-2.08828	0.644441	-3.24045	0.00119342	0.0131771	3.37155	6.22565	0	0	0	4.24979	7.58074	13.2299	20.871	6.85404	9.60747	6.83051	9.02592	8.86235	13.1393	lncRNA
ENSG00000168040	FADD	27.9609	1.37269	0.423739	3.23947	0.00119753	0.0132123	42.1443	24.9026	61.329	73.9661	49.8681	16.3921	26.5326	20.5799	23.3755	13.7081	25.9402	5.46441	8.12333	15.8256	11.2622	protein_coding
ENSG00000163832	ELP6	57.4029	1.11663	0.344744	3.239	0.00119948	0.0132237	76.7027	41.5043	71.383	195.27	73.7486	56.4615	40.1779	27.9298	38.4027	35.2493	46.1158	21.8576	50.5451	51.9081	33.7867	protein_coding
ENSG00000152348	ATG10	44.1932	1.30609	0.403297	3.23852	0.0012015	0.0132359	72.4882	39.4291	59.3183	97.6352	103.95	42.4979	30.3229	11.0249	25.88	19.583	46.1158	15.0271	41.5192	46.8439	11.2622	protein_coding
ENSG00000104472	CHRAC1	51.0812	-1.31902	0.407508	-3.23681	0.00120876	0.0133056	37.087	31.1283	35.1888	14.7932	17.5592	24.2845	108.405	122.744	65.9524	61.6863	20.1757	87.4306	56.8633	28.4861	54.4341	protein_coding
ENSG00000176371	ZSCAN2	36.4224	1.34737	0.416478	3.23516	0.00121575	0.0133723	26.9724	89.2343	50.2697	73.9661	70.9392	33.9983	31.081	49.2447	12.5226	12.7289	10.5682	30.0543	14.4415	23.4219	16.8934	protein_coding
ENSG00000130066	SAT1	584.817	-2.04526	0.632464	-3.2338	0.00122157	0.0134261	115.475	292.606	263.413	106.511	177.699	262.273	75.8074	729.851	341.45	502.303	532.254	1517.74	258.141	189.908	3406.83	protein_coding
ENSG00000166484	MAPK7	9.56934	-1.95195	0.60445	-3.2293	0.00124093	0.013618	2.52866	6.22565	4.02158	2.95864	4.21421	1.21423	34.1133	15.4349	8.3484	5.87489	5.76448	21.8576	9.02592	5.0642	16.8934	protein_coding
ENSG00000175497	DPP10	2.97653	5.03923	1.56045	3.22934	0.00124077	0.013618	0	2.07522	5.02697	14.7932	21.7734	0	0	0	0	0.979148	0	0	0	0	0	protein_coding
ENSG00000139832	RAB20	10.6317	-2.85874	0.885694	-3.22768	0.00124797	0.0136849	0	3.11283	3.01618	2.95864	2.80947	1.82134	3.03229	6.61496	0.83484	23.4996	7.68597	69.6712	7.22074	25.321	1.87704	protein_coding
ENSG00000089847	ANKRD24	3.68031	5.31858	1.649	3.22534	0.00125825	0.0137871	0	7.26326	1.00539	44.3796	0	1.82134	0	0.734996	0	0	0	0	0	0	0	protein_coding
ENSG00000141622	RNF165	26.8642	-3.40605	1.05634	-3.22438	0.00126247	0.0138228	1.68577	1.03761	17.0917	0	2.80947	0.607113	2.27422	21.3149	20.0362	73.4361	35.5476	1.3661	34.2985	0	191.458	protein_coding
ENSG00000130303	BST2	112.124	-1.58258	0.490911	-3.22376	0.00126518	0.0138419	44.673	78.8583	49.2643	14.7932	44.9516	71.0322	38.6618	66.8846	106.025	205.621	480.373	122.949	120.947	135.467	101.36	protein_coding
ENSG00000196932	TMEM26	12.0927	7.43253	2.30599	3.22313	0.00126796	0.0138618	8.42886	0	69.3722	20.7105	82.8794	0	0	0	0	0	0	0	0	0	0	protein_coding
ENSG00000100368	CSF2RB	6.89064	-2.25078	0.698418	-3.22268	0.00126998	0.0138628	3.37155	1.03761	4.02158	5.91728	0	0.607113	18.1938	12.4949	11.6878	9.79148	17.2934	4.09831	5.41555	3.79815	5.63112	protein_coding
ENSG00000269891	ARHGAP19-SLIT1	3.37131	4.90826	1.52299	3.22277	0.00126956	0.0138628	17.7006	0	19.1025	0	11.2379	0.607113	0	0	0	0	1.92149	0	0	0	0	protein_coding
ENSG00000168615	ADAM9	18.996	-1.72475	0.535315	-3.22193	0.00127332	0.0138888	9.27175	15.5641	7.03776	8.87593	7.02368	0.607113	12.1292	16.9049	30.0543	40.1451	21.1364	12.2949	15.3441	28.4861	60.0653	protein_coding
ENSG00000142765	SYTL1	182.869	1.9904	0.618741	3.21686	0.00129602	0.0141242	64.9023	98.5728	71.383	1375.77	180.509	202.776	100.824	67.6196	48.4207	71.4778	164.288	73.7695	125.46	24.055	73.2045	protein_coding
ENSG00000197562	RAB40C	73.2552	1.87655	0.583382	3.21667	0.00129687	0.0141242	67.4309	108.949	45.2427	372.789	125.022	63.7469	44.7263	12.4949	35.0633	56.7906	63.4093	2.73221	56.8633	34.1834	9.3852	protein_coding
ENSG00000140044	JDP2	77.0085	-1.87775	0.583953	-3.21559	0.00130178	0.0141669	36.2441	65.3693	22.1187	29.5864	16.1545	8.49958	6.06459	48.5097	50.9253	116.519	95.1139	143.441	119.142	281.063	116.376	protein_coding
ENSG00000107816	LZTS2	11.5725	-2.04516	0.637401	-3.20859	0.00133387	0.0145053	4.21443	2.07522	4.02158	0	2.1071	9.71381	22.7422	26.4598	15.862	31.3327	2.88224	16.3932	6.31814	5.0642	24.4015	protein_coding
ENSG00000173801	JUP	312.991	-2.64232	0.823729	-3.20776	0.00133773	0.0145362	0	305.057	59.3183	0	36.5231	50.9975	975.641	775.421	337.275	423.971	246.912	516.387	143.512	255.109	568.743	protein_coding
ENSG00000134986	NREP	195.475	1.58621	0.494786	3.20585	0.00134666	0.0146112	560.519	607.001	143.771	292.906	227.567	125.065	215.293	88.9345	94.337	47.9783	233.461	45.0814	141.707	76.596	31.9097	protein_coding
ENSG00000136231	IGF2BP3	37.4671	-3.36639	1.05007	-3.20588	0.00134652	0.0146112	0	18.677	10.0539	0	0	4.85691	14.4034	88.9345	48.4207	0	2.88224	91.5289	15.3441	139.266	127.639	protein_coding
ENSG00000168792	ABHD15	51.2977	-1.50592	0.469895	-3.2048	0.00135159	0.0146535	30.3439	6.22565	29.1564	53.2556	22.4758	9.71381	118.26	45.5697	100.181	86.165	100.878	27.3221	41.5192	68.3667	30.0326	protein_coding
ENSG00000141367	CLTC	143.719	-0.997142	0.311167	-3.20452	0.00135287	0.0146564	90.1888	49.8052	154.831	38.4624	99.0339	103.209	293.375	230.789	197.857	127.289	158.523	1505.45	159.759	163.32	144.532	protein_coding
ENSG00000198752	CDC42BPB	7.92701	-3.8076	1.18931	-3.20152	0.00136703	0.0147987	0	2.07522	1.00539	0	0	1.82134	1.51615	7.34996	65.1175	0.979148	3.84299	25.956	3.61037	0	5.63112	protein_coding
ENSG00000107438	PDLIM1	443.599	-2.37474	0.741811	-3.20127	0.00136822	0.0148004	5.05732	3.11283	104.561	17.7519	103.95	520.903	223.632	681.341	449.979	637.426	860.829	775.946	1153.51	519.081	596.898	protein_coding
ENSG00000117643	MAN1C1	3.50413	-4.41128	1.37876	-3.19946	0.00137687	0.0148734	0	0	0	2.95864	0	0	19.7099	0	1.66968	2.93744	11.529	4.09831	9.02592	0.633025	0	protein_coding
ENSG00000173065	FAM222B	64.0719	0.993089	0.310396	3.19942	0.00137703	0.0148734	65.7451	47.73	82.4423	139.056	117.998	96.531	31.8391	35.2798	43.4117	75.3944	46.1158	64.2068	50.5451	29.1192	35.6637	protein_coding
ENSG00000135926	TMBIM1	37.9293	-1.3196	0.412492	-3.19909	0.00137864	0.0148744	5.9002	39.4291	20.1079	2.95864	21.071	26.713	44.7263	48.5097	40.0723	46.9991	32.6654	34.1526	54.1555	59.5044	91.9749	protein_coding
ENSG00000167113	COQ4	95.9242	1.21027	0.37833	3.19897	0.0013792	0.0148744	150.034	66.407	55.2967	360.954	122.914	122.637	56.0975	47.0397	54.2646	60.7072	61.4878	72.4034	81.2333	86.0914	41.2949	protein_coding
ENSG00000151136	BTBD11	45.0712	2.24463	0.70177	3.19853	0.00138131	0.0148861	52.259	133.852	88.4747	124.263	50.5705	64.9611	3.79037	69.8246	27.5497	4.89574	26.9009	15.0271	1.80518	0.633025	11.2622	protein_coding
ENSG00000148346	LCN2	26.73	3.64073	1.1387	3.19726	0.0013874	0.0149405	0	169.13	58.3129	91.7179	38.6302	0.607113	5.30652	3.67498	0	1.9583	4.80373	0	26.1752	0.633025	0	protein_coding
ENSG00000169592	INO80E	153.766	1.24181	0.38843	3.19701	0.00138862	0.0149424	187.964	155.641	158.852	544.39	273.924	95.3168	75.8074	47.0397	98.5112	90.0816	171.013	79.234	107.408	146.229	75.0816	protein_coding
ENSG00000077312	SNRPA	307.027	1.23267	0.385614	3.19665	0.00139035	0.0149499	402.9	316.471	270.451	1124.28	530.99	171.813	188.76	141.119	219.563	133.164	252.676	159.834	234.674	331.072	127.639	protein_coding
ENSG00000005844	ITGAL	190.431	1.57325	0.492247	3.19606	0.00139316	0.0149586	116.318	371.464	389.088	479.3	433.361	111.102	90.2108	61.7396	101.851	91.0608	346.83	30.0543	95.6747	65.2016	73.2045	protein_coding
ENSG00000116786	PLEKHM2	148.471	-1.46207	0.457461	-3.19605	0.00139324	0.0149586	59.8449	59.1437	60.3237	112.428	75.8558	67.9967	167.534	197.714	86.8234	136.102	91.2709	714.472	120.947	113.312	163.302	protein_coding
ENSG00000138443	ABI2	85.5983	1.57637	0.493348	3.19524	0.00139714	0.0149893	198.078	130.739	160.863	59.1728	184.723	120.208	49.2748	12.4949	39.2375	92.0399	39.3906	5.46441	109.214	41.7797	41.2949	protein_coding
ENSG00000123159	GIPC1	51.8802	1.92397	0.602255	3.19461	0.00140021	0.015011	28.6581	58.1061	91.4909	266.278	94.8197	21.249	30.3229	2.93998	22.5407	42.1034	36.5084	6.83051	20.7596	46.2108	9.3852	protein_coding
ENSG00000174231	PRPF8	194.863	-1.13219	0.354443	-3.19426	0.00140188	0.0150177	146.662	75.7454	163.879	38.4624	71.6415	180.313	417.699	231.524	285.515	230.1	155.641	333.329	208.499	141.798	242.138	protein_coding
ENSG00000188522	FAM83G	16.3801	2.77254	0.868418	3.19264	0.00140979	0.0150913	2.52866	31.1283	27.1456	68.0488	48.4634	24.2845	0.758074	3.67498	0	0	18.2542	12.2949	7.22074	1.89908	0	protein_coding
ENSG00000138814	PPP3CA	178.313	-1.54728	0.484723	-3.19209	0.00141248	0.0151088	91.8746	136.964	30.1618	50.2969	11.9403	173.634	95.5173	223.439	368.165	152.747	177.738	221.309	240.992	358.292	341.621	protein_coding
ENSG00000088448	ANKRD10	331.075	-1.49094	0.467288	-3.19062	0.00141967	0.0151745	208.193	298.831	120.647	38.4624	84.2842	198.526	867.994	498.327	215.389	285.911	249.794	1002.72	355.621	233.586	307.834	protein_coding
ENSG00000248098	BCKDHA	40.0204	1.79869	0.563935	3.18953	0.00142506	0.0152208	42.9872	69.5198	28.151	210.064	62.5108	9.1067	14.4034	6.61496	15.0271	26.437	33.6261	8.19662	35.2011	25.321	13.1393	protein_coding
ENSG00000224877	C17orf89	241.813	0.943124	0.295725	3.18919	0.00142672	0.0152272	312.711	494.939	220.181	476.341	301.316	236.774	99.3077	180.809	246.278	152.747	245.951	120.217	187.739	237.384	114.499	protein_coding
ENSG00000132669	RIN2	7.90607	-4.26808	1.3387	-3.18823	0.00143147	0.0152665	0	2.07522	0	0	1.40474	0	0	8.08495	0.83484	0.979148	11.529	56.0102	0	11.3945	26.2785	protein_coding
ENSG00000139514	SLC7A1	49.3002	0.888896	0.27884	3.18784	0.0014334	0.0152758	84.2886	75.7454	84.4531	47.3383	40.035	74.0678	33.3552	29.3998	35.0633	25.4579	25.9402	338.793	35.2011	52.5411	48.803	protein_coding
ENSG00000198324	FAM109A	12.969	-2.20657	0.692348	-3.18708	0.00143719	0.0152935	0.842886	4.15043	3.01618	11.8346	5.61894	1.82134	20.468	21.3149	14.1923	38.1868	41.3121	0	7.22074	13.2935	11.2622	protein_coding
ENSG00000246627	CACNA1C-AS1	5.42471	3.88936	1.22033	3.18715	0.00143684	0.0152935	6.74309	18.677	0	38.4624	9.83315	0.607113	1.51615	0	0	0	1.92149	0	3.61037	0	0	lncRNA
ENSG00000104408	EIF3E	158.303	-1.27374	0.399758	-3.18627	0.00144122	0.0153138	79.2313	60.1813	77.4154	62.1315	44.2492	186.991	201.648	249.164	140.253	195.83	76.8597	426.224	157.954	136.733	279.679	protein_coding
ENSG00000143333	RGS16	10.3351	-3.29172	1.03304	-3.18643	0.0014404	0.0153138	0	1.03761	6.03237	2.95864	0.702368	0	2.27422	43.3648	8.3484	53.8532	0	841.519	4.51296	17.0917	9.3852	protein_coding
ENSG00000244038	DDOST	38.3913	-1.07814	0.338597	-3.18415	0.00145178	0.0154146	25.2866	26.9778	29.1564	8.87593	23.1781	21.8561	46.2425	50.7147	29.2194	35.2493	92.2317	25.956	65.8892	48.1099	46.926	protein_coding
ENSG00000168439	STIP1	373.476	1.56755	0.492333	3.18393	0.00145293	0.0154154	471.174	369.389	283.521	1807.73	556.276	235.56	113.711	69.0896	309.726	138.06	309.36	277.319	210.304	360.824	90.0979	protein_coding
ENSG00000167210	LOXHD1	12.5241	-6.79994	2.13602	-3.18346	0.00145525	0.0154286	0	0	0	0	0	0	38.6618	0	5.84388	97.9148	0	1.3661	0.902592	0	43.1719	protein_coding
ENSG00000179598	PLD6	18.4686	-2.4156	0.759196	-3.18179	0.0014637	0.0155068	0	6.22565	3.01618	20.7105	2.1071	3.03557	50.0329	4.40997	75.9705	31.3327	20.1757	4.09831	11.7337	32.9173	11.2622	protein_coding
ENSG00000139725	RHOF	95.0355	1.32646	0.41698	3.1811	0.00146715	0.0155319	64.0594	247.988	70.3776	349.12	66.0226	98.3523	68.2266	45.5697	66.7872	36.2285	89.3494	73.7695	57.7659	48.7429	43.1719	protein_coding
ENSG00000153551	CMTM7	241.567	-2.4012	0.75503	-3.18028	0.00147135	0.0155535	238.537	93.3848	31.1672	32.5451	9.83315	0	708.041	485.832	190.344	220.308	533.214	75.1356	381.796	285.494	337.867	protein_coding
ENSG00000174343	CHRNA9	1.63754	4.58429	1.4414	3.18045	0.00147049	0.0155535	14.3291	2.07522	3.01618	0	2.1071	3.03557	0	0	0	0	0	0	0	0	0	protein_coding
ENSG00000105202	FBL	1735.74	1.5681	0.49311	3.18002	0.00147266	0.0155559	1174.98	4529.16	822.412	7529.75	2089.55	1147.44	464.699	607.841	766.383	779.402	1304.69	1214.47	1009.1	2076.32	519.94	protein_coding
ENSG00000025770	NCAPH2	147.98	1.53438	0.48267	3.17895	0.00147811	0.015602	149.191	185.732	88.4747	751.495	219.841	71.6394	46.2425	91.8745	101.851	53.8532	102.8	142.075	48.74	115.211	50.6801	protein_coding
ENSG00000136104	RNASEH2B	309.012	1.13212	0.35621	3.17824	0.00148173	0.0156288	391.942	167.055	356.915	1053.28	578.049	210.061	199.373	197.714	211.215	278.078	240.187	206.282	203.083	189.908	152.04	protein_coding
ENSG00000078246	TULP3	26.7917	1.32455	0.416835	3.17762	0.00148487	0.0156504	33.7155	17.6393	29.1564	68.0488	77.9629	26.713	14.4034	15.4349	17.5316	23.4996	11.529	4.09831	18.0518	25.321	18.7704	protein_coding
ENSG00000205531	NAP1L4	419.536	0.656974	0.206854	3.17603	0.00149305	0.0157251	509.946	668.22	471.53	523.68	523.264	529.403	313.084	496.857	317.239	328.994	272.852	463.109	367.355	276.632	230.876	protein_coding
ENSG00000119535	CSF3R	77.7504	-2.11377	0.665708	-3.17521	0.00149726	0.0157464	14.3291	45.6548	43.232	32.5451	11.2379	9.71381	73.5332	59.5347	153.611	76.3736	294.949	16.3932	194.96	3.16513	137.024	protein_coding
ENSG00000156976	EIF4A2	887.425	-1.88908	0.594942	-3.17524	0.00149711	0.0157464	219.993	239.688	173.933	174.56	177.699	1041.81	402.537	878.32	722.972	2870.86	312.243	1796.42	577.659	420.962	3301.71	protein_coding
ENSG00000157593	SLC35B2	6.36915	-2.78896	0.878774	-3.17369	0.00150513	0.0158176	0.842886	1.03761	2.01079	0	0.702368	3.03557	24.2584	2.93998	15.862	0.979148	8.64672	16.3932	14.4415	0.633025	3.75408	protein_coding
ENSG00000225756	DBH-AS1	9.88022	2.11222	0.665657	3.17313	0.00150805	0.0158367	21.915	21.7898	13.0701	26.6278	25.9876	0.607113	1.51615	2.20499	5.00904	1.9583	10.5682	9.56272	3.61037	1.89908	1.87704	lncRNA
ENSG00000117632	STMN1	1756.26	1.32967	0.419114	3.17258	0.00151091	0.0158552	4118.34	1275.22	3380.14	3071.07	3777.34	877.886	1952.04	1586.12	1186.31	894.941	1153.86	244.532	927.864	1066.65	831.528	protein_coding
ENSG00000104312	RIPK2	36.5205	-1.93244	0.609332	-3.1714	0.00151705	0.015908	5.05732	44.6172	1.00539	5.91728	1.40474	22.4632	25.7745	51.4497	70.1266	32.3119	55.7233	68.3051	60.4737	48.7429	54.4341	protein_coding
ENSG00000198963	RORB	13.3804	3.14514	0.991845	3.171	0.00151915	0.0159185	77.5455	8.30087	11.0593	5.91728	63.9155	4.24979	0	4.40997	5.84388	0	0	16.3932	1.80518	1.26605	0	protein_coding
ENSG00000088179	PTPN4	37.4845	1.08188	0.341435	3.16863	0.0015316	0.0160372	47.2016	33.2035	49.2643	109.47	57.5942	35.2126	24.2584	27.1948	17.5316	42.1034	19.2149	36.8848	21.6622	15.1926	26.2785	protein_coding
ENSG00000156298	TSPAN7	97.2097	2.00327	0.632389	3.16778	0.00153608	0.0160724	196.393	83.0087	155.836	360.954	184.723	81.9603	142.518	22.0499	34.2285	32.3119	19.2149	0	83.941	27.2201	33.7867	protein_coding
ENSG00000136931	NR5A1	3.25261	5.49331	1.73547	3.16531	0.00154918	0.0161978	5.9002	9.33848	1.00539	32.5451	0	0	0	0	0	0	0	0	0	0	0	protein_coding
ENSG00000115526	CHST10	12.2613	1.7477	0.55222	3.16487	0.00155154	0.0162106	14.3291	26.9778	14.0755	41.421	25.2853	6.67825	17.4357	9.55494	3.33936	5.87489	2.88224	5.46441	1.80518	3.16513	5.63112	protein_coding
ENSG00000071794	HLTF	59.1888	1.42213	0.449442	3.16421	0.00155507	0.0162357	160.991	23.865	132.712	35.5037	96.9268	117.78	21.9841	30.1348	59.2737	57.7697	35.5476	9.56272	31.5907	31.0182	43.1719	protein_coding
ENSG00000138326	RPS24	11105.2	-1.0374	0.328131	-3.16154	0.00156936	0.0163652	5934.76	11721.9	4771.6	4520.81	4018.95	9868.02	9723.05	10300.2	11984.1	9398.84	11323.4	21084.4	11909.7	15089.4	24929	protein_coding
ENSG00000170921	TANC2	12.814	2.30012	0.727547	3.16147	0.00156975	0.0163652	6.74309	33.2035	22.1187	35.5037	20.3687	29.7485	3.79037	0.734996	17.5316	7.83319	0	10.9288	1.80518	1.89908	0	protein_coding
ENSG00000270069	MIR222HG	38.0662	-2.04981	0.64848	-3.16095	0.00157256	0.0163827	5.9002	21.7898	1.00539	2.95864	5.61894	39.4624	10.613	50.7147	53.4298	28.3953	59.5663	40.9831	64.9866	31.6513	153.917	lncRNA
ENSG00000113838	TBCCD1	9.89648	2.3601	0.746769	3.16042	0.00157543	0.0164006	5.9002	13.4889	3.01618	79.8833	9.13079	5.46402	2.27422	3.67498	6.67872	0.979148	8.64672	2.73221	0.902592	3.79815	1.87704	protein_coding
ENSG00000163913	IFT122	44.6717	1.54066	0.48766	3.15928	0.00158157	0.0164527	69.1167	33.2035	38.205	189.353	67.4273	47.9619	18.9518	6.61496	19.2013	20.5621	52.8411	15.0271	48.74	27.8531	15.0163	protein_coding
ENSG00000134571	MYBPC3	4.2384	-2.50161	0.791889	-3.15904	0.00158289	0.0164545	0	2.07522	0	2.95864	0.702368	1.82134	2.27422	2.20499	9.18324	5.87489	12.4897	5.46441	7.22074	3.79815	7.50816	protein_coding
ENSG00000101444	AHCY	32.2743	-1.29038	0.408536	-3.15854	0.00158561	0.0164709	17.7006	20.7522	21.1133	2.95864	13.345	24.2845	62.162	34.5448	15.862	24.4787	34.5869	84.6984	38.8115	51.275	37.5408	protein_coding
ENSG00000090376	IRAK3	97.6796	-2.56206	0.811365	-3.15771	0.00159012	0.0165058	11.8004	109.987	5.02697	8.87593	11.9403	0.607113	230.454	83.7895	111.034	55.8115	115.29	38.2509	410.679	8.86235	262.785	protein_coding
ENSG00000135124	P2RX4	67.0012	1.76294	0.559143	3.15293	0.0016164	0.0167666	34.5583	46.6924	36.1942	405.334	118.7	58.89	12.8873	42.6298	25.88	26.437	72.056	32.7865	47.8374	29.1192	15.0163	protein_coding
ENSG00000234184	LINC01781	5.98184	-5.73457	1.81965	-3.15147	0.0016245	0.0168384	0	0	0	0	0	0	0	2.20499	0	0	1.92149	46.4475	1.80518	37.3485	0	lncRNA
ENSG00000170180	GYPA	7.95043	-3.70924	1.17734	-3.15053	0.00162975	0.0168685	0	4.15043	0	2.95864	0	0	41.6941	12.4949	9.18324	7.83319	0.960747	9.56272	29.7855	0.633025	0	protein_coding
ENSG00000197045	GMFB	36.3001	-1.01043	0.3207	-3.15071	0.00162876	0.0168685	21.0722	45.6548	19.1025	17.7519	14.7497	16.9992	35.6295	58.0647	43.4117	30.3536	37.4691	50.5458	39.714	63.3025	50.6801	protein_coding
ENSG00000148335	NTMT1	31.7488	1.30923	0.415608	3.15016	0.0016318	0.0168691	63.2165	19.7146	32.1726	115.387	47.0587	23.0703	9.85496	21.3149	26.7149	19.583	15.3719	20.4915	16.2467	31.0182	15.0163	protein_coding
ENSG00000156299	TIAM1	74.2147	2.1923	0.695948	3.1501	0.00163215	0.0168691	100.303	88.1967	82.4423	47.3383	51.2729	466.87	31.081	64.6796	40.9072	20.5621	2.88224	2.73221	9.92851	13.9266	90.0979	protein_coding
ENSG00000119242	CCDC92	56.5147	1.84245	0.585073	3.14909	0.00163778	0.016903	120.533	50.8428	103.556	106.511	119.403	97.7452	89.4527	24.2549	10.8529	50.9157	20.1757	2.73221	30.6881	3.16513	16.8934	protein_coding
ENSG00000182742	HOXB4	6.70185	4.30969	1.3685	3.14921	0.00163713	0.016903	0.842886	0	14.0755	71.0074	7.72605	0	0	0	1.66968	2.93744	0	1.3661	0.902592	0	0	protein_coding
ENSG00000162521	RBBP4	329.559	0.837014	0.26584	3.14856	0.00164079	0.0169219	547.876	189.882	457.454	431.962	611.763	449.264	225.906	267.538	288.855	286.89	295.91	146.173	272.583	285.494	185.827	protein_coding
ENSG00000153574	RPIA	172.327	1.39878	0.444452	3.1472	0.0016484	0.0169882	140.762	211.672	113.61	781.082	240.912	165.742	131.147	126.419	122.722	90.0816	87.4279	54.6441	101.993	179.146	37.5408	protein_coding
ENSG00000133895	MEN1	149.026	1.23022	0.390988	3.14644	0.0016527	0.0170203	189.649	291.568	171.922	319.533	297.804	95.9239	169.05	47.0397	105.19	75.3944	96.0747	25.956	122.753	143.064	84.4668	protein_coding
ENSG00000070018	LRP6	8.73871	-3.21453	1.02189	-3.14567	0.00165707	0.0170531	0	0	7.03776	0	1.40474	0	13.6453	13.9649	7.51356	10.7706	3.84299	39.617	12.6363	0	20.6474	protein_coding
ENSG00000147996	CBWD5	7.94293	-1.70412	0.541939	-3.14448	0.0016638	0.0171101	2.52866	5.18804	2.01079	2.95864	2.80947	4.85691	24.2584	8.81995	8.3484	7.83319	11.529	9.56272	12.6363	13.9266	1.87704	protein_coding
ENSG00000156931	VPS8	140.333	1.54667	0.491929	3.14408	0.00166607	0.0171213	77.5455	379.765	57.3075	532.556	186.83	159.671	28.8068	74.9696	78.475	128.268	131.622	30.0543	105.603	75.33	58.1882	protein_coding
ENSG00000007392	LUC7L	357.968	1.16338	0.370119	3.14325	0.00167082	0.0171367	258.766	574.835	202.084	1227.84	505.003	450.478	173.599	209.474	187.839	264.37	268.048	424.858	192.252	182.311	247.769	protein_coding
ENSG00000116717	GADD45A	59.7872	-2.48038	0.789128	-3.14319	0.00167115	0.0171367	25.2866	8.30087	32.1726	0	7.02368	21.249	43.9683	38.9548	10.8529	16.6455	20.1757	348.356	222.94	12.6605	88.2208	protein_coding
ENSG00000181585	TMIE	2.21824	-4.2905	1.36495	-3.14334	0.00167034	0.0171367	0	0	0	0	0	0	0.758074	0	6.67872	4.89574	2.88224	5.46441	0	6.96328	5.63112	protein_coding
ENSG00000143315	PIGM	102.783	1.57206	0.500181	3.14297	0.00167241	0.0171374	127.276	79.8959	121.653	278.112	184.723	234.953	60.6459	18.3749	56.7691	110.644	107.604	5.46441	74.9151	54.4402	26.2785	protein_coding
ENSG00000197978	GOLGA6L9	54.3322	2.54419	0.809691	3.14218	0.00167696	0.0171718	5.05732	210.635	50.2697	204.146	138.367	40.6766	10.613	33.8098	40.0723	20.5621	48.9981	2.73221	0.902592	0.633025	7.50816	protein_coding
ENSG00000070831	CDC42	355.951	-1.37604	0.437969	-3.14187	0.00167875	0.0171779	192.178	270.816	249.338	26.6278	131.343	216.739	376.005	704.861	333.936	245.766	361.241	1135.23	314.102	398.173	382.916	protein_coding
ENSG00000129219	PLD2	5.46909	-3.1502	1.00322	-3.14011	0.00168887	0.0172692	0	0	1.00539	2.95864	2.1071	0.607113	12.8873	0.734996	9.18324	7.83319	3.84299	0	1.80518	24.055	15.0163	protein_coding
ENSG00000102678	FGF9	10.8889	3.68438	1.17352	3.1396	0.00169179	0.0172868	48.0445	3.11283	1.00539	62.1315	21.071	10.928	0.758074	8.08495	0	0	0	8.19662	0	0	0	protein_coding
ENSG00000242265	PEG10	6.06326	-4.15027	1.32295	-3.13713	0.00170608	0.0174204	0.842886	0	1.00539	2.95864	0	0	9.09688	0.734996	43.4117	0	14.4112	0	15.3441	1.26605	570.62	protein_coding
ENSG00000066336	SPI1	79.3899	-1.52626	0.486589	-3.13665	0.00170892	0.0174357	10.9575	87.1591	23.1241	59.1728	20.3687	26.1059	76.5654	98.4894	98.5112	67.5612	300.714	86.0645	75.8177	113.312	46.926	protein_coding
ENSG00000167536	DHRS13	37.4279	1.57716	0.502846	3.13646	0.00171	0.0174357	41.3014	35.2787	31.1672	186.394	49.8681	33.3912	18.1938	16.9049	29.2194	14.6872	22.0972	2.73221	42.4218	18.9908	18.7704	protein_coding
ENSG00000234028	AC062029.1	13.8627	-2.35111	0.749878	-3.13532	0.00171665	0.0174911	5.9002	2.07522	0	5.91728	2.80947	7.28536	13.6453	22.0499	15.0271	9.79148	3.84299	76.5017	3.61037	5.69723	33.7867	lncRNA
ENSG00000138629	UBL7	79.9458	1.39493	0.44497	3.13487	0.00171928	0.0174959	73.3311	77.8206	70.3776	325.451	163.652	57.0686	50.0329	37.4848	36.733	16.6455	85.5064	31.4204	59.5711	72.7979	41.2949	protein_coding
ENSG00000269524	AC245052.7	2.38238	4.7608	1.51868	3.13483	0.00171955	0.0174959	0	2.07522	6.03237	0	22.4758	4.24979	0	0	0	0	0	0	0.902592	0	0	lncRNA
ENSG00000185101	ANO9	16.7239	1.99932	0.63796	3.13393	0.00172483	0.0175372	7.58598	26.9778	22.1187	73.9661	42.1421	11.5352	20.468	6.61496	11.6878	10.7706	6.72523	1.3661	4.51296	0.633025	3.75408	protein_coding
ENSG00000186010	NDUFA13	286.346	1.80089	0.574794	3.13311	0.00172964	0.0175737	186.278	222.048	131.707	2005.96	335.03	125.672	151.615	151.409	111.034	123.373	262.284	47.8136	145.317	190.541	105.114	protein_coding
ENSG00000259594	AC023034.1	1.21728	4.13574	1.32017	3.13274	0.0017318	0.0175832	3.37155	1.03761	2.01079	2.95864	2.80947	6.07113	0	0	0	0	0	0	0	0	0	lncRNA
ENSG00000117394	SLC2A1	53.6684	-1.64825	0.526478	-3.1307	0.00174389	0.0176935	18.5435	36.3163	14.0755	50.2969	9.13079	16.9992	169.809	187.424	41.742	33.291	25.9402	50.5458	64.084	41.7797	45.0489	protein_coding
ENSG00000075826	SEC31B	301.131	1.58381	0.505939	3.13044	0.00174545	0.0176968	226.736	321.659	174.939	1529.62	499.384	261.666	84.1462	173.459	237.929	252.62	172.934	28.6882	164.272	193.706	195.212	protein_coding
ENSG00000116016	EPAS1	12.3021	-3.27405	1.04676	-3.12781	0.00176113	0.0178409	1.68577	1.03761	4.02158	2.95864	1.40474	1.21423	0.758074	1.46999	23.3755	1.9583	9.60747	13.661	110.116	0	11.2622	protein_coding
ENSG00000152642	GPD1L	8.51066	-2.02364	0.647017	-3.12764	0.00176214	0.0178409	6.74309	1.03761	3.01618	2.95864	0.702368	3.64268	25.0164	14.6999	10.0181	1.9583	6.72523	16.3932	12.6363	18.3577	3.75408	protein_coding
ENSG00000124733	MEA1	244.989	1.0567	0.337896	3.12731	0.00176413	0.0178444	418.072	256.289	359.931	443.796	495.872	163.921	216.809	152.144	214.554	109.665	234.422	61.4746	256.336	160.155	131.393	protein_coding
ENSG00000143155	TIPRL	94.4736	0.590847	0.18894	3.12717	0.00176497	0.0178444	132.333	122.438	109.588	112.428	111.677	122.03	74.2912	69.0896	70.1266	71.4778	104.721	65.5729	106.506	79.1281	65.6964	protein_coding
ENSG00000123374	CDK2	194.225	0.949243	0.304042	3.12208	0.00179579	0.0181178	393.628	211.672	266.429	207.105	399.647	161.492	244.1	145.529	176.151	84.2067	125.858	157.102	117.337	140.532	82.5897	protein_coding
ENSG00000228590	AC007381.1	2.0847	-4.20384	1.34636	-3.12237	0.00179399	0.0181178	0	0	0	0	0	0	0.758074	7.34996	9.18324	0.979148	0.960747	1.3661	0	3.16513	7.50816	lncRNA
ENSG00000233208	LINC00642	3.5191	-4.97482	1.59342	-3.1221	0.00179566	0.0181178	0	0	0	0	0	0	21.2261	0.734996	0.83484	24.4787	0	2.73221	0.902592	0	1.87704	lncRNA
ENSG00000168538	TRAPPC11	73.3864	1.58475	0.507727	3.12127	0.0018007	0.0181547	55.6305	75.7454	52.2805	402.375	106.76	45.5335	71.2589	27.9298	53.4298	23.4996	63.4093	15.0271	36.1037	41.7797	30.0326	protein_coding
ENSG00000119547	ONECUT2	2.8584	5.03372	1.61316	3.12041	0.001806	0.0181953	16.8577	0	1.00539	0	0.702368	23.6774	0	0	0	0	0	0	0	0.633025	0	protein_coding
ENSG00000204843	DCTN1	150.488	0.956746	0.306689	3.1196	0.00181096	0.0182325	161.834	229.312	159.858	357.996	246.531	122.637	100.066	79.3795	85.9885	93.9982	145.073	60.1085	116.434	185.476	112.622	protein_coding
ENSG00000116731	PRDM2	235.304	-1.6963	0.543942	-3.11852	0.0018176	0.0182784	88.5031	37.3539	110.593	79.8833	82.1771	202.169	139.486	664.436	134.409	363.264	100.878	949.441	145.317	101.284	330.359	protein_coding
ENSG00000248905	FMN1	10.7318	2.28191	0.731746	3.11845	0.00181805	0.0182784	42.1443	0	6.03237	26.6278	22.4758	25.4988	2.27422	2.93998	1.66968	5.87489	4.80373	8.19662	9.92851	0.633025	1.87704	protein_coding
ENSG00000148926	ADM	42.3653	-3.328	1.06744	-3.11773	0.0018225	0.0183103	1.68577	12.4513	13.0701	11.8346	1.40474	0	9.09688	58.0647	5.00904	2.93744	3.84299	318.302	14.4415	1.26605	182.073	protein_coding
ENSG00000005249	PRKAR2B	42.3203	-2.6644	0.854686	-3.1174	0.00182456	0.0183182	9.27175	2.07522	17.0917	11.8346	20.3687	0	21.2261	34.5448	65.1175	298.64	29.7831	13.661	44.227	1.26605	65.6964	protein_coding
ENSG00000277734	TRAC	5129.82	3.95919	1.27035	3.11662	0.00182939	0.0183538	129.805	16.6017	7562.58	52791.1	9671.61	8.49958	591.298	496.122	242.939	200.725	166.209	39.617	148.025	4371.67	510.555	TR_C_gene
ENSG00000147050	KDM6A	54.0765	-1.73353	0.556351	-3.11589	0.00183394	0.0183866	28.6581	13.4889	27.1456	14.7932	16.8568	32.7841	15.1615	116.129	45.9162	62.6655	35.5476	219.943	23.4674	25.321	133.27	protein_coding
ENSG00000163584	RPL22L1	143.467	-1.7801	0.5715	-3.11478	0.00184081	0.0184427	32.8726	99.6104	70.3776	47.3383	7.72605	91.067	198.615	215.354	99.346	65.6029	49.9588	375.678	64.9866	230.421	503.047	protein_coding
ENSG00000167775	CD320	36.5165	1.4129	0.453667	3.1144	0.00184321	0.018443	49.7303	41.5043	40.2158	139.056	52.6776	30.9628	27.2907	26.4598	38.4027	26.437	24.0187	10.9288	24.37	4.43118	11.2622	protein_coding
ENSG00000213918	DNASE1	114.989	1.26206	0.405239	3.11437	0.00184341	0.018443	171.106	132.814	175.944	189.353	169.271	224.025	114.469	24.2549	108.529	97.9148	75.899	16.3932	127.265	52.5411	45.0489	protein_coding
ENSG00000179299	NSUN7	5.45204	-4.5853	1.47241	-3.11416	0.00184472	0.0184434	0	0	0	0	1.40474	0	9.09688	11.7599	6.67872	0	0	19.1254	1.80518	0	31.9097	protein_coding
ENSG00000131469	RPL27	1421.62	-1.31358	0.421961	-3.11304	0.0018517	0.0185003	655.766	1435.01	605.247	150.891	413.695	1244.58	1895.94	1955.82	1442.6	1281.71	1007.82	3542.3	1402.63	1726.26	2564.04	protein_coding
ENSG00000104974	LILRA1	5.56154	-3.00527	0.965699	-3.11201	0.00185817	0.0185505	0.842886	1.03761	1.00539	0	2.80947	0	4.54844	0	1.66968	10.7706	9.60747	8.19662	2.70778	15.8256	24.4015	protein_coding
ENSG00000163513	TGFBR2	40.3849	-1.40355	0.451037	-3.11183	0.00185931	0.0185505	18.5435	20.7522	35.1888	20.7105	17.5592	10.3209	86.4204	147.734	32.5588	37.2076	32.6654	43.7153	26.1752	44.3118	31.9097	protein_coding
ENSG00000162825	NBPF20	3.51335	-3.0947	0.994744	-3.11105	0.00186425	0.0185869	0.842886	1.03761	0	0	0.702368	0.607113	9.85496	3.67498	8.3484	6.85404	0.960747	1.3661	0.902592	2.5321	15.0163	protein_coding
ENSG00000179262	RAD23A	135.873	-0.910855	0.292925	-3.10952	0.00187394	0.0186577	111.261	78.8583	100.539	56.2142	58.9989	123.851	286.552	195.509	155.28	154.705	144.112	166.665	87.5514	120.908	197.089	protein_coding
ENSG00000196652	ZKSCAN5	44.9473	1.11599	0.358879	3.10966	0.00187301	0.0186577	56.4734	23.865	69.3722	94.6766	106.76	47.9619	39.4198	17.6399	32.5588	16.6455	39.3906	34.1526	40.6166	20.8898	33.7867	protein_coding
ENSG00000130024	PHF10	67.3818	-1.62148	0.521728	-3.10791	0.00188415	0.0187464	51.4161	43.5796	19.1025	2.95864	16.1545	43.7121	188.76	138.179	54.2646	69.5195	26.9009	161.2	48.74	39.2476	106.991	protein_coding
ENSG00000151490	PTPRO	3.92532	-4.63248	1.49151	-3.1059	0.00189703	0.0188615	0.842886	0	0	0	0	0	3.79037	4.40997	0	0	38.4299	2.73221	3.61037	5.0642	0	protein_coding
ENSG00000116473	RAP1A	49.7248	-0.893002	0.287569	-3.10535	0.00190054	0.0188833	18.5435	46.6924	30.1618	26.6278	23.8805	49.7833	69.7428	55.8597	47.5859	48.9574	86.4672	72.4034	59.5711	62.6695	46.926	protein_coding
ENSG00000139714	MORN3	15.9107	1.78278	0.574164	3.105	0.00190279	0.0188891	23.6008	8.30087	37.1996	59.1728	34.416	5.46402	15.1615	11.0249	8.3484	14.6872	4.80373	1.3661	6.31814	3.16513	5.63112	protein_coding
ENSG00000160746	ANO10	16.5523	1.38766	0.446932	3.10485	0.00190375	0.0188891	15.172	14.5265	44.2373	8.87593	29.4995	44.3193	4.54844	10.2899	16.6968	5.87489	12.4897	5.46441	11.7337	13.2935	11.2622	protein_coding
ENSG00000151748	SAV1	25.5283	-2.17741	0.701408	-3.10435	0.001907	0.0189083	9.27175	0	20.1079	2.95864	13.345	2.42845	11.3711	38.2198	48.4207	40.1451	3.84299	112.02	21.6622	27.2201	31.9097	protein_coding
ENSG00000143198	MGST3	37.9675	-1.59931	0.515637	-3.10162	0.00192463	0.01907	36.2441	14.5265	20.1079	5.91728	4.91658	19.4276	105.372	99.9594	45.9162	23.4996	35.5476	57.3763	60.4737	15.8256	24.4015	protein_coding
ENSG00000100100	PIK3IP1	98.3731	-1.8224	0.587678	-3.10102	0.00192854	0.0190956	40.4585	78.8583	28.151	23.6691	17.5592	44.3193	240.309	196.244	46.7511	199.746	6.72523	50.5458	108.311	87.9905	305.957	protein_coding
ENSG00000204371	EHMT2	270.931	1.30109	0.419617	3.10067	0.00193083	0.0191051	261.295	260.44	236.268	1165.71	418.611	189.419	278.971	102.164	252.122	188.976	200.796	92.895	127.265	159.522	129.516	protein_coding
ENSG00000048028	USP28	43.5057	-1.32428	0.4273	-3.09919	0.00194048	0.0191453	41.3014	24.9026	17.0917	23.6691	23.8805	6.67825	71.2589	68.3546	70.9614	71.4778	62.4485	17.7593	29.7855	32.9173	90.0979	protein_coding
ENSG00000153363	LINC00467	13.8646	1.7957	0.579438	3.09903	0.00194155	0.0191453	56.4734	2.07522	36.1942	5.91728	18.9639	23.6774	5.30652	4.40997	3.33936	3.91659	7.68597	13.661	8.12333	6.96328	11.2622	lncRNA
ENSG00000185347	C14orf80	25.3558	1.53089	0.493955	3.09926	0.00194005	0.0191453	49.7303	22.8274	23.1241	91.7179	51.2729	13.9636	11.3711	2.93998	15.0271	11.7498	16.3327	8.19662	13.5389	31.6513	16.8934	protein_coding
ENSG00000196230	NA	2970.79	1.19287	0.384848	3.09958	0.00193793	0.0191453	7055.8	2103.23	5577.93	4964.6	5682.86	1523.85	2694.19	3916.79	2486.15	1490.26	1510.29	1560.09	1158.93	1138.18	1698.72	protein_coding
ENSG00000197170	PSMD12	52.7348	-1.47067	0.474447	-3.09975	0.00193684	0.0191453	30.3439	22.8274	34.1834	17.7519	16.8568	29.7485	28.0487	105.839	45.9162	53.8532	31.7046	211.746	31.5907	40.5136	90.0979	protein_coding
ENSG00000234147	AL035446.1	2.57993	-4.52859	1.46148	-3.09862	0.00194423	0.0191586	0	0	0	0	0	0	0	3.67498	6.67872	10.7706	0	0	8.12333	5.69723	3.75408	lncRNA
ENSG00000060138	YBX3	705.004	-2.31726	0.748292	-3.09674	0.00195663	0.0192677	268.881	694.16	30.1618	5.91728	11.9403	234.953	546.571	926.83	432.447	1270.93	277.656	2509.53	1180.59	451.98	1732.51	protein_coding
ENSG00000183307	CECR6	6.46565	-3.52943	1.13989	-3.0963	0.00195954	0.0192831	0	4.15043	1.00539	0	0	0	6.82266	0	16.6968	30.3536	1.92149	2.73221	1.80518	18.3577	13.1393	protein_coding
ENSG00000133193	FAM104A	103.584	1.09368	0.353251	3.09603	0.00196129	0.0192871	100.303	146.303	92.4963	319.533	167.866	90.4599	98.5496	47.7747	76.8053	38.1868	122.976	57.3763	73.1099	54.4402	67.5734	protein_coding
ENSG00000205464	ATP6AP1L	12.9495	1.58627	0.512393	3.0958	0.0019628	0.0192888	35.4012	9.33848	19.1025	26.6278	25.9876	13.9636	6.06459	1.46999	3.33936	7.83319	15.3719	5.46441	13.5389	8.86235	1.87704	transcribed_unitary_pseudogene
ENSG00000130305	NSUN5	185.932	1.63271	0.527478	3.0953	0.00196611	0.0193082	167.734	189.882	154.831	917.179	311.851	142.672	79.5977	49.2447	93.5021	70.4987	150.837	30.0543	118.24	271.568	41.2949	protein_coding
ENSG00000068366	ACSL4	35.7886	-0.993039	0.320872	-3.09481	0.0019694	0.0193273	26.9724	17.6393	31.1672	26.6278	11.9403	21.8561	66.7105	65.4146	43.4117	32.3119	41.3121	34.1526	32.4933	30.3852	54.4341	protein_coding
ENSG00000105926	MPP6	28.2611	-2.94437	0.951999	-3.09283	0.00198257	0.0194433	3.37155	1.03761	4.02158	0	0.702368	23.0703	6.82266	51.4497	5.84388	2.93744	12.4897	203.549	3.61037	44.9448	60.0653	protein_coding
ENSG00000065154	OAT	7.49788	-1.91479	0.619161	-3.09256	0.0019844	0.0194479	5.9002	1.03761	4.02158	0	4.21421	0.607113	18.1938	5.14497	8.3484	17.6247	6.72523	10.9288	17.1492	5.0642	7.50816	protein_coding
ENSG00000154589	LY96	3.8553	-2.57051	0.831361	-3.09194	0.00198856	0.0194755	0	3.11283	2.01079	0	0.702368	0	9.09688	2.93998	5.00904	1.9583	8.64672	2.73221	9.02592	6.96328	5.63112	protein_coding
ENSG00000132394	EEFSEC	16.2903	1.0099	0.326667	3.09153	0.0019913	0.0194758	21.0722	12.4513	21.1133	38.4624	25.9876	23.6774	9.85496	9.55494	11.6878	8.81233	14.4112	12.2949	13.5389	13.9266	7.50816	protein_coding
ENSG00000183837	PNMA3	59.6852	2.73714	0.885337	3.09163	0.0019906	0.0194758	14.3291	1.03761	2.01079	624.274	71.6415	18.8205	29.5649	17.6399	10.0181	20.5621	24.0187	27.3221	6.31814	16.4587	11.2622	protein_coding
ENSG00000165949	IFI27	8.99811	-2.75535	0.89163	-3.09024	0.00199992	0.0195468	0	1.03761	3.01618	8.87593	1.40474	0.607113	25.7745	5.14497	1.66968	32.3119	18.2542	24.5898	7.22074	5.0642	0	protein_coding
ENSG00000114302	PRKAR2A	122.7	-1.3774	0.446281	-3.08639	0.00202602	0.0197453	8.42886	77.8206	64.3452	115.387	86.3913	27.3201	67.4686	120.539	126.061	249.683	180.62	211.746	120.045	202.568	182.073	protein_coding
ENSG00000136856	SLC2A8	15.6997	-3.47433	1.12559	-3.08668	0.00202403	0.0197453	0.842886	2.07522	0	8.87593	2.80947	0.607113	15.9195	0.734996	6.67872	9.79148	63.4093	2.73221	119.142	0	1.87704	protein_coding
ENSG00000164442	CITED2	35.5808	-2.12935	0.689792	-3.08695	0.00202222	0.0197453	5.05732	35.2787	9.04855	5.91728	2.1071	12.1423	39.4198	11.0249	17.5316	26.437	24.0187	65.5729	47.8374	16.4587	215.86	protein_coding
ENSG00000164951	PDP1	45.2289	1.72867	0.560122	3.08623	0.0020271	0.0197453	27.8153	60.1813	44.2373	269.236	53.38	15.7849	21.9841	22.7849	33.3936	21.5413	31.7046	2.73221	27.0778	24.055	22.5245	protein_coding
ENSG00000170525	PFKFB3	143.758	-2.65872	0.861414	-3.08645	0.00202559	0.0197453	14.3291	125.551	32.1726	0	13.345	19.4276	34.8714	271.948	106.86	149.81	24.9794	1065.56	15.3441	53.1741	228.999	protein_coding
ENSG00000059915	PSD	6.77791	4.95744	1.60653	3.0858	0.00203003	0.0197472	0	3.11283	18.0971	50.2969	25.9876	0	0	0	4.1742	0	0	0	0	0	0	protein_coding
ENSG00000175899	A2M	1.90004	-4.08053	1.32232	-3.08589	0.00202944	0.0197472	0	0	0	0	0	0	1.51615	3.67498	8.3484	0	1.92149	0	3.61037	3.79815	5.63112	protein_coding
ENSG00000141540	TTYH2	7.10527	-2.8419	0.921515	-3.08395	0.00204274	0.0198574	2.52866	3.11283	1.00539	0	0.702368	1.21423	6.06459	0	7.51356	8.81233	19.2149	1.3661	40.6166	3.16513	11.2622	protein_coding
ENSG00000185753	CXorf38	17.4556	-1.47358	0.477961	-3.08307	0.00204879	0.0199027	6.74309	9.33848	12.0647	0	7.72605	11.5352	19.7099	38.2198	20.871	19.583	10.5682	23.2237	18.9544	8.86235	54.4341	protein_coding
ENSG00000132199	ENOSF1	49.237	1.94327	0.630535	3.08193	0.00205661	0.0199383	41.3014	17.6393	69.3722	38.4624	139.069	224.632	18.1938	6.61496	17.5316	11.7498	28.8224	57.3763	53.2529	12.6605	1.87704	protein_coding
ENSG00000176945	MUC20	39.9711	2.44895	0.794527	3.08227	0.00205426	0.0199383	5.05732	47.73	29.1564	242.609	134.152	12.7494	3.79037	2.20499	53.4298	30.3536	12.4897	2.73221	9.92851	3.79815	9.3852	protein_coding
ENSG00000273253	AL022328.4	11.5799	-1.79347	0.58191	-3.08204	0.00205587	0.0199383	7.58598	3.11283	1.00539	11.8346	3.51184	3.64268	48.5167	11.0249	14.1923	16.6455	12.4897	13.661	12.6363	6.33025	7.50816	lncRNA
ENSG00000176476	SGF29	63.8061	0.856992	0.278169	3.08083	0.00206423	0.0199987	55.6305	60.1813	71.383	142.015	125.022	73.4607	37.9037	35.2798	55.0995	62.6655	53.8018	40.9831	46.0322	56.3392	41.2949	protein_coding
ENSG00000073464	CLCN4	3.33185	-4.40137	1.4289	-3.08025	0.00206826	0.0200242	0	1.03761	0	0	0	0	3.79037	33.0748	0.83484	0	4.80373	2.73221	1.80518	1.89908	0	protein_coding
ENSG00000075151	EIF4G3	101.925	-1.31112	0.425767	-3.07943	0.00207395	0.0200658	73.3311	35.2787	68.3668	17.7519	45.6539	79.5318	38.6618	74.2346	88.4931	301.578	109.525	136.61	118.24	161.421	180.196	protein_coding
ENSG00000153767	GTF2E1	20.8806	1.82189	0.591704	3.07906	0.00207657	0.0200777	25.2866	12.4513	26.1403	94.6766	47.0587	16.9992	18.1938	11.7599	15.0271	1.9583	20.1757	2.73221	14.4415	4.43118	1.87704	protein_coding
ENSG00000169255	B3GALNT1	3.1537	-3.27557	1.06519	-3.07509	0.00210438	0.0203329	0	0	2.01079	0	0.702368	0	5.30652	3.67498	4.1742	0	5.76448	1.3661	11.7337	5.0642	7.50816	protein_coding
ENSG00000112640	PPP2R5D	229.231	1.27586	0.414997	3.07439	0.00210934	0.0203617	169.42	312.32	226.214	846.172	455.837	117.78	110.679	78.6445	217.058	153.726	179.66	81.9662	135.389	224.091	129.516	protein_coding
ENSG00000178252	WDR6	248.624	1.27384	0.414355	3.07427	0.00211018	0.0203617	215.779	390.141	199.068	902.386	384.898	214.311	224.39	89.6695	158.62	144.914	290.145	79.234	226.551	132.302	76.9586	protein_coding
ENSG00000198695	ND6	278.469	-1.3855	0.450787	-3.07351	0.00211554	0.0203996	198.078	98.5728	115.62	73.9661	87.796	271.987	265.326	220.499	904.967	384.805	256.519	510.922	217.525	93.6877	476.768	protein_coding
ENSG00000081913	PHLPP1	69.2806	-1.63977	0.533574	-3.07319	0.00211784	0.0203998	53.1018	34.2411	10.0539	0	8.42842	73.4607	59.8878	80.1145	96.0066	146.872	78.7812	144.807	79.4281	61.4034	112.622	protein_coding
ENSG00000112290	WASF1	20.0541	-1.79307	0.583471	-3.07311	0.00211839	0.0203998	5.9002	22.8274	11.0593	0	5.61894	1.82134	30.3229	45.5697	45.0814	22.5204	5.76448	24.5898	20.7596	13.9266	45.0489	protein_coding
ENSG00000185842	DNAH14	10.8322	3.15212	1.02578	3.0729	0.00211988	0.0204004	21.915	30.0907	24.1295	5.91728	21.071	35.2126	0	0	0	0	9.60747	10.9288	3.61037	0	0	protein_coding
ENSG00000123178	SPRYD7	9.62534	-2.06107	0.670792	-3.0726	0.00212204	0.0204076	5.9002	5.18804	1.00539	8.87593	1.40474	0	2.27422	7.34996	27.5497	18.6038	13.4505	10.9288	13.5389	13.2935	15.0163	protein_coding
ENSG00000163993	S100P	15.615	2.99322	0.974473	3.07163	0.00212896	0.0204605	0.842886	111.024	45.2427	23.6691	15.4521	0.607113	2.27422	1.46999	0	3.91659	11.529	8.19662	8.12333	0	1.87704	protein_coding
ENSG00000138433	CIR1	218.051	-1.13474	0.369475	-3.07124	0.00213173	0.0204734	148.348	175.356	111.599	53.2556	97.6292	171.206	197.099	521.847	169.473	235.975	180.62	490.431	215.719	143.697	358.514	protein_coding
ENSG00000165629	ATP5C1	64.5875	-1.34342	0.437608	-3.06993	0.00214111	0.0205361	43.8301	33.2035	53.2859	0	16.1545	50.9975	141.76	96.2844	89.3279	60.7072	86.4672	36.8848	83.941	67.1007	108.868	protein_coding
ENSG00000249345	LINC02405	4.64141	5.37555	1.75094	3.0701	0.00213985	0.0205361	0	0	16.0863	14.7932	37.2255	0	1.51615	0	0	0	0	0	0	0	0	lncRNA
ENSG00000132463	GRSF1	174.283	1.21455	0.395803	3.06857	0.00215087	0.020616	180.378	156.679	168.906	733.743	231.079	123.244	136.453	66.1496	105.19	92.0399	173.895	110.654	110.116	148.761	76.9586	protein_coding
ENSG00000099910	KLHL22	25.2369	-1.30079	0.424596	-3.06359	0.00218697	0.0209481	10.1146	18.677	13.0701	8.87593	9.13079	20.0347	50.7909	36.7498	52.5949	17.6247	61.4878	19.1254	24.37	20.8898	15.0163	protein_coding
ENSG00000249526	AC008667.1	1.61147	3.64135	1.18946	3.06134	0.00220347	0.021092	1.68577	2.07522	1.00539	11.8346	4.21421	1.82134	0	0	0	0	0	0	0.902592	0.633025	0	lncRNA
ENSG00000147383	NSDHL	70.4654	1.39517	0.455774	3.0611	0.00220526	0.0210951	85.1315	78.8583	54.2913	289.947	130.64	38.8552	19.7099	58.0647	70.1266	26.437	43.2336	20.4915	47.8374	65.2016	28.1556	protein_coding
ENSG00000111452	ADGRD1	2.349	-3.71799	1.21473	-3.06075	0.00220781	0.0211055	0	0	0	2.95864	0	0	0.758074	4.40997	0.83484	1.9583	3.84299	1.3661	0.902592	5.0642	13.1393	protein_coding
ENSG00000256982	AC135782.1	26.4965	3.81276	1.24628	3.0593	0.00221857	0.0211943	0	10.3761	47.2535	0	281.65	19.4276	0	0	4.1742	8.81233	0	1.3661	16.2467	0.633025	7.50816	lncRNA
ENSG00000130755	GMFG	602.845	-0.954302	0.311984	-3.05881	0.00222214	0.0212143	396.157	622.565	482.589	165.684	337.137	306.592	1210.64	913.6	714.623	399.492	720.56	501.36	795.183	583.016	893.471	protein_coding
ENSG00000120688	WBP4	135.508	-1.18509	0.387466	-3.05857	0.00222396	0.0212176	85.9744	52.918	100.539	50.2969	75.8558	91.6741	89.4527	177.869	63.4479	175.268	99.9176	203.549	196.765	137.366	431.719	protein_coding
ENSG00000136950	ARPC5L	191.287	-1.71669	0.561327	-3.05826	0.00222625	0.0212253	87.6602	109.987	60.3237	127.222	51.2729	49.1762	108.405	661.496	106.025	173.309	76.8597	841.519	87.5514	108.88	219.614	protein_coding
ENSG00000163554	SPTA1	32.4921	-2.13681	0.698799	-3.05783	0.00222948	0.0212421	7.58598	19.7146	2.01079	5.91728	0.702368	27.3201	159.195	27.9298	45.9162	50.9157	5.76448	46.4475	43.3244	18.3577	26.2785	protein_coding
ENSG00000171067	C11orf24	12.0998	-1.25261	0.409687	-3.05747	0.00223214	0.0212533	5.05732	7.26326	7.03776	11.8346	3.51184	7.28536	10.613	9.55494	14.1923	14.6872	25.9402	12.2949	14.4415	20.8898	16.8934	protein_coding
ENSG00000030110	BAK1	59.6347	1.20945	0.395625	3.05706	0.00223521	0.0212685	53.1018	159.792	48.2589	180.477	63.2131	41.2837	19.7099	46.3047	32.5588	36.2285	59.5663	40.9831	27.9803	51.275	33.7867	protein_coding
ENSG00000175003	SLC22A1	2.52899	3.14164	1.02779	3.05669	0.00223795	0.0212805	1.68577	9.33848	5.02697	11.8346	2.1071	3.03557	2.27422	0	0	0	0	1.3661	0	1.26605	0	protein_coding
ENSG00000136807	CDK9	18.2065	-1.57909	0.516687	-3.05619	0.00224173	0.0213023	13.4862	6.22565	6.03237	2.95864	4.21421	14.5707	6.06459	33.8098	35.8981	26.437	9.60747	39.617	18.9544	13.9266	41.2949	protein_coding
ENSG00000106682	EIF4H	18	-1.68375	0.551596	-3.05251	0.0022694	0.0215511	7.58598	6.22565	17.0917	0	5.61894	7.89247	34.8714	30.1348	13.3574	29.3744	11.529	68.3051	9.02592	17.7247	11.2622	protein_coding
ENSG00000081087	OSTM1	26.1898	1.13881	0.373134	3.052	0.0022732	0.0215587	43.8301	23.865	49.2643	35.5037	42.8445	38.2481	16.6776	8.81995	15.0271	21.5413	41.3121	15.0271	8.12333	19.6238	13.1393	protein_coding
ENSG00000106853	PTGR1	2.06204	-4.18383	1.37083	-3.05203	0.00227299	0.0215587	0	0	0	0	0	0	0	2.20499	8.3484	1.9583	2.88224	5.46441	6.31814	0	3.75408	protein_coding
ENSG00000070961	ATP2B1	175.548	-1.96241	0.643333	-3.05038	0.00228548	0.0216609	134.019	47.73	123.663	11.8346	58.2966	7.28536	42.4521	629.891	113.538	95.9565	216.168	188.522	114.629	231.687	617.546	protein_coding
ENSG00000109320	NFKB1	156.471	-2.08998	0.685351	-3.0495	0.00229223	0.0217106	56.4734	168.093	17.0917	29.5864	15.4521	30.3557	75.8074	231.524	106.86	50.9157	162.366	1039.6	74.9151	72.1649	215.86	protein_coding
ENSG00000157191	NECAP2	51.2019	-1.13993	0.373839	-3.04925	0.00229413	0.0217142	33.7155	30.0907	38.205	26.6278	30.9042	18.8205	94.7592	46.3047	37.5678	36.2285	58.6055	62.8407	155.246	43.6787	54.4341	protein_coding
ENSG00000111885	MAN1A1	37.0625	-2.53621	0.832806	-3.04538	0.00232386	0.0219667	7.58598	44.6172	2.01079	0	0	2.42845	33.3552	29.3998	15.862	19.583	79.742	34.1526	192.252	40.5136	54.4341	protein_coding
ENSG00000185019	UBOX5	20.995	1.67977	0.551558	3.0455	0.00232297	0.0219667	18.5435	16.6017	18.0971	103.552	30.9042	30.3557	7.58074	15.4349	7.51356	4.89574	23.0579	9.56272	11.7337	17.0917	0	protein_coding
ENSG00000164077	MON1A	29.3444	1.87734	0.616622	3.04456	0.00233023	0.0220125	19.3864	15.5641	29.1564	183.436	47.0587	21.249	12.8873	4.40997	16.6968	16.6455	29.7831	2.73221	17.1492	20.2568	3.75408	protein_coding
ENSG00000086848	ALG9	18.0166	1.04686	0.343938	3.04374	0.00233653	0.0220575	29.501	26.9778	22.1187	26.6278	28.0947	21.8561	9.09688	21.3149	8.3484	10.7706	5.76448	15.0271	10.8311	11.3945	22.5245	protein_coding
ENSG00000100439	ABHD4	12.717	-2.02715	0.666173	-3.04298	0.00234247	0.0220991	0	2.07522	7.03776	17.7519	3.51184	1.21423	19.7099	31.6048	21.7058	13.7081	3.84299	20.4915	17.1492	25.321	5.63112	protein_coding
ENSG00000164463	CREBRF	182.293	-1.44427	0.474801	-3.04184	0.00235139	0.0221687	69.1167	53.9556	65.3506	79.8833	94.1173	173.634	66.7105	207.269	102.685	257.516	163.327	728.133	178.713	135.467	358.514	protein_coding
ENSG00000105856	HBP1	55.1407	-1.39333	0.458102	-3.04153	0.00235379	0.0221768	29.501	52.918	22.1187	5.91728	16.1545	37.641	68.2266	137.444	34.2285	42.1034	47.0766	151.637	43.3244	46.8439	91.9749	protein_coding
ENSG00000110315	RNF141	34.098	-1.42812	0.469743	-3.04021	0.00236417	0.0222321	12.6433	23.865	18.0971	5.91728	16.8568	22.4632	54.5813	22.7849	90.9976	34.2702	37.4691	6.83051	44.227	82.9263	37.5408	protein_coding
ENSG00000135686	KLHL36	72.5873	-1.25652	0.413304	-3.04019	0.00236429	0.0222321	32.0297	70.5574	17.0917	17.7519	17.5592	79.5318	160.712	117.599	69.2917	93.0191	67.2523	118.851	68.597	57.6053	101.36	protein_coding
ENSG00000151500	THYN1	106.705	1.10059	0.362001	3.0403	0.00236343	0.0222321	160.148	130.739	174.939	142.015	230.377	103.816	88.6946	39.6898	41.742	58.7489	117.211	27.3221	143.512	72.1649	69.4505	protein_coding
ENSG00000155368	DBI	392.748	-1.28037	0.421492	-3.03771	0.00238385	0.0224013	335.469	218.935	309.661	91.7179	202.984	107.459	245.616	787.18	363.99	335.848	502.47	370.214	192.252	1061.58	765.832	protein_coding
ENSG00000170791	CHCHD7	73.742	-1.41314	0.465234	-3.03749	0.00238555	0.0224026	41.3014	21.7898	58.3129	29.5864	47.0587	23.0703	264.568	71.2946	197.022	39.1659	53.8018	73.7695	57.7659	52.5411	75.0816	protein_coding
ENSG00000120278	PLEKHG1	26.4548	-3.04691	1.00322	-3.03713	0.00238844	0.0224152	26.9724	1.03761	0	0	0	0.607113	33.3552	30.1348	18.3665	27.4162	6.72523	65.5729	43.3244	2.5321	140.778	protein_coding
ENSG00000182871	COL18A1	47.9052	2.21348	0.729484	3.03431	0.00241087	0.0226109	9.27175	65.3693	7.03776	408.293	28.0947	26.713	24.2584	30.8698	25.0452	8.81233	25.9402	5.46441	12.6363	8.86235	31.9097	protein_coding
ENSG00000072163	LIMS2	242.603	2.8885	0.952233	3.0334	0.00241817	0.0226647	383.513	249.026	53.2859	2150.93	80.07	111.102	87.1785	61.0046	45.0814	22.5204	6.72523	1.3661	0.902592	348.797	37.5408	protein_coding
ENSG00000116209	TMEM59	69.6729	-1.00796	0.332353	-3.0328	0.00242298	0.0226949	59.002	41.5043	63.3398	14.7932	24.5829	53.426	156.163	95.5494	88.4931	66.5821	93.1924	60.1085	97.4799	63.3025	67.5734	protein_coding
ENSG00000144468	RHBDD1	55.1623	1.65992	0.547433	3.03219	0.0024279	0.0227262	42.9872	81.9711	48.2589	278.112	85.6889	27.3201	25.7745	15.4349	25.0452	31.3327	61.4878	2.73221	37.0063	39.8806	24.4015	protein_coding
ENSG00000134852	CLOCK	41.9232	-1.66657	0.549859	-3.0309	0.00243823	0.0227932	58.1592	20.7522	9.04855	5.91728	1.40474	12.1423	56.0975	33.8098	77.6401	48.9574	46.1158	31.4204	55.0581	76.596	95.729	protein_coding
ENSG00000228037	AL139246.3	3.51725	-2.61852	0.8639	-3.03104	0.0024371	0.0227932	0	2.07522	1.00539	2.95864	0.702368	0	11.3711	5.14497	4.1742	2.93744	7.68597	2.73221	6.31814	1.89908	3.75408	lncRNA
ENSG00000154655	L3MBTL4	3.39001	-4.39999	1.45254	-3.02917	0.00245224	0.0229093	0	1.03761	0	0	0	0	0	14.6999	10.8529	7.83319	0	1.3661	0	3.79815	11.2622	protein_coding
ENSG00000267278	MAP3K14-AS1	3.14069	4.71599	1.557	3.0289	0.00245449	0.0229155	2.52866	1.03761	0	38.4624	3.51184	0	0	0.734996	0.83484	0	0	0	0	0	0	lncRNA
ENSG00000134323	MYCN	4.97331	4.60377	1.52014	3.02852	0.00245755	0.0229292	0	6.22565	29.1564	0	10.5355	24.8916	3.79037	0	0	0	0	0	0	0	0	protein_coding
ENSG00000165476	REEP3	37.587	-1.21832	0.40247	-3.02711	0.00246904	0.0230214	21.0722	16.6017	30.1618	0	11.9403	40.6766	52.3071	21.3149	51.7601	56.7906	45.1551	56.0102	48.74	45.5778	65.6964	protein_coding
ENSG00000111252	SH2B3	59.635	-1.93245	0.638609	-3.02603	0.00247787	0.0230888	13.4862	49.8052	13.0701	8.87593	10.5355	35.8197	15.9195	108.044	20.871	132.185	44.1943	307.373	25.2726	71.5318	37.5408	protein_coding
ENSG00000149823	VPS51	257.488	1.48255	0.490496	3.02256	0.00250646	0.0233401	154.248	323.734	147.793	1408.31	298.506	185.777	111.437	135.974	115.208	161.559	97.9962	159.834	159.759	312.081	90.0979	protein_coding
ENSG00000117016	RIMS3	11.1326	1.88662	0.624342	3.02177	0.00251302	0.0233861	4.21443	48.7676	23.1241	11.8346	23.1781	6.67825	4.54844	5.87997	5.00904	0.979148	1.92149	2.73221	3.61037	9.49538	15.0163	protein_coding
ENSG00000167984	NLRC3	28.7084	1.37622	0.455505	3.0213	0.00251695	0.0233924	50.5732	70.5574	36.1942	17.7519	22.4758	75.8891	36.3875	12.4949	15.0271	10.7706	20.1757	6.83051	27.0778	22.7889	5.63112	protein_coding
ENSG00000183734	ASCL2	8.3015	-2.72695	0.902549	-3.02139	0.00251619	0.0233924	4.21443	0	1.00539	5.91728	0	1.82134	4.54844	10.2899	19.2013	1.9583	45.1551	2.73221	20.7596	3.16513	3.75408	protein_coding
ENSG00000223969	AC002456.1	2.26352	-4.32866	1.43353	-3.01958	0.00253122	0.0235098	0	0	0	0	0	0	9.85496	1.46999	1.66968	0	0.960747	15.0271	1.80518	3.16513	0	lncRNA
ENSG00000182934	SRPR	47.8505	-1.27797	0.423288	-3.01915	0.00253484	0.0235283	28.6581	21.7898	29.1564	2.95864	16.1545	51.6046	57.6136	102.164	37.5678	98.894	38.4299	76.5017	59.5711	29.1192	67.5734	protein_coding
ENSG00000135218	CD36	28.6439	-2.4707	0.818965	-3.01686	0.00255409	0.0236916	1.68577	1.03761	8.04315	29.5864	8.42842	1.21423	42.4521	7.34996	73.4659	29.3744	99.9176	17.7593	88.454	20.8898	0	protein_coding
ENSG00000125656	CLPP	77.0356	0.947829	0.314237	3.01629	0.0025589	0.0237209	68.2738	203.371	95.5125	109.47	91.3079	83.7816	46.2425	53.6547	56.7691	40.1451	53.8018	28.6882	82.1359	84.1923	58.1882	protein_coding
ENSG00000104611	SH2D4A	2.47098	-4.46086	1.47932	-3.01547	0.00256577	0.0237693	0	0	0	0	0	0	0	0	1.66968	2.93744	6.72523	2.73221	19.857	1.26605	1.87704	protein_coding
ENSG00000148334	PTGES2	46.0333	1.46486	0.485929	3.01455	0.00257358	0.0238264	65.7451	26.9778	24.1295	195.27	106.058	32.177	18.9518	13.2299	27.5497	34.2702	28.8224	12.2949	24.37	48.7429	31.9097	protein_coding
ENSG00000170915	PAQR8	86.9016	2.72851	0.905425	3.01352	0.00258238	0.0238924	80.9171	33.2035	44.2373	713.033	120.807	72.2465	53.8232	0	42.5769	14.6872	79.742	2.73221	31.5907	13.9266	0	protein_coding
ENSG00000096968	JAK2	34.3103	-1.19964	0.398148	-3.01305	0.00258633	0.0239024	31.1868	20.7522	10.0539	11.8346	11.9403	27.9272	33.3552	21.3149	39.2375	41.1242	95.1139	60.1085	43.3244	37.3485	30.0326	protein_coding
ENSG00000175048	ZDHHC14	27.2989	-2.15405	0.714918	-3.013	0.00258678	0.0239024	3.37155	5.18804	4.02158	35.5037	8.42842	1.82134	9.09688	2.20499	27.5497	62.6655	74.9382	31.4204	94.7722	27.8531	20.6474	protein_coding
ENSG00000149257	SERPINH1	5.04011	-3.05076	1.01286	-3.01202	0.00259518	0.0239646	4.21443	0	1.00539	0	0	0	25.7745	5.87997	15.0271	1.9583	6.72523	1.3661	3.61037	2.5321	7.50816	protein_coding
ENSG00000126860	EVI2A	30.025	-1.33759	0.44436	-3.01015	0.00261116	0.0240863	17.7006	4.15043	31.1672	17.7519	14.0474	9.71381	78.8397	22.7849	35.0633	36.2285	26.9009	66.939	24.37	23.4219	41.2949	protein_coding
ENSG00000163577	EIF5A2	4.36396	2.68108	0.890698	3.01009	0.0026117	0.0240863	12.6433	4.15043	7.03776	23.6691	4.91658	1.82134	5.30652	1.46999	2.50452	0.979148	0.960747	0	0	0	0	protein_coding
ENSG00000132153	DHX30	169.041	0.591014	0.196514	3.00749	0.00263411	0.0242774	194.707	236.575	234.257	177.519	203.687	222.203	148.582	145.529	121.887	170.372	79.742	137.976	140.804	177.247	144.532	protein_coding
ENSG00000163462	TRIM46	12.6705	1.88574	0.627067	3.00725	0.00263626	0.0242816	12.6433	6.22565	27.1456	26.6278	48.4634	15.1778	9.85496	0.734996	4.1742	5.87489	10.5682	0	9.92851	10.7614	1.87704	protein_coding
ENSG00000010270	STARD3NL	18.0272	-1.11281	0.370141	-3.00645	0.00264318	0.0243188	6.74309	12.4513	16.0863	5.91728	10.5355	10.3209	34.8714	13.9649	14.1923	21.5413	33.6261	25.956	18.9544	17.0917	28.1556	protein_coding
ENSG00000253773	C8orf37-AS1	3.346	4.081	1.35744	3.00639	0.00264368	0.0243188	0	5.18804	5.02697	20.7105	3.51184	12.1423	0	0	0	0	0	0	3.61037	0	0	lncRNA
ENSG00000187134	AKR1C1	3.13022	4.03481	1.34229	3.00591	0.00264786	0.0243417	24.4437	0	14.0755	0	2.80947	1.82134	0	0	0	0.979148	1.92149	0	0.902592	0	0	protein_coding
ENSG00000136877	FPGS	139.806	-0.804131	0.26754	-3.00565	0.00265016	0.0243473	89.346	104.798	85.4585	109.47	118.7	72.8536	80.3558	255.044	176.151	213.454	148.916	121.583	165.174	141.798	213.982	protein_coding
ENSG00000178562	CD28	16.1748	2.52287	0.839951	3.00359	0.00266811	0.024485	69.9596	9.33848	34.1834	32.5451	29.4995	15.7849	7.58074	4.40997	0.83484	1.9583	0.960747	32.7865	0.902592	0	1.87704	protein_coding
ENSG00000273456	AC064836.3	34.8206	2.10838	0.701964	3.00354	0.00266855	0.024485	99.4606	10.3761	79.4261	76.9247	103.248	16.3921	11.3711	6.61496	12.5226	3.91659	1.92149	2.73221	6.31814	31.0182	60.0653	lncRNA
ENSG00000204628	GNB2L1	1932.41	-1.07303	0.35729	-3.00326	0.00267104	0.0244922	1194.37	915.171	1196.42	384.624	932.745	2345.28	2416.74	2085.18	1430.92	2174.69	1838.87	4878.35	2132.82	2482.72	2577.17	protein_coding
ENSG00000100814	CCNB1IP1	45.3351	-1.57901	0.526123	-3.00121	0.00268906	0.024601	18.5435	25.9402	19.1025	0	18.9639	37.641	34.8714	61.7396	55.0995	44.0617	19.2149	161.2	27.9803	43.0457	112.622	protein_coding
ENSG00000146592	CREB5	32.9983	-3.06993	1.0228	-3.0015	0.00268653	0.024601	2.52866	13.4889	7.03776	11.8346	1.40474	1.21423	2.27422	11.0249	0.83484	153.726	5.76448	204.915	58.6685	20.2568	0	protein_coding
ENSG00000149679	CABLES2	19.2401	1.20404	0.401194	3.00114	0.00268975	0.024601	26.1295	35.2787	32.1726	35.5037	36.5231	10.928	28.8068	10.2899	10.8529	10.7706	7.68597	6.83051	13.5389	12.0275	11.2622	protein_coding
ENSG00000250722	SEPP1	5.29467	-5.01432	1.67063	-3.00146	0.00268692	0.024601	0	0	0	2.95864	0	0	9.09688	2.20499	33.3936	0	0	0	3.61037	0	28.1556	protein_coding
ENSG00000172164	SNTB1	4.05754	-2.42519	0.808253	-3.00053	0.00269513	0.0246346	0.842886	0	2.01079	0	0	3.03557	8.33881	10.2899	5.00904	1.9583	6.72523	10.9288	5.41555	4.43118	1.87704	protein_coding
ENSG00000106069	CHN2	18.0433	2.42581	0.809304	2.99741	0.00272288	0.0248226	36.2441	9.33848	92.4963	26.6278	39.3326	7.28536	0	27.1948	0.83484	1.9583	4.80373	8.19662	6.31814	0.633025	9.3852	protein_coding
ENSG00000114784	EIF1B	64.6046	-1.71003	0.570502	-2.99741	0.00272284	0.0248226	25.2866	52.918	34.1834	2.95864	14.7497	31.5699	92.485	158.759	43.4117	52.874	21.1364	266.39	36.1037	40.5136	95.729	protein_coding
ENSG00000156467	UQCRB	1045.27	-0.741358	0.247345	-2.99727	0.00272413	0.0248226	564.734	1043.83	815.375	340.244	953.816	744.321	1388.79	1533.2	1192.99	1021.25	991.49	1095.61	1225.72	1157.17	1610.5	protein_coding
ENSG00000156671	SAMD8	13.0527	-2.37603	0.792739	-2.99724	0.00272432	0.0248226	4.21443	4.15043	4.02158	0	4.21421	4.24979	3.03229	36.7498	10.8529	5.87489	1.92149	54.6441	3.61037	5.69723	52.5571	protein_coding
ENSG00000276718	AC005840.4	24.527	1.8806	0.627434	2.99729	0.00272391	0.0248226	17.7006	8.30087	22.1187	133.139	57.5942	24.8916	22.7422	4.40997	5.00904	12.7289	15.3719	6.83051	28.8829	4.43118	3.75408	lncRNA
ENSG00000136156	ITM2B	235.781	-1.01855	0.33994	-2.99626	0.00273317	0.0248874	130.647	174.318	222.192	47.3383	98.3315	197.919	291.858	414.538	187.839	263.391	351.633	433.055	324.03	146.229	253.4	protein_coding
ENSG00000066294	CD84	150.789	2.26545	0.75676	2.99362	0.00275688	0.0250557	53.9447	12.4513	665.571	440.838	489.551	61.9255	17.4357	79.3795	20.871	142.956	102.8	94.2611	62.2788	4.43118	13.1393	protein_coding
ENSG00000150527	CTAGE5	28.3643	-1.10661	0.36962	-2.99391	0.00275424	0.0250557	8.42886	16.6017	15.0809	14.7932	8.42842	35.8197	31.8391	52.1847	35.0633	28.3953	42.2728	31.4204	37.9089	24.055	43.1719	protein_coding
ENSG00000219626	FAM228B	79.0982	-1.04475	0.348993	-2.99362	0.00275685	0.0250557	49.7303	48.7676	38.205	26.6278	38.6302	84.3887	56.0975	185.219	111.034	110.644	78.7812	47.8136	118.24	72.1649	120.131	protein_coding
ENSG00000162882	HAAO	10.618	-2.80917	0.938609	-2.9929	0.00276336	0.0250988	0	8.30087	0	5.91728	0	1.21423	4.54844	4.40997	10.8529	22.5204	59.5663	6.83051	24.37	8.86235	1.87704	protein_coding
ENSG00000110852	CLEC2B	144.749	-2.50063	0.835693	-2.99228	0.00276899	0.025134	24.4437	142.152	27.1456	0	3.51184	30.3557	55.3394	210.944	39.2375	59.728	73.9775	1071.02	119.142	66.4676	247.769	protein_coding
ENSG00000183020	AP2A2	106.687	1.15819	0.387153	2.99155	0.00277569	0.025179	96.0891	247.988	60.3237	233.733	61.106	259.237	54.5813	52.9197	60.1085	80.2902	97.0354	69.6712	45.1296	108.88	73.2045	protein_coding
ENSG00000114796	KLHL24	82.1409	-1.30012	0.435041	-2.9885	0.00280347	0.0254149	37.9299	54.9933	42.2266	17.7519	44.2492	61.9255	105.372	130.829	33.3936	135.122	39.3906	255.461	79.4281	60.7704	133.27	protein_coding
ENSG00000151151	IPMK	38.2691	-1.5642	0.523531	-2.9878	0.00280998	0.0254579	20.2293	16.6017	23.1241	0	7.72605	34.6055	130.389	41.8948	31.7239	35.2493	25.9402	72.4034	38.8115	20.2568	75.0816	protein_coding
ENSG00000197520	FAM177B	2.40136	-3.94807	1.32152	-2.98751	0.00281259	0.0254655	0	0	0	0	0.702368	0	1.51615	3.67498	2.50452	0	3.84299	1.3661	7.22074	15.1926	0	protein_coding
ENSG00000115457	IGFBP2	44.8385	2.59343	0.868804	2.98505	0.00283528	0.0256548	47.2016	11.4137	334.796	14.7932	127.831	1.82134	18.9518	2.20499	3.33936	0.979148	38.4299	13.661	27.0778	3.79815	26.2785	protein_coding
ENSG00000087095	NLK	53.8975	1.2313	0.412783	2.98293	0.00285503	0.0258173	68.2738	48.7676	38.205	186.394	94.8197	60.7113	28.8068	12.4949	45.0814	30.3536	61.4878	34.1526	47.8374	34.1834	16.8934	protein_coding
ENSG00000145911	N4BP3	14.1223	-3.24338	1.0875	-2.98241	0.00285984	0.0258446	0	0	2.01079	14.7932	0.702368	0	7.58074	22.0499	5.00904	42.1034	0.960747	77.8679	1.80518	3.16513	33.7867	protein_coding
ENSG00000049239	H6PD	175.433	1.78861	0.59996	2.98122	0.00287102	0.0259293	141.605	109.987	161.868	914.221	386.302	123.851	122.808	58.7997	65.9524	50.9157	194.071	10.9288	201.278	58.8713	30.0326	protein_coding
ENSG00000132906	CASP9	6.67391	-1.98577	0.666325	-2.98018	0.00288077	0.0259807	1.68577	1.03761	6.03237	2.95864	2.1071	1.21423	27.2907	5.14497	5.00904	9.79148	8.64672	9.56272	10.8311	3.16513	5.63112	protein_coding
ENSG00000160801	PTH1R	3.15669	-4.82374	1.61864	-2.98012	0.00288136	0.0259807	0	0	0	0	0	0	0	0	1.66968	10.7706	0.960747	0	16.2467	15.8256	1.87704	protein_coding
ENSG00000180694	TMEM64	4.60795	-2.62683	0.881531	-2.97985	0.00288394	0.0259807	3.37155	3.11283	0	0	0	0	9.09688	8.08495	10.0181	11.7498	0.960747	10.9288	3.61037	4.43118	3.75408	protein_coding
ENSG00000183624	HMCES	162.789	-1.85816	0.623555	-2.97994	0.00288302	0.0259807	65.7451	115.175	85.4585	8.87593	46.3563	55.8544	832.365	278.563	123.556	55.8115	53.8018	348.356	88.454	56.3392	227.122	protein_coding
ENSG00000147677	EIF3H	238.32	-1.01009	0.339011	-2.97954	0.00288683	0.0259905	149.191	218.935	145.782	44.3796	96.2244	228.882	338.101	271.948	231.251	194.851	229.618	543.709	251.823	327.907	302.203	protein_coding
ENSG00000170522	ELOVL6	14.9862	2.00171	0.671883	2.97926	0.00288946	0.0259979	56.4734	6.22565	37.1996	5.91728	22.4758	35.2126	11.3711	1.46999	5.84388	0.979148	0.960747	6.83051	18.0518	12.0275	3.75408	protein_coding
ENSG00000110693	SOX6	5.87224	-2.73643	0.91858	-2.97897	0.00289215	0.0260059	0	2.07522	3.01618	0	0.702368	1.82134	25.0164	10.2899	10.8529	5.87489	1.92149	1.3661	20.7596	0.633025	3.75408	protein_coding
ENSG00000148606	POLR3A	59.7056	0.874578	0.293645	2.97835	0.00289805	0.0260426	54.7876	61.2189	71.383	144.973	98.3315	66.1753	43.2102	22.0499	65.1175	47.9783	46.1158	35.5187	42.4218	49.376	46.926	protein_coding
ENSG00000146830	GIGYF1	508.182	1.45195	0.487643	2.97748	0.00290633	0.0261007	349.798	500.127	206.106	2893.55	611.763	367.303	350.23	256.514	399.054	218.35	328.575	277.319	381.796	309.549	172.688	protein_coding
ENSG00000110841	PPFIBP1	55.8152	-2.41676	0.811797	-2.97705	0.00291036	0.0261112	3.37155	11.4137	6.03237	0	0.702368	69.2109	64.4363	78.6445	51.7601	138.06	35.5476	254.095	79.4281	8.86235	35.6637	protein_coding
ENSG00000137193	PIM1	49.2203	-1.99684	0.67085	-2.97659	0.00291475	0.0261112	14.3291	17.6393	32.1726	5.91728	2.80947	31.5699	275.181	40.4248	35.8981	48.9574	14.4112	53.278	83.0385	7.5963	75.0816	protein_coding
ENSG00000183648	NDUFB1	163.092	-0.957448	0.321628	-2.97688	0.00291197	0.0261112	143.291	105.836	176.949	41.421	83.5818	70.4251	332.036	201.389	193.683	115.539	206.561	136.61	201.278	199.403	238.384	protein_coding
ENSG00000240583	AQP1	19.0814	-2.55567	0.85857	-2.97666	0.00291405	0.0261112	0	11.4137	9.04855	0	5.61894	2.42845	93.2431	19.8449	9.18324	6.85404	7.68597	27.3221	56.8633	36.7155	0	protein_coding
ENSG00000197150	ABCB8	18.4269	1.49807	0.503329	2.97632	0.0029173	0.0261177	11.8004	14.5265	26.1403	71.0074	40.035	19.4276	20.468	3.67498	9.18324	4.89574	8.64672	10.9288	5.41555	18.9908	11.2622	protein_coding
ENSG00000102316	MAGED2	150.927	1.33739	0.449446	2.97563	0.00292385	0.0261513	135.705	185.732	149.804	547.349	305.53	100.174	133.421	81.5845	123.556	31.3327	146.994	25.956	121.85	84.8254	90.0979	protein_coding
ENSG00000105619	TFPT	54.926	0.861768	0.289617	2.97555	0.00292468	0.0261513	52.259	64.3317	85.4585	115.387	93.415	44.9264	37.1456	27.1948	38.4027	38.1868	56.684	38.2509	55.9607	50.009	26.2785	protein_coding
ENSG00000167118	URM1	136.437	0.926905	0.311635	2.97433	0.00293632	0.026239	266.352	128.663	152.82	307.699	167.164	125.065	47.0006	134.504	75.9705	83.2276	85.5064	109.288	107.408	160.155	95.729	protein_coding
ENSG00000076864	RAP1GAP	33.135	5.01955	1.68789	2.97386	0.00294083	0.026263	0	1.03761	17.0917	399.417	57.5942	0	4.54844	0.734996	0	3.91659	0	5.46441	7.22074	0	0	protein_coding
ENSG00000102100	SLC35A2	22.9063	-1.53424	0.516186	-2.97227	0.00295611	0.0263831	8.42886	12.4513	16.0863	2.95864	6.32131	15.7849	47.0006	29.3998	30.8891	9.79148	21.1364	69.6712	21.6622	6.96328	45.0489	protein_coding
ENSG00000047249	ATP6V1H	36.0719	-0.851629	0.286705	-2.97041	0.00297406	0.0265268	24.4437	32.1659	28.151	20.7105	13.345	26.713	48.5167	56.5947	56.7691	42.1034	44.1943	42.3492	27.0778	31.0182	46.926	protein_coding
ENSG00000174915	PTDSS2	70.5721	1.3684	0.46073	2.97007	0.0029773	0.0265393	49.7303	124.513	41.2212	325.451	94.8197	38.8552	37.1456	33.8098	45.0814	40.1451	32.6654	30.0543	49.6426	81.6602	33.7867	protein_coding
ENSG00000151612	ZNF827	144.483	1.57962	0.531924	2.96963	0.00298154	0.0265606	269.724	240.725	122.658	221.898	164.354	422.551	115.985	12.4949	59.2737	175.268	52.8411	150.271	82.1359	9.49538	67.5734	protein_coding
ENSG00000177694	NAALADL2	1.7169	4.23986	1.42786	2.96938	0.00298397	0.0265658	1.68577	0	1.00539	5.91728	2.80947	13.3565	0	0	0	0.979148	0	0	0	0	0	protein_coding
ENSG00000100441	KHNYN	82.8266	-0.851405	0.286815	-2.96849	0.00299271	0.0266186	42.1443	77.8206	45.2427	73.9661	48.4634	49.7833	137.969	84.5245	86.8234	77.3527	88.3887	170.763	77.6229	61.4034	120.131	protein_coding
ENSG00000105379	ETFB	195.805	1.44539	0.486926	2.96839	0.0029936	0.0266186	213.25	196.108	180.971	875.758	313.959	118.387	48.5167	141.119	93.5021	59.728	179.66	45.0814	189.544	210.164	71.3275	protein_coding
ENSG00000122557	HERPUD2	62.6468	-1.14642	0.386325	-2.96749	0.00300245	0.0266591	26.1295	72.6326	40.2158	26.6278	24.5829	26.1059	78.8397	69.8246	46.7511	87.1442	53.8018	189.888	53.2529	53.8071	90.0979	protein_coding
ENSG00000159140	SON	1871.72	-1.2837	0.432606	-2.96736	0.00300371	0.0266591	1152.23	1035.53	1263.78	272.195	801.402	1505.64	1152.27	4229.17	2699.04	1702.74	1461.3	4420.71	1121.92	1209.08	4048.77	protein_coding
ENSG00000166900	STX3	57.8921	-2.13131	0.7182	-2.96757	0.00300162	0.0266591	0	19.7146	45.2427	35.5037	5.61894	10.3209	36.3875	68.3546	42.5769	46.02	47.0766	330.597	56.8633	18.9908	105.114	protein_coding
ENSG00000155961	RAB39B	12.5091	2.07482	0.699319	2.96692	0.00300801	0.0266808	16.0148	12.4513	13.0701	59.1728	27.3924	12.1423	8.33881	4.40997	20.0362	0.979148	0	1.3661	7.22074	3.16513	1.87704	protein_coding
ENSG00000144036	EXOC6B	9.37063	2.0833	0.70256	2.9653	0.00302384	0.0268046	9.27175	13.4889	28.151	8.87593	28.0947	13.9636	4.54844	2.20499	8.3484	3.91659	0	0	0.902592	1.89908	16.8934	protein_coding
ENSG00000100014	SPECC1L	73.5727	1.10195	0.371685	2.96474	0.00302941	0.0268301	64.0594	138.002	72.3884	183.436	130.64	65.5682	59.8878	30.8698	58.4388	34.2702	34.5869	34.1526	57.7659	107.614	31.9097	protein_coding
ENSG00000175213	ZNF408	62.8553	1.84101	0.620991	2.96463	0.00303044	0.0268301	32.0297	145.265	23.1241	390.541	56.8918	18.8205	16.6776	24.2549	20.871	17.6247	34.5869	83.3323	27.0778	36.7155	15.0163	protein_coding
ENSG00000127824	TUBA4A	222.572	-2.00515	0.67655	-2.96378	0.00303883	0.0268878	5.9002	268.741	107.577	47.3383	23.1781	22.4632	103.098	271.948	127.731	92.0399	123.936	657.095	639.035	275.999	572.497	protein_coding
ENSG00000130812	ANGPTL6	15.0253	2.59292	0.875088	2.96304	0.00304614	0.026936	8.42886	78.8583	6.03237	2.95864	21.7734	62.5327	5.30652	15.4349	1.66968	12.7289	1.92149	6.83051	0.902592	0	0	protein_coding
ENSG00000102145	GATA1	3.08973	-4.22413	1.42636	-2.96147	0.00306175	0.0270168	0	0	0	2.95864	0	0	16.6776	0	10.0181	0.979148	2.88224	1.3661	10.8311	0.633025	0	protein_coding
ENSG00000139428	MMAB	46.1699	1.07266	0.362196	2.96155	0.00306097	0.0270168	101.989	51.8804	36.1942	88.7593	74.451	52.8188	15.9195	17.6399	34.2285	32.3119	47.0766	19.1254	32.4933	59.5044	28.1556	protein_coding
ENSG00000160097	FNDC5	2.12145	-4.23672	1.43067	-2.96136	0.00306279	0.0270168	0	0	0	0	0	0	3.03229	0	0.83484	19.583	0.960747	2.73221	0.902592	1.89908	1.87704	protein_coding
ENSG00000264364	DYNLL2	459.016	1.24364	0.419881	2.96189	0.00305756	0.0270168	257.923	864.328	386.071	1819.57	634.941	256.809	187.244	366.028	424.099	210.517	248.833	441.251	287.024	275.366	225.245	protein_coding
ENSG00000100253	MIOX	2.89381	-4.69259	1.5853	-2.96007	0.00307567	0.0271137	0	0	0	0	0	0	0	3.67498	5.00904	0	0.960747	4.09831	0	22.1559	7.50816	protein_coding
ENSG00000104695	PPP2CB	79.4188	0.969956	0.327738	2.95955	0.00308089	0.0271264	80.9171	117.25	84.4531	192.312	139.771	64.354	58.3717	30.8698	93.5021	42.1034	72.056	34.1526	72.2074	62.0365	46.926	protein_coding
ENSG00000163110	PDLIM5	24.7197	2.03482	0.687556	2.95949	0.00308144	0.0271264	37.087	33.2035	53.2859	85.8006	31.6066	31.5699	14.4034	4.40997	3.33936	0.979148	44.1943	0	18.9544	6.33025	5.63112	protein_coding
ENSG00000173818	ENDOV	50.846	1.04112	0.351806	2.95936	0.00308276	0.0271264	77.5455	75.7454	46.2481	112.428	75.1534	55.2473	25.0164	13.9649	45.0814	64.6238	40.3514	19.1254	42.4218	24.688	45.0489	protein_coding
ENSG00000155755	TMEM237	13.973	1.52894	0.516724	2.9589	0.00308739	0.0271506	24.4437	16.6017	22.1187	38.4624	25.2853	13.3565	5.30652	22.0499	8.3484	8.81233	5.76448	1.3661	12.6363	3.16513	1.87704	protein_coding
ENSG00000268858	AL118506.1	13.7275	1.62424	0.54927	2.95708	0.00310568	0.0272947	22.7579	20.7522	10.0539	47.3383	17.5592	20.6418	9.85496	0	5.84388	9.79148	10.5682	6.83051	12.6363	1.89908	9.3852	lncRNA
ENSG00000117758	STX12	42.1912	-0.837086	0.283141	-2.95643	0.00311222	0.0273355	29.501	12.4513	31.1672	32.5451	31.6066	33.9983	42.4521	50.7147	44.2465	36.2285	65.3308	53.278	63.1814	36.7155	69.4505	protein_coding
ENSG00000234883	MIR155HG	13.0572	-1.64151	0.555274	-2.95622	0.00311433	0.0273373	8.42886	7.26326	3.01618	14.7932	0.702368	3.64268	29.5649	17.6399	10.8529	5.87489	12.4897	17.7593	34.2985	10.7614	18.7704	lncRNA
ENSG00000237945	LINC00649	131.951	1.63792	0.554163	2.95567	0.00311989	0.0273574	246.966	91.3096	137.739	505.928	290.78	64.9611	103.098	106.574	171.142	46.02	70.1345	9.56272	33.3959	24.688	76.9586	lncRNA
ENSG00000239998	LILRA2	100.135	-2.46378	0.833591	-2.95562	0.00312043	0.0273574	0.842886	135.927	7.03776	11.8346	0.702368	5.46402	237.277	125.684	93.5021	169.393	108.564	12.2949	146.22	154.458	292.818	protein_coding
ENSG00000112977	DAP	46.5597	-1.28889	0.436157	-2.9551	0.00312572	0.0273849	24.4437	30.0907	34.1834	5.91728	7.02368	44.9264	70.5009	94.8145	35.8981	99.8731	52.8411	43.7153	56.8633	27.8531	69.4505	protein_coding
ENSG00000168802	CHTF8	384.3	1.58889	0.537709	2.95493	0.00312737	0.0273849	511.632	450.322	314.688	1656.84	632.834	283.522	139.486	73.4996	429.108	152.747	400.631	28.6882	294.245	287.393	108.868	protein_coding
ENSG00000111231	GPN3	10.453	-1.32386	0.448073	-2.95456	0.00313113	0.0274012	2.52866	6.22565	6.03237	8.87593	6.32131	4.85691	28.0487	11.0249	10.8529	13.7081	17.2934	10.9288	9.92851	12.6605	7.50816	protein_coding
ENSG00000065665	SEC61A2	33.7717	-1.1056	0.374282	-2.95393	0.00313759	0.027424	13.4862	46.6924	14.0755	23.6691	14.0474	9.71381	48.5167	42.6298	41.742	30.3536	24.0187	58.7424	51.4477	40.5136	46.926	protein_coding
ENSG00000077684	JADE1	114.831	0.888716	0.300878	2.95374	0.00313946	0.027424	191.335	145.265	143.771	192.312	182.616	99.5666	122.808	83.7895	123.556	45.0408	89.3494	58.7424	129.071	64.5686	50.6801	protein_coding
ENSG00000248092	NNT-AS1	58.2176	0.95606	0.323656	2.95394	0.00313744	0.027424	106.204	49.8052	84.4531	79.8833	86.3913	86.8172	51.549	37.4848	77.6401	59.728	42.2728	30.0543	38.8115	21.5229	20.6474	lncRNA
ENSG00000132846	ZBED3	97.756	1.14342	0.387206	2.953	0.00314702	0.0274734	57.3163	345.524	110.593	133.139	133.45	94.1025	97.0334	68.3546	69.2917	88.1233	64.37	46.4475	79.4281	28.4861	50.6801	protein_coding
ENSG00000130299	GTPBP3	81.4991	1.35879	0.460186	2.9527	0.00315009	0.0274835	79.2313	138.002	47.2535	343.203	113.784	54.6402	60.6459	28.6648	65.9524	61.6863	66.2915	13.661	58.6685	60.7704	30.0326	protein_coding
ENSG00000119559	C19orf25	61.0637	1.69966	0.575695	2.95236	0.00315356	0.0274964	50.5732	46.6924	41.2212	343.203	111.677	37.0339	37.9037	17.6399	31.7239	30.3536	64.37	5.46441	46.9348	41.7797	9.3852	protein_coding
ENSG00000133247	SUV420H2	48.1692	1.40141	0.474702	2.95218	0.00315539	0.0274964	56.4734	251.101	43.232	26.6278	48.4634	34.6055	40.936	24.9899	39.2375	40.1451	24.9794	31.4204	22.5648	18.9908	18.7704	protein_coding
ENSG00000141956	PRDM15	72.8784	1.60048	0.542236	2.95164	0.0031609	0.0275278	39.6157	63.2941	47.2535	437.879	97.6292	50.3904	35.6295	44.8347	59.2737	36.2285	68.213	12.2949	32.4933	370.32	18.7704	protein_coding
ENSG00000125351	UPF3B	309.418	-1.50442	0.509785	-2.95109	0.00316657	0.0275438	143.291	76.783	174.939	85.8006	132.748	266.523	175.873	490.977	437.456	344.66	153.719	538.244	193.155	101.917	1325.19	protein_coding
ENSG00000133612	AGAP3	143.454	2.775	0.940308	2.95116	0.00316583	0.0275438	123.061	34.2411	65.3506	1381.69	149.604	12.1423	12.1292	2.20499	50.9253	99.8731	135.465	13.661	59.5711	0.633025	11.2622	protein_coding
ENSG00000042062	FAM65C	3.23844	-4.36731	1.48004	-2.95081	0.00316944	0.0275501	0	0	0	0	0.702368	0	28.0487	2.93998	7.51356	2.93744	1.92149	0	4.51296	0	0	protein_coding
ENSG00000102158	MAGT1	79.1979	-1.42606	0.483305	-2.95064	0.00317113	0.0275501	42.1443	41.5043	25.1349	20.7105	49.1658	54.6402	44.7263	190.364	98.5112	47.9783	45.1551	233.604	46.0322	45.5778	202.72	protein_coding
ENSG00000276778	LINC02227	10.3966	-6.04323	2.04865	-2.94986	0.00317913	0.027603	0.842886	0	0	0	0	0	0	38.9548	51.7601	0	4.80373	46.4475	0	0	13.1393	lncRNA
ENSG00000271046	AL512631.1	3.03932	-4.75702	1.61274	-2.94965	0.00318138	0.0276059	0	0	0	0	0	0	19.7099	10.2899	0.83484	0	0.960747	0	0	2.5321	11.2622	lncRNA
ENSG00000251136	AF117829.1	22.0997	-2.02238	0.6857	-2.94937	0.0031842	0.0276137	2.52866	13.4889	0	2.95864	0.702368	25.4988	15.9195	28.6648	30.8891	36.2285	31.7046	61.4746	48.74	13.9266	18.7704	lncRNA
ENSG00000214145	LINC00887	6.18842	4.45914	1.5121	2.94896	0.00318841	0.0276335	10.9575	2.07522	1.00539	0	4.91658	67.9967	0	0	0	5.87489	0	0	0	0	0	lncRNA
ENSG00000157036	EXOG	64.5728	1.14489	0.388374	2.9479	0.00319942	0.0277123	96.0891	45.6548	56.3021	150.891	154.521	75.8891	27.2907	41.8948	40.9072	66.5821	55.7233	10.9288	38.8115	63.9355	43.1719	protein_coding
ENSG00000162367	TAL1	73.3764	3.16404	1.07344	2.94758	0.00320274	0.0277243	0	6.22565	94.5071	733.743	108.867	0.607113	58.3717	5.14497	24.2104	8.81233	10.5682	5.46441	39.714	2.5321	1.87704	protein_coding
ENSG00000159128	IFNGR2	53.3655	-1.38466	0.469946	-2.94643	0.00321465	0.0277955	21.915	59.1437	28.151	17.7519	8.42842	26.713	75.8074	169.049	47.5859	23.4996	62.4485	49.1797	46.9348	49.376	114.499	protein_coding
ENSG00000160326	SLC2A6	26.5287	1.61229	0.54723	2.94628	0.00321625	0.0277955	5.05732	25.9402	25.1349	106.511	28.0947	77.7105	9.85496	17.6399	8.3484	25.4579	10.5682	28.6882	8.12333	13.2935	7.50816	protein_coding
ENSG00000206562	METTL6	19.4729	1.11592	0.378762	2.94623	0.00321676	0.0277955	22.7579	36.3163	25.1349	35.5037	21.7734	32.7841	9.09688	6.61496	15.0271	27.4162	13.4505	5.46441	18.0518	15.1926	7.50816	protein_coding
ENSG00000158792	SPATA2L	13.1849	2.3742	0.805994	2.94568	0.00322244	0.0278279	5.05732	18.677	5.02697	118.346	4.21421	3.64268	2.27422	0.734996	1.66968	11.7498	7.68597	4.09831	4.51296	6.33025	3.75408	protein_coding
ENSG00000128581	IFT22	39.8285	1.31795	0.447662	2.94408	0.00323921	0.0279559	32.8726	30.0907	48.2589	174.56	66.0226	23.6774	25.7745	24.2549	22.5407	25.4579	24.9794	20.4915	20.7596	10.7614	46.926	protein_coding
ENSG00000273107	AL512598.1	1.46319	4.01578	1.36427	2.94353	0.00324491	0.0279883	5.9002	3.11283	5.02697	2.95864	4.21421	0	0	0.734996	0	0	0	0	0	0	0	lncRNA
ENSG00000087884	AAMDC	48.8617	0.877634	0.298185	2.94325	0.00324782	0.0279966	86.8173	56.0309	45.2427	85.8006	91.3079	40.6766	25.0164	37.4848	50.9253	26.437	52.8411	27.3221	41.5192	37.3485	28.1556	protein_coding
ENSG00000158435	CNOT11	293.431	0.948628	0.322388	2.9425	0.00325572	0.0280312	301.753	494.939	330.775	627.232	552.764	173.634	192.551	220.499	217.893	172.33	279.577	275.953	192.252	282.962	86.3438	protein_coding
ENSG00000225873	LINC00694	4.10537	2.79054	0.948331	2.94259	0.00325484	0.0280312	0.842886	2.07522	7.03776	8.87593	15.4521	15.7849	1.51615	0	0	2.93744	0.960747	5.46441	0	0.633025	0	transcribed_unitary_pseudogene
ENSG00000242258	LINC00996	3.51059	-3.92299	1.33359	-2.94168	0.00326432	0.0280884	1.68577	0	0	0	0	0	0	1.46999	0.83484	1.9583	27.8617	9.56272	3.61037	3.79815	1.87704	lncRNA
ENSG00000108651	UTP6	33.1345	-1.49481	0.508314	-2.94073	0.00327437	0.028158	21.0722	9.33848	19.1025	0	12.6426	29.7485	111.437	28.6648	26.7149	61.6863	37.4691	60.1085	40.6166	21.5229	16.8934	protein_coding
ENSG00000168461	RAB31	11.2555	1.60871	0.547412	2.93875	0.00329535	0.0283215	10.1146	33.2035	39.2104	8.87593	16.1545	5.46402	5.30652	7.34996	6.67872	1.9583	488.059	6.83051	411.582	2.5321	3.75408	protein_coding
ENSG00000175581	MRPL48	68.3555	1.09844	0.373904	2.93775	0.003306	0.0283961	90.1888	94.4224	77.4154	174.56	125.022	44.9264	25.7745	25.7249	30.0543	58.7489	70.1345	39.617	53.2529	85.4584	30.0326	protein_coding
ENSG00000196923	PDLIM7	41.8735	-1.75194	0.596487	-2.93709	0.00331308	0.0284399	11.8004	5.18804	31.1672	26.6278	24.5829	6.07113	136.453	19.1099	16.6968	123.373	28.8224	31.4204	23.4674	111.412	31.9097	protein_coding
ENSG00000103942	HOMER2	16.2822	-2.13433	0.726909	-2.93618	0.00332287	0.0285069	6.74309	10.3761	6.03237	2.95864	4.21421	1.82134	15.9195	93.3445	5.84388	23.4996	39.3906	1.3661	8.12333	17.0917	7.50816	protein_coding
ENSG00000182718	ANXA2	199.405	-1.58972	0.541508	-2.93572	0.00332774	0.0285317	150.034	31.1283	137.739	32.5451	137.664	50.9975	33.3552	399.838	110.199	169.393	667.719	211.746	194.057	285.494	379.162	protein_coding
ENSG00000204227	RING1	447.878	1.40819	0.47974	2.93532	0.00333206	0.0285517	286.581	550.97	324.742	2079.93	834.413	219.775	307.778	102.899	386.531	271.224	468.844	155.736	305.076	222.825	200.843	protein_coding
ENSG00000259291	ZNF710-AS1	38.7037	1.44804	0.493411	2.93475	0.00333816	0.028587	48.8874	80.9335	58.3129	97.6352	66.0226	25.4988	40.936	38.2198	25.88	2.93744	31.7046	4.09831	21.6622	24.688	13.1393	lncRNA
ENSG00000006042	TMEM98	10.8541	6.61379	2.25451	2.93358	0.00335074	0.0286777	0	0	77.4154	0	82.1771	0.607113	0	0.734996	0	0	0	0	0	0	1.87704	protein_coding
ENSG00000088325	TPX2	181.328	1.63727	0.558195	2.93316	0.00335533	0.0286951	449.258	36.3163	358.926	576.935	346.267	69.2109	129.631	49.2447	79.3098	28.3953	117.211	153.003	154.343	145.596	26.2785	protein_coding
ENSG00000125735	TNFSF14	10.5235	2.70676	0.922858	2.93302	0.00335677	0.0286951	0.842886	1.03761	40.2158	23.6691	23.1781	39.4624	12.1292	0	0.83484	2.93744	5.76448	4.09831	1.80518	0	1.87704	protein_coding
ENSG00000161277	THAP8	6.3694	1.85338	0.632013	2.9325	0.00336244	0.0287265	11.8004	9.33848	15.0809	11.8346	17.5592	3.03557	6.82266	0.734996	1.66968	3.91659	4.80373	0	4.51296	4.43118	0	protein_coding
ENSG00000135414	GDF11	124.101	1.10189	0.376004	2.93052	0.003384	0.0288764	84.2886	229.312	111.599	304.74	153.116	215.525	116.743	54.3897	111.869	124.352	46.1158	69.6712	32.4933	124.706	82.5897	protein_coding
ENSG00000176142	TMEM39A	39.4839	1.22702	0.418687	2.93065	0.00338252	0.0288764	26.1295	84.0463	30.1618	144.973	60.4037	19.4276	28.8068	29.3998	20.871	18.6038	24.0187	34.1526	25.2726	27.2201	18.7704	protein_coding
ENSG00000167880	EVPL	37.9438	3.29057	1.12362	2.92854	0.00340563	0.0290437	19.3864	73.6702	5.02697	275.154	121.51	0	5.30652	2.93998	13.3574	0	0.960747	4.09831	0.902592	46.8439	0	protein_coding
ENSG00000102178	UBL4A	54.3389	1.61553	0.552137	2.92596	0.003434	0.0292684	62.3736	36.3163	53.2859	260.361	101.843	36.4268	40.1779	7.34996	69.2917	30.3536	34.5869	5.46441	26.1752	34.1834	16.8934	protein_coding
ENSG00000047365	ARAP2	173.45	-1.57595	0.538666	-2.92565	0.00343734	0.0292795	84.2886	37.3539	69.3722	59.1728	41.4397	181.527	64.4363	309.433	155.28	226.183	75.899	196.719	110.116	168.385	822.143	protein_coding
ENSG00000184436	THAP7	20.826	1.39711	0.477587	2.92535	0.00344064	0.0292884	28.6581	30.0907	27.1456	62.1315	38.6302	14.5707	12.8873	7.34996	10.8529	0.979148	24.0187	15.0271	19.857	14.5596	5.63112	protein_coding
ENSG00000249061	AC109492.1	2.35108	5.08297	1.73766	2.92519	0.00344246	0.0292884	20.2293	11.4137	3.01618	0	0	0.607113	0	0	0	0	0	0	0	0	0	lncRNA
ENSG00000070915	SLC12A3	2.76009	-4.62551	1.58205	-2.92376	0.00345836	0.0293716	0	0	0	0	0	0	0.758074	5.87997	0	15.6664	9.60747	1.3661	8.12333	0	0	protein_coding
ENSG00000107362	ABHD17B	179.021	-0.993046	0.339647	-2.92376	0.00345834	0.0293716	146.662	76.783	118.637	79.8833	143.283	105.638	200.89	390.283	261.305	136.102	81.6635	266.39	141.707	205.733	330.359	protein_coding
ENSG00000197629	MPEG1	38.8292	-2.64346	0.904026	-2.9241	0.00345455	0.0293716	10.9575	5.18804	9.04855	20.7105	10.5355	1.21423	26.5326	5.14497	34.2285	6.85404	344.908	0	52.3503	28.4861	26.2785	protein_coding
ENSG00000130748	TMEM160	34.6773	1.79392	0.613675	2.92325	0.00346404	0.0294024	21.0722	20.7522	21.1133	236.691	49.8681	16.9992	14.4034	11.0249	11.6878	15.6664	37.4691	4.09831	18.9544	27.2201	13.1393	protein_coding
ENSG00000162063	CCNF	90.5029	1.94179	0.664383	2.9227	0.00347006	0.0294362	238.537	16.6017	155.836	307.699	244.424	15.1778	50.7909	12.4949	70.1266	32.3119	55.7233	6.83051	64.9866	78.4951	7.50816	protein_coding
ENSG00000144118	RALB	47.2126	-1.58206	0.541482	-2.92172	0.00348108	0.0295049	29.501	15.5641	17.0917	0	7.02368	56.4615	50.0329	44.0997	38.4027	60.7072	100.878	20.4915	123.655	86.0914	58.1882	protein_coding
ENSG00000171033	PKIA	22.4213	3.33623	1.14192	2.92161	0.00348227	0.0295049	90.1888	28.0154	65.3506	32.5451	77.2605	0	34.8714	0	0.83484	2.93744	0	0	1.80518	0.633025	1.87704	protein_coding
ENSG00000076108	BAZ2A	314.887	-1.58796	0.543733	-2.92047	0.00349501	0.0295954	115.475	155.641	144.777	62.1315	95.5221	281.093	90.9688	631.361	211.215	513.074	166.209	1310.09	197.668	141.798	606.284	protein_coding
ENSG00000132704	FCRL2	6.27691	-3.99146	1.36705	-2.91976	0.00350302	0.0296459	0.842886	1.03761	0	0	1.40474	0	65.1943	1.46999	10.0181	2.93744	0.960747	0	0.902592	0	9.3852	protein_coding
ENSG00000233058	LINC00884	7.83002	3.025	1.03672	2.91784	0.00352461	0.029811	42.9872	15.5641	1.00539	14.7932	5.61894	19.4276	0	0	1.66968	0	6.72523	0	9.02592	0.633025	0	lncRNA
ENSG00000213694	S1PR3	6.9545	3.53735	1.21257	2.91723	0.00353156	0.0298523	3.37155	0	48.2589	14.7932	25.9876	0	1.51615	4.40997	0	0.979148	0	4.09831	0.902592	0	0	protein_coding
ENSG00000227234	SPANXB1	4.02071	-5.13817	1.76166	-2.91667	0.0035379	0.0298883	0	0	0	0	0	0	1.51615	0	8.3484	0	0	19.1254	0	3.16513	28.1556	protein_coding
ENSG00000167625	ZNF526	14.4472	1.53838	0.527567	2.91599	0.00354564	0.0299344	16.8577	4.15043	34.1834	26.6278	23.8805	36.4268	0.758074	8.81995	9.18324	13.7081	9.60747	10.9288	9.02592	3.16513	9.3852	protein_coding
ENSG00000181788	SIAH2	69.6718	-1.33286	0.457113	-2.91582	0.00354752	0.0299344	70.8025	53.9556	42.2266	5.91728	28.7971	13.9636	90.9688	115.394	54.2646	68.5404	65.3308	221.309	80.3307	54.4402	78.8356	protein_coding
ENSG00000197976	AKAP17A	219.583	-1.3941	0.47824	-2.91505	0.00355628	0.0299907	75.8598	134.889	107.577	59.1728	94.8197	191.241	213.777	391.753	170.307	360.327	82.6242	725.401	129.973	90.5226	465.506	protein_coding
ENSG00000168994	PXDC1	2.44791	-4.42947	1.51964	-2.9148	0.00355912	0.0299971	0	0	0	0	0	0	0.758074	0.734996	4.1742	13.7081	0	13.661	1.80518	0	1.87704	protein_coding
ENSG00000108622	ICAM2	125.762	1.28293	0.440235	2.91419	0.00356616	0.0300238	123.061	62.2565	225.208	328.409	209.306	220.989	79.5977	31.6048	112.703	147.851	143.151	43.7153	83.0385	39.8806	35.6637	protein_coding
ENSG00000112077	RHAG	3.23385	-4.36085	1.49653	-2.91398	0.00356855	0.0300238	0	0	0	0	0	0.607113	25.7745	2.93998	4.1742	0	0.960747	6.83051	7.22074	0	0	protein_coding
ENSG00000115419	GLS	111.813	-1.11719	0.383372	-2.91411	0.00356705	0.0300238	91.0317	67.4446	68.3668	29.5864	57.5942	76.4963	162.228	78.6445	55.0995	129.248	122.015	357.919	154.343	112.678	114.499	protein_coding
ENSG00000178567	EPM2AIP1	313.561	0.769912	0.264455	2.91132	0.00359911	0.0302632	356.541	669.258	262.408	511.845	460.051	244.06	225.906	236.669	202.031	222.267	230.579	293.712	369.16	191.807	227.122	protein_coding
ENSG00000126231	PROZ	1.57797	4.51427	1.55102	2.91052	0.00360826	0.0303048	0	2.07522	1.00539	2.95864	9.13079	8.49958	0	0	0	0	0	0	0	0	0	protein_coding
ENSG00000150403	TMCO3	21.0693	-1.63654	0.562281	-2.91053	0.00360812	0.0303048	11.8004	13.4889	7.03776	5.91728	7.72605	8.49958	9.09688	52.9197	30.0543	16.6455	14.4112	9.56272	19.857	13.2935	95.729	protein_coding
ENSG00000149311	ATM	136.091	-0.823905	0.28315	-2.90979	0.00361677	0.0303585	132.333	59.1437	113.61	82.842	73.7486	95.3168	131.147	214.619	202.866	188.976	94.1532	139.342	97.4799	190.541	225.245	protein_coding
ENSG00000110042	DTX4	35.817	-2.54289	0.87419	-2.90886	0.00362754	0.0304311	3.37155	4.15043	12.0647	26.6278	11.2379	0	2.27422	151.409	10.8529	7.83319	19.2149	110.654	8.12333	43.6787	125.762	protein_coding
ENSG00000062716	VMP1	61.9605	-1.06847	0.367377	-2.90838	0.00363302	0.0304593	36.2441	57.0685	40.2158	14.7932	33.0113	38.2481	40.936	72.0296	59.2737	62.6655	76.8597	112.02	72.2074	41.1466	172.688	protein_coding
ENSG00000147894	C9orf72	11.024	-1.7015	0.585513	-2.906	0.00366082	0.0306389	8.42886	6.22565	4.02158	0	2.1071	5.46402	25.0164	2.20499	11.6878	21.5413	20.1757	10.9288	9.92851	7.5963	30.0326	protein_coding
ENSG00000166401	SERPINB8	13.0315	-2.15747	0.742412	-2.90603	0.00366049	0.0306389	10.9575	2.07522	2.01079	5.91728	4.21421	0.607113	0.758074	33.8098	10.0181	10.7706	32.6654	43.7153	7.22074	6.33025	24.4015	protein_coding
ENSG00000245213	AC105285.1	5.70085	-2.11305	0.727066	-2.90627	0.0036577	0.0306389	5.9002	2.07522	0	0	1.40474	1.21423	14.4034	7.34996	7.51356	1.9583	16.3327	6.83051	11.7337	3.16513	5.63112	lncRNA
ENSG00000263327	TAPT1-AS1	6.50689	-2.06534	0.710847	-2.90546	0.00366709	0.0306735	3.37155	4.15043	1.00539	2.95864	0.702368	1.82134	25.7745	10.2899	10.0181	101.831	7.68597	9.56272	8.12333	0.633025	5.63112	lncRNA
ENSG00000163430	FSTL1	7.91345	3.53633	1.2176	2.90434	0.00368033	0.0307664	48.0445	0	18.0971	14.7932	23.1781	1.21423	0	0	4.1742	0	2.88224	0	6.31814	0	0	protein_coding
ENSG00000165494	PCF11	308.972	-0.892739	0.307551	-2.90273	0.00369924	0.0309017	219.15	234.5	189.014	177.519	164.354	237.988	311.568	338.098	306.386	394.597	273.813	893.431	409.777	225.357	259.031	protein_coding
ENSG00000213719	NA	431.316	-0.759839	0.261779	-2.9026	0.00370082	0.0309017	260.452	430.608	302.624	289.947	286.566	256.202	276.697	428.503	384.027	391.659	738.814	510.922	500.939	614.034	797.742	protein_coding
ENSG00000267750	RUNDC3A-AS1	1.07379	3.94662	1.36038	2.90112	0.00371834	0.03103	2.52866	1.03761	2.01079	2.95864	2.1071	5.46402	0	0	0	14.6872	0	0	0	0	0	lncRNA
ENSG00000100029	PES1	152.087	1.51732	0.523141	2.9004	0.00372685	0.031083	122.219	232.424	79.4261	775.164	212.115	80.1389	38.6618	80.1145	75.9705	84.2067	62.4485	76.5017	98.3825	225.99	37.5408	protein_coding
ENSG00000176155	CCDC57	56.0243	1.5414	0.53194	2.89769	0.00375921	0.0313347	35.4012	154.604	34.1834	201.188	73.7486	57.6758	10.613	28.6648	22.5407	91.0608	44.1943	9.56272	18.9544	35.4494	22.5245	protein_coding
ENSG00000142856	ITGB3BP	71.3095	1.04898	0.362243	2.8958	0.00378195	0.0315061	156.777	25.9402	130.701	91.7179	78.6652	135.993	28.8068	64.6796	49.2556	62.6655	39.3906	71.0373	45.1296	56.9723	31.9097	protein_coding
ENSG00000114388	NPRL2	58.2134	0.73719	0.254603	2.89544	0.00378624	0.0315235	75.8598	76.783	49.2643	124.263	68.8321	68.6038	47.0006	27.9298	46.7511	39.1659	53.8018	58.7424	36.1037	53.1741	46.926	protein_coding
ENSG00000105072	C19orf44	9.23578	1.65087	0.570296	2.89476	0.00379452	0.0315559	9.27175	5.18804	8.04315	38.4624	18.9639	15.1778	4.54844	1.46999	5.84388	4.89574	4.80373	0	9.92851	4.43118	7.50816	protein_coding
ENSG00000183779	ZNF703	50.766	-2.47852	0.856165	-2.89491	0.00379265	0.0315559	7.58598	8.30087	7.03776	53.2556	9.13079	0	31.8391	21.3149	87.6582	37.2076	7.68597	234.97	3.61037	193.706	58.1882	protein_coding
ENSG00000135116	HRK	24.2052	-2.83167	0.978335	-2.89438	0.00379907	0.0315573	2.52866	12.4513	6.03237	2.95864	6.32131	0.607113	78.0816	24.9899	0.83484	132.185	12.4897	9.56272	2.70778	0	71.3275	protein_coding
ENSG00000239636	AC004865.2	44.3777	1.60136	0.553254	2.89444	0.00379837	0.0315573	48.0445	59.1437	13.0701	221.898	56.1894	50.3904	8.33881	33.0748	9.18324	15.6664	46.1158	12.2949	42.4218	34.8164	15.0163	lncRNA
ENSG00000139405	RITA1	33.1033	1.16434	0.402556	2.89235	0.00382367	0.0317433	37.9299	44.6172	41.2212	115.387	40.035	23.6774	37.9037	15.4349	22.5407	16.6455	24.0187	12.2949	35.2011	20.2568	9.3852	protein_coding
ENSG00000163702	IL17RC	5.7749	-2.85187	0.987122	-2.88908	0.00386376	0.0320577	0	2.07522	0	2.95864	0	3.03557	2.27422	11.7599	5.00904	4.89574	24.0187	0	19.857	8.86235	1.87704	protein_coding
ENSG00000170638	TRABD	427.833	-1.33826	0.463325	-2.88839	0.00387222	0.0321093	128.962	537.481	138.744	121.304	232.484	178.491	776.267	1018.7	338.945	185.059	283.42	1177.58	289.732	526.044	484.276	protein_coding
ENSG00000196776	CD47	245.668	0.868722	0.300876	2.88731	0.00388557	0.0322014	273.095	419.194	276.483	144.973	373.66	533.045	226.664	276.358	131.07	144.914	224.815	140.709	233.771	136.1	150.163	protein_coding
ENSG00000178498	DTX3	12.7068	2.37614	0.823087	2.88687	0.003891	0.0322278	49.7303	13.4889	39.2104	2.95864	15.4521	26.1059	18.9518	2.93998	0.83484	1.9583	0	4.09831	3.61037	0	11.2622	protein_coding
ENSG00000128266	GNAZ	2.53628	-4.5179	1.56581	-2.88534	0.00390986	0.0322973	0	0	0	0	0	0	3.79037	6.61496	1.66968	1.9583	0	0	0	20.2568	3.75408	protein_coding
ENSG00000128789	PSMG2	30.6236	-0.986579	0.341857	-2.88594	0.00390249	0.0322973	26.9724	23.865	17.0917	5.91728	15.4521	23.0703	38.6618	70.5596	32.5588	32.3119	20.1757	47.8136	38.8115	34.1834	31.9097	protein_coding
ENSG00000151779	NBAS	111.159	1.18277	0.409899	2.88552	0.00390767	0.0322973	75.0169	57.0685	109.588	340.244	277.435	147.529	51.549	58.7997	52.5949	117.498	65.3308	40.9831	80.3307	114.578	78.8356	protein_coding
ENSG00000198743	SLC5A3	146.619	1.22316	0.423856	2.88579	0.00390435	0.0322973	335.469	116.212	177.955	112.428	295.697	299.914	47.7586	160.964	131.07	42.1034	119.133	23.2237	125.46	89.8896	122.008	protein_coding
ENSG00000237886	NALT1	6.76873	2.24192	0.777019	2.88528	0.00391061	0.0322973	16.0148	3.11283	4.02158	20.7105	17.5592	15.7849	11.3711	1.46999	1.66968	1.9583	0.960747	0	0	1.26605	5.63112	lncRNA
ENSG00000168216	LMBRD1	32.9476	-1.31715	0.456683	-2.88416	0.00392459	0.0323942	23.6008	33.2035	21.1133	0	6.32131	16.9992	53.8232	73.4996	27.5497	21.5413	34.5869	54.6441	32.4933	31.0182	63.8193	protein_coding
ENSG00000122786	CALD1	16.255	-5.22509	1.81247	-2.88286	0.00394079	0.0325092	0.842886	0	0	0	2.80947	0	25.7745	111.719	4.1742	0	0	94.2611	3.61037	0.633025	0	protein_coding
ENSG00000184060	ADAP2	21.8243	-2.18137	0.757136	-2.88107	0.00396322	0.0326755	10.9575	5.18804	2.01079	5.91728	2.80947	14.5707	2.27422	33.0748	95.1718	5.87489	85.5064	5.46441	10.8311	13.9266	33.7867	protein_coding
ENSG00000105723	GSK3A	75.3729	1.19428	0.414563	2.88082	0.00396645	0.0326835	80.0742	107.911	62.3344	284.03	111.677	41.8908	61.404	34.5448	55.0995	32.3119	56.684	77.8679	43.3244	62.6695	18.7704	protein_coding
ENSG00000143858	SYT2	3.41408	-4.94179	1.71597	-2.87988	0.00397831	0.0327625	0	0	0	0	0	0	0	5.87997	8.3484	0	5.76448	2.73221	0	28.4861	0	protein_coding
ENSG00000152556	PFKM	6.53516	-1.83537	0.637696	-2.87812	0.00400055	0.0329267	2.52866	5.18804	3.01618	0	3.51184	0.607113	19.7099	5.14497	6.67872	14.6872	2.88224	8.19662	6.31814	13.9266	5.63112	protein_coding
ENSG00000153066	TXNDC11	20.742	-1.32156	0.459238	-2.87772	0.00400564	0.0329309	10.9575	25.9402	11.0593	0	4.91658	10.3209	37.1456	46.3047	11.6878	24.4787	21.1364	34.1526	25.2726	17.7247	30.0326	protein_coding
ENSG00000153898	MCOLN2	3.06954	-3.22286	1.11987	-2.87788	0.00400355	0.0329309	1.68577	1.03761	0	0	0	0	3.03229	3.67498	0.83484	5.87489	20.1757	1.3661	2.70778	1.89908	3.75408	protein_coding
ENSG00000005022	SLC25A5	183.273	-1.60532	0.557919	-2.87733	0.0040105	0.0329333	97.7748	84.0463	154.831	0	28.7971	125.672	247.89	529.932	243.773	142.956	124.897	403	155.246	147.495	262.785	protein_coding
ENSG00000143669	LYST	136.365	-1.85946	0.646225	-2.87742	0.00400948	0.0329333	123.061	25.9402	41.2212	38.4624	58.2966	29.7485	31.8391	41.1598	466.676	560.073	177.738	21.8576	128.168	77.8621	223.368	protein_coding
ENSG00000196754	S100A2	1.96933	-3.60051	1.2523	-2.87511	0.00403887	0.0331473	0.842886	0	0	0	0	0	0	2.93998	3.33936	0.979148	0.960747	9.56272	2.70778	6.33025	1.87704	protein_coding
ENSG00000204514	ZNF814	43.3225	1.45416	0.505931	2.87423	0.00405019	0.0332212	76.7027	86.1215	47.2535	5.91728	110.272	92.8883	30.3229	26.4598	7.51356	23.4996	52.8411	20.4915	42.4218	19.6238	7.50816	protein_coding
ENSG00000005884	ITGA3	4.24368	2.77333	0.965201	2.87332	0.00406186	0.0332899	3.37155	0	7.03776	17.7519	21.071	3.64268	4.54844	0	0.83484	0.979148	2.88224	0	0.902592	0.633025	0	protein_coding
ENSG00000064601	CTSA	169.305	1.9036	0.662615	2.87285	0.00406782	0.0332899	69.1167	87.1591	49.2643	1298.84	113.784	197.919	65.9524	27.1948	67.6221	73.4361	175.817	31.4204	131.778	116.477	33.7867	protein_coding
ENSG00000156398	SFXN2	30.9367	1.34957	0.469738	2.87303	0.00406557	0.0332899	58.1592	47.73	19.1025	65.0901	61.106	42.4979	31.081	2.93998	21.7058	34.2702	17.2934	10.9288	30.6881	15.8256	5.63112	protein_coding
ENSG00000172175	MALT1	61.8969	-1.47639	0.513875	-2.87305	0.00406527	0.0332899	42.9872	39.4291	17.0917	50.2969	5.61894	26.1059	58.3717	105.839	53.4298	65.6029	51.8803	260.926	28.8829	52.5411	69.4505	protein_coding
ENSG00000144741	SLC25A26	48.155	1.15827	0.40333	2.87178	0.0040817	0.0333846	35.4012	78.8583	54.2913	159.767	52.6776	55.8544	17.4357	34.5448	18.3665	38.1868	54.7626	16.3932	37.0063	50.009	18.7704	protein_coding
ENSG00000104142	VPS18	160.477	1.22508	0.426648	2.8714	0.00408653	0.0333887	155.934	118.287	136.734	721.909	238.103	100.781	68.2266	118.334	94.337	103.79	177.738	62.8407	107.408	108.88	93.852	protein_coding
ENSG00000165912	PACSIN3	3.6512	-3.11948	1.0864	-2.87138	0.00408685	0.0333887	2.52866	0	1.00539	0	0	0	2.27422	1.46999	10.0181	0.979148	1.92149	4.09831	2.70778	20.2568	7.50816	protein_coding
ENSG00000270972	AC136475.9	27.3392	2.50512	0.872555	2.87102	0.00409151	0.0334078	83.4458	116.212	18.0971	0	3.51184	102.602	3.79037	3.67498	3.33936	12.7289	27.8617	0	21.6622	1.89908	11.2622	lncRNA
ENSG00000110711	AIP	187.939	1.42199	0.495503	2.8698	0.00410734	0.0335019	133.176	160.829	125.674	1014.81	275.328	102.602	159.195	59.5347	101.016	107.706	183.503	65.5729	111.921	148.761	69.4505	protein_coding
ENSG00000196167	COLCA1	1.52139	-3.75358	1.30797	-2.86977	0.0041077	0.0335019	0	0	0	0	0	0	3.79037	2.20499	4.1742	1.9583	0.960747	8.19662	0.902592	0.633025	0	lncRNA
ENSG00000087191	PSMC5	380.885	1.06353	0.370634	2.86947	0.00411156	0.0335144	302.596	518.804	338.818	1431.98	514.836	225.239	236.519	230.789	308.891	183.101	319.929	278.685	199.473	360.824	262.785	protein_coding
ENSG00000182195	LDOC1	13.7041	-3.3347	1.16233	-2.86898	0.00411804	0.0335483	1.68577	0	2.01079	11.8346	0	0	47.0006	17.6399	85.1537	2.93744	0	8.19662	0.902592	3.79815	24.4015	protein_coding
ENSG00000247596	TWF2	76.8247	-1.01527	0.353919	-2.86866	0.00412217	0.0335629	46.3588	38.3915	66.356	11.8346	67.4273	50.9975	128.114	57.3297	51.7601	88.1233	143.151	64.2068	101.993	146.229	90.0979	protein_coding
ENSG00000121671	CRY2	31.5373	1.29742	0.452349	2.86819	0.00412834	0.0335941	18.5435	43.5796	35.1888	139.056	41.4397	19.4276	14.4034	26.4598	21.7058	10.7706	14.4112	30.0543	23.4674	12.0275	22.5245	protein_coding
ENSG00000125741	OPA3	39.3626	0.894036	0.311754	2.86776	0.00413393	0.0336016	41.3014	36.3163	68.3668	41.421	85.6889	52.8188	31.081	34.5448	20.0362	53.8532	30.7439	23.2237	22.5648	25.954	22.5245	protein_coding
ENSG00000215845	TSTD1	260.546	1.53853	0.536462	2.86793	0.00413171	0.0336016	308.496	281.192	351.888	929.014	516.943	192.455	193.309	38.2198	38.4027	280.036	275.734	71.0373	259.044	138.633	33.7867	protein_coding
ENSG00000150457	LATS2	45.0238	-1.81137	0.6317	-2.86745	0.00413799	0.0336156	1.68577	45.6548	10.0539	11.8346	9.13079	28.5343	13.6453	92.6095	43.4117	91.0608	24.9794	129.78	51.4477	12.6605	108.868	protein_coding
ENSG00000073712	FERMT2	2.68277	-4.0206	1.40306	-2.86559	0.00416229	0.0337939	0	0	0	0	0	0.607113	3.03229	6.61496	2.50452	0.979148	0	6.83051	0.902592	0	18.7704	protein_coding
ENSG00000158457	TSPAN33	38.3943	-1.58567	0.553413	-2.86525	0.00416677	0.0338113	9.27175	32.1659	11.0593	35.5037	18.2616	1.82134	12.1292	57.3297	75.1356	27.4162	98.9569	43.7153	28.8829	86.7245	37.5408	protein_coding
ENSG00000162849	KIF26B	4.2178	-4.74685	1.65733	-2.86416	0.00418122	0.0339094	0	0	0	0	0.702368	0	34.1133	0	0	0.979148	10.5682	0	3.61037	13.2935	0	protein_coding
ENSG00000161513	FDXR	29.2897	1.44506	0.504589	2.86384	0.0041854	0.0339242	37.9299	50.8428	19.1025	91.7179	75.1534	11.5352	16.6776	13.2299	22.5407	25.4579	24.0187	5.46441	9.02592	31.0182	5.63112	protein_coding
ENSG00000116544	DLGAP3	4.00833	-3.66292	1.27932	-2.86317	0.00419421	0.03396	2.52866	0	0	0	0	0	13.6453	2.20499	0	13.7081	8.64672	8.19662	9.92851	1.26605	0	protein_coding
ENSG00000177352	CCDC71	75.1887	2.17817	0.760761	2.86315	0.00419454	0.03396	68.2738	41.5043	30.1618	520.721	151.009	37.641	34.8714	4.40997	49.2556	27.4162	53.8018	0	61.3763	39.8806	7.50816	protein_coding
ENSG00000189431	RASSF10	2.62728	-4.54452	1.58776	-2.86222	0.00420682	0.0340403	0	0	0	0	0	0	10.613	0	0.83484	0	3.84299	0	15.3441	1.26605	7.50816	protein_coding
ENSG00000156983	BRPF1	406.699	1.36206	0.475933	2.86187	0.00421143	0.0340584	222.522	515.691	230.235	2162.77	358.91	367.303	125.84	374.848	312.23	286.89	296.871	270.488	199.473	194.339	182.073	protein_coding
ENSG00000085449	WDFY1	15.5853	-1.88958	0.660635	-2.86025	0.00423314	0.0342147	0	13.4889	4.02158	11.8346	0.702368	7.28536	15.9195	40.4248	19.2013	9.79148	13.4505	45.0814	9.92851	8.86235	33.7867	protein_coding
ENSG00000124107	SLPI	4.24899	4.46194	1.56031	2.85965	0.00424104	0.0342593	0	22.8274	14.0755	14.7932	8.42842	0	0	0	0	0	0	0	3.61037	0	0	protein_coding
ENSG00000159792	PSKH1	87.8072	1.35879	0.475246	2.85912	0.00424816	0.0342976	69.1167	164.98	99.534	272.195	156.628	72.2465	64.4363	21.3149	73.4659	49.9366	83.585	13.661	93.8696	68.9997	13.1393	protein_coding
ENSG00000100596	SPTLC2	233.268	-1.32222	0.462742	-2.85737	0.00427171	0.0344684	146.662	118.287	125.674	23.6691	99.0339	219.775	563.249	105.104	368.999	334.869	536.097	95.6272	300.563	294.357	167.056	protein_coding
ENSG00000281706	AL009179.1	1.48363	3.19632	1.11904	2.85632	0.00428589	0.0345634	2.52866	4.15043	2.01079	2.95864	2.80947	4.24979	0	0	1.66968	0	0	0	0	0	1.87704	lncRNA
ENSG00000204314	PRRT1	9.13408	1.75781	0.615567	2.85559	0.00429572	0.0346233	6.74309	25.9402	8.04315	32.5451	15.4521	7.28536	6.06459	0.734996	7.51356	4.89574	3.84299	2.73221	10.8311	0.633025	3.75408	protein_coding
ENSG00000043591	ADRB1	3.12261	-4.26979	1.49537	-2.85534	0.00429906	0.0346238	0	0	0	0	0	0.607113	0	0	2.50452	5.87489	0	21.8576	7.22074	1.26605	7.50816	protein_coding
ENSG00000069998	CECR5	18.5515	-2.08023	0.72857	-2.85523	0.0043006	0.0346238	0	12.4513	22.1187	0	2.1071	0.607113	44.7263	8.08495	38.4027	38.1868	17.2934	28.6882	17.1492	24.055	24.4015	protein_coding
ENSG00000166313	APBB1	25.1384	2.59213	0.907944	2.85494	0.00430446	0.0346355	2.52866	11.4137	28.151	227.815	28.7971	3.03557	15.9195	11.0249	5.00904	3.91659	1.92149	4.09831	0.902592	0.633025	31.9097	protein_coding
ENSG00000254777	AC022182.1	1.73911	-3.90477	1.36791	-2.85456	0.00430964	0.0346578	0	0	0	0	0	0	3.03229	4.40997	3.33936	0	1.92149	2.73221	0	1.26605	9.3852	lncRNA
ENSG00000204241	AP000911.1	2.98475	5.04095	1.76664	2.8534	0.00432536	0.0347648	0	0	12.0647	20.7105	11.2379	0	0.758074	0	0	0	0	0	0	0	0	lncRNA
ENSG00000170561	IRX2	13.4398	-6.42016	2.25209	-2.85075	0.00436158	0.0350363	0	0	0	0	0	0.607113	30.3229	150.674	0	0.979148	1.92149	0	0	17.0917	0	protein_coding
ENSG00000125356	NDUFA1	256.751	-1.06067	0.372146	-2.85014	0.00437006	0.0350458	140.762	192.995	244.311	112.428	119.403	121.423	344.924	676.196	333.101	121.414	254.598	256.827	198.57	195.605	538.71	protein_coding
ENSG00000138802	SEC24B	28.7664	-1.15871	0.406506	-2.8504	0.00436641	0.0350458	21.0722	14.5265	15.0809	8.87593	14.0474	22.4632	16.6776	46.3047	28.3846	24.4787	27.8617	81.9662	24.37	25.321	60.0653	protein_coding
ENSG00000162910	MRPL55	116.36	1.11052	0.38963	2.85021	0.0043691	0.0350458	136.548	215.823	112.604	357.996	161.545	50.3904	45.4844	73.4996	85.9885	66.5821	126.819	57.3763	100.188	109.513	45.0489	protein_coding
ENSG00000169252	ADRB2	11.6129	-2.41292	0.84667	-2.84989	0.00437343	0.0350532	4.21443	0	6.03237	5.91728	3.51184	0.607113	20.468	2.93998	0.83484	8.81233	77.8205	10.9288	12.6363	6.33025	13.1393	protein_coding
ENSG00000242622	AC092910.3	11.7298	2.19463	0.770196	2.84944	0.00437964	0.0350834	18.5435	4.15043	10.0539	59.1728	25.9876	15.1778	0.758074	1.46999	8.3484	0	9.60747	0	12.6363	2.5321	7.50816	lncRNA
ENSG00000213676	NA	53.8261	-1.27829	0.448836	-2.848	0.00439949	0.0352229	37.087	35.2787	17.0917	8.87593	19.6663	52.2117	34.1133	41.1598	72.6311	145.893	43.2336	102.458	49.6426	33.5503	114.499	protein_coding
ENSG00000145494	NDUFS6	559.76	1.12646	0.395638	2.84718	0.00441078	0.0352783	647.337	538.519	595.193	2124.31	748.724	329.055	216.809	597.552	338.11	281.016	536.097	267.756	330.349	564.025	281.556	protein_coding
ENSG00000180340	FZD2	4.01594	-3.70346	1.30076	-2.84715	0.00441132	0.0352783	0	1.03761	0	0	1.40474	0	32.5972	0.734996	0.83484	2.93744	8.64672	2.73221	1.80518	0	7.50816	protein_coding
ENSG00000186115	CYP4F2	1.37798	4.27598	1.50219	2.8465	0.00442023	0.0353299	0	2.07522	2.01079	5.91728	7.02368	3.64268	0	0	0	0	0	0	0	0	0	protein_coding
ENSG00000256940	AP001453.2	6.89458	-2.40735	0.845837	-2.84612	0.00442557	0.0353529	0.842886	4.15043	2.01079	5.91728	0.702368	0	12.1292	2.20499	1.66968	8.81233	27.8617	5.46441	23.4674	4.43118	3.75408	lncRNA
ENSG00000134242	PTPN22	13.608	1.38128	0.485372	2.8458	0.00442994	0.0353682	28.6581	20.7522	29.1564	29.5864	18.2616	3.03557	6.06459	8.81995	6.67872	4.89574	9.60747	16.3932	9.02592	3.79815	9.3852	protein_coding
ENSG00000092531	SNAP23	48.807	-1.13384	0.398505	-2.84523	0.00443798	0.0353931	15.172	47.73	36.1942	8.87593	25.2853	34.6055	90.9688	25.7249	35.0633	74.4153	58.6055	56.0102	116.434	56.3392	50.6801	protein_coding
ENSG00000270103	AL360012.1	86.9195	-2.26019	0.794357	-2.84531	0.00443676	0.0353931	10.9575	48.7676	8.04315	32.5451	22.4758	36.4268	6.06459	38.9548	30.8891	78.3319	18.2542	501.36	11.7337	85.4584	373.531	lncRNA
ENSG00000229839	AC018462.1	3.36271	-4.92135	1.73006	-2.84461	0.00444653	0.0354417	0	0	0	0	0	0	23.5003	5.14497	5.00904	0	0.960747	0	0	15.8256	0	lncRNA
ENSG00000117586	TNFSF4	5.52166	-2.87761	1.01205	-2.84336	0.00446407	0.0355225	0	3.11283	0	0	1.40474	1.82134	38.6618	1.46999	0.83484	4.89574	1.92149	5.46441	14.4415	3.16513	5.63112	protein_coding
ENSG00000131069	ACSS2	14.4956	-2.38339	0.838216	-2.84341	0.00446334	0.0355225	0.842886	2.07522	2.01079	11.8346	9.83315	0	1.51615	8.81995	10.0181	26.437	72.056	12.2949	43.3244	8.86235	7.50816	protein_coding
ENSG00000198646	NCOA6	130.563	0.79937	0.281133	2.84339	0.00446368	0.0355225	135.705	118.287	161.868	328.409	187.532	126.28	122.808	69.8246	84.3189	136.102	103.761	86.0645	69.4996	128.504	99.4831	protein_coding
ENSG00000116260	QSOX1	58.9314	1.10393	0.388315	2.84287	0.00447096	0.0355576	56.4734	126.588	69.3722	133.139	54.7847	82.5674	18.1938	44.0997	22.5407	24.4787	85.5064	31.4204	66.7918	37.9815	30.0326	protein_coding
ENSG00000140948	ZCCHC14	7.09968	-1.86199	0.655139	-2.84212	0.00448144	0.0356212	2.52866	1.03761	2.01079	0	7.72605	1.82134	15.1615	2.93998	9.18324	16.6455	2.88224	9.56272	13.5389	15.8256	5.63112	protein_coding
ENSG00000113448	PDE4D	19.1197	-2.12145	0.746636	-2.84135	0.00449233	0.0356684	1.68577	2.07522	21.1133	8.87593	3.51184	1.82134	9.85496	23.5199	4.1742	8.81233	49.9588	43.7153	87.5514	8.86235	11.2622	protein_coding
ENSG00000196664	TLR7	8.47419	-3.57769	1.2591	-2.84148	0.0044905	0.0356684	3.37155	0	3.01618	0	0	0	0.758074	9.55494	2.50452	0.979148	56.684	0	7.22074	41.1466	1.87704	protein_coding
ENSG00000104972	LILRB1	51.891	-1.77732	0.625821	-2.83999	0.00451152	0.0357813	9.27175	76.783	12.0647	17.7519	6.32131	4.85691	28.0487	47.0397	100.181	46.02	87.4279	30.0543	20.7596	126.605	165.179	protein_coding
ENSG00000204852	TCTN1	7.25571	-1.7441	0.614096	-2.84011	0.00450981	0.0357813	5.05732	2.07522	2.01079	0	2.1071	4.85691	2.27422	6.61496	5.84388	6.85404	12.4897	17.7593	6.31814	13.9266	20.6474	protein_coding
ENSG00000134030	CTIF	11.7627	-1.74431	0.614323	-2.8394	0.00451986	0.0358277	0.842886	10.3761	6.03237	2.95864	8.42842	0.607113	39.4198	16.9049	25.88	12.7289	11.529	6.83051	8.12333	10.7614	15.0163	protein_coding
ENSG00000148343	FAM73B	96.3566	1.31734	0.463985	2.83919	0.0045228	0.0358312	95.2462	87.1591	48.2589	482.259	116.593	78.3176	96.2754	37.4848	64.2827	72.457	46.1158	34.1526	63.1814	80.3942	43.1719	protein_coding
ENSG00000099256	PRTFDC1	4.07518	3.3548	1.18239	2.83729	0.00454979	0.0359104	16.8577	13.4889	17.0917	0	5.61894	0	0	0	1.66968	0	0.960747	2.73221	2.70778	0	0	protein_coding
ENSG00000122224	LY9	25.2255	-2.21166	0.779407	-2.83762	0.00454518	0.0359104	1.68577	11.4137	28.151	0	5.61894	0	100.066	42.6298	28.3846	13.7081	15.3719	596.987	6.31814	48.7429	54.4341	protein_coding
ENSG00000128829	EIF2AK4	138.204	-1.53796	0.542009	-2.83752	0.00454657	0.0359104	50.5732	56.0309	84.4531	8.87593	46.3563	137.208	25.7745	163.904	97.6763	229.121	139.308	509.556	118.24	154.458	251.523	protein_coding
ENSG00000162616	DNAJB4	11.708	-1.73926	0.613006	-2.83726	0.00455026	0.0359104	5.9002	8.30087	4.02158	0	4.91658	4.24979	11.3711	4.40997	9.18324	3.91659	10.5682	51.9119	21.6622	14.5596	20.6474	protein_coding
ENSG00000184271	POU6F1	6.66023	-2.31904	0.817234	-2.83767	0.00454437	0.0359104	6.74309	1.03761	1.00539	0	2.1071	0	2.27422	13.9649	9.18324	17.6247	3.84299	1.3661	8.12333	8.22933	24.4015	protein_coding
ENSG00000196233	LCOR	80.6053	-0.912038	0.321426	-2.83747	0.00454727	0.0359104	64.0594	67.4446	37.1996	20.7105	54.7847	66.7825	66.7105	137.444	89.3279	92.0399	46.1158	155.736	101.993	86.7245	122.008	protein_coding
ENSG00000198712	COX2	12680.9	-1.25718	0.443012	-2.83781	0.00454247	0.0359104	8298.22	13318.7	4137.2	3636.17	2546.79	9542	5032.09	21816.1	12559.3	20393.7	11775.9	19121.3	16132.9	7443.74	34458.7	protein_coding
ENSG00000100365	NCF4	142.737	-1.75597	0.619144	-2.83613	0.00456635	0.0360176	6.74309	124.513	24.1295	14.7932	11.2379	169.385	292.616	183.749	138.583	73.4361	181.581	326.499	93.8696	323.476	176.442	protein_coding
ENSG00000072364	AFF4	201.332	-1.61546	0.569688	-2.8357	0.00457257	0.0360468	111.261	47.73	126.68	8.87593	81.4747	160.278	97.7915	456.432	133.574	344.66	79.742	765.017	134.486	126.605	345.375	protein_coding
ENSG00000213934	HBG1	67.3435	-3.2547	1.14814	-2.83475	0.0045861	0.0361337	0	13.4889	5.02697	44.3796	5.61894	0	191.035	7.34996	127.731	67.5612	19.2149	40.9831	486.497	1.26605	0	protein_coding
ENSG00000106211	HSPB1	736.32	-1.5265	0.538543	-2.83451	0.00458962	0.0361417	707.182	115.175	232.246	600.604	369.446	52.8188	1203.82	417.478	766.383	967.398	590.859	1513.64	1123.73	231.054	2152.96	protein_coding
ENSG00000115339	GALNT3	8.10282	-2.81456	0.993626	-2.83262	0.00461684	0.0363361	2.52866	1.03761	1.00539	0	0.702368	4.24979	0.758074	17.6399	9.18324	3.91659	5.76448	53.278	2.70778	0	18.7704	protein_coding
ENSG00000003056	M6PR	84.5991	-1.27457	0.450115	-2.83164	0.00463094	0.036425	63.2165	29.053	73.3938	17.7519	24.5829	63.7469	209.228	42.6298	124.391	48.9574	171.974	69.6712	181.421	58.8713	90.0979	protein_coding
ENSG00000096080	MRPS18A	71.663	1.69061	0.597112	2.83131	0.00463572	0.036425	57.3163	50.8428	39.2104	458.59	99.7363	30.9628	18.9518	7.34996	58.4388	29.3744	62.4485	20.4915	55.0581	39.2476	46.926	protein_coding
ENSG00000137038	TMEM261	91.0306	1.1285	0.398564	2.83141	0.00463432	0.036425	236.851	87.1591	116.626	189.353	113.081	68.6038	77.3235	25.7249	64.2827	30.3536	91.2709	24.5898	101.09	75.33	63.8193	protein_coding
ENSG00000156639	ZFAND3	38.6972	-1.55977	0.551074	-2.83041	0.00464878	0.0365077	9.27175	16.6017	29.1564	20.7105	8.42842	23.0703	104.614	38.2198	25.88	34.2702	18.2542	151.637	28.8829	11.3945	60.0653	protein_coding
ENSG00000118508	RAB32	104.899	4.32836	1.52982	2.82932	0.00466476	0.0366016	49.7303	48.7676	94.5071	1026.65	228.972	15.7849	3.03229	0	7.51356	0	76.8597	0	21.6622	0	0	protein_coding
ENSG00000198513	ATL1	14.5684	2.61084	0.922807	2.82924	0.00466583	0.0366016	1.68577	0	31.1672	56.2142	70.2368	15.7849	0.758074	1.46999	3.33936	6.85404	6.72523	1.3661	13.5389	0	9.3852	protein_coding
ENSG00000175221	MED16	34.1979	1.48623	0.525387	2.82882	0.00467193	0.0366294	39.6157	39.4291	21.1133	171.601	48.4634	18.2134	18.1938	7.34996	24.2104	15.6664	29.7831	9.56272	26.1752	36.0824	7.50816	protein_coding
ENSG00000180448	HMHA1	391.487	-0.675451	0.238799	-2.82854	0.00467615	0.0366425	202.293	428.532	285.532	316.575	243.019	256.809	520.039	418.213	409.072	416.138	531.293	270.488	426.926	691.264	456.121	protein_coding
ENSG00000091592	NLRP1	107.681	-1.2208	0.431754	-2.82754	0.00469071	0.0367367	18.5435	89.2343	43.232	127.222	37.2255	48.5691	107.646	141.854	110.199	102.811	77.8205	247.265	59.5711	146.862	257.154	protein_coding
ENSG00000147799	ARHGAP39	3.13261	4.02595	1.42407	2.82707	0.00469756	0.0367703	0.842886	0	5.02697	26.6278	11.2379	0	1.51615	0	0.83484	0	0	0	0.902592	0	0	protein_coding
ENSG00000099954	CECR2	3.4413	-4.4217	1.56421	-2.82679	0.00470174	0.036783	0.842886	0	0	0	0	0	3.03229	3.67498	0.83484	16.6455	0	25.956	0	0.633025	0	protein_coding
ENSG00000136147	PHF11	123.722	-0.96164	0.340215	-2.82657	0.00470495	0.0367881	101.146	57.0685	90.4855	41.421	73.0463	105.638	101.582	138.179	66.7872	146.872	289.185	221.309	143.512	101.284	178.319	protein_coding
ENSG00000183615	FAM167B	6.13473	2.33044	0.824574	2.82624	0.00470985	0.0368065	10.1146	2.07522	11.0593	32.5451	11.9403	4.24979	1.51615	7.34996	0.83484	4.89574	0	2.73221	2.70778	0	0	protein_coding
ENSG00000223396	RPS10P7	32.4494	1.30308	0.46115	2.82572	0.00471751	0.0368462	55.6305	47.73	33.178	71.0074	36.5231	60.1042	23.5003	15.4349	9.18324	53.8532	20.1757	4.09831	34.2985	10.7614	11.2622	transcribed_processed_pseudogene
ENSG00000175203	DCTN2	239.781	1.16938	0.413873	2.82546	0.00472127	0.0368556	205.664	240.725	219.176	1014.81	348.375	134.172	94.7592	155.084	131.905	116.519	183.503	252.729	165.174	215.862	118.253	protein_coding
ENSG00000062524	LTK	18.8565	-2.30604	0.816303	-2.82497	0.00472844	0.0368915	11.8004	3.11283	0	0	0.702368	16.3921	13.6453	64.6796	5.84388	48.9574	58.6055	32.7865	9.92851	10.7614	5.63112	protein_coding
ENSG00000120756	PLS1	1.64092	3.85489	1.3649	2.82429	0.00473848	0.0369499	9.27175	0	4.02158	0	3.51184	6.07113	0	0	0.83484	0	0	0	0.902592	0	0	protein_coding
ENSG00000068831	RASGRP2	617.831	-0.938145	0.332258	-2.82354	0.0047496	0.0369965	339.683	724.251	234.257	497.052	236.698	363.054	577.652	534.342	1026.85	877.317	953.061	368.848	1229.33	584.282	720.783	protein_coding
ENSG00000267265	AC011476.3	3.0246	-4.2301	1.49808	-2.82368	0.00474751	0.0369965	0	0	0	0	0	0.607113	2.27422	0.734996	0.83484	9.79148	0	28.6882	1.80518	0.633025	0	lncRNA
ENSG00000110888	CAPRIN2	46.9327	1.25187	0.443712	2.82134	0.00478228	0.0372107	133.176	16.6017	78.4208	53.2556	88.4984	61.9255	37.1456	24.2549	45.9162	57.7697	11.529	12.2949	25.2726	31.6513	26.2785	protein_coding
ENSG00000176490	DIRAS1	3.30024	-3.0377	1.07665	-2.82145	0.00478077	0.0372107	0	1.03761	0	0	1.40474	0.607113	7.58074	6.61496	0.83484	10.7706	0	8.19662	1.80518	1.26605	9.3852	protein_coding
ENSG00000072858	SIDT1	20.937	-1.52801	0.541634	-2.82111	0.00478584	0.0372183	10.9575	4.15043	7.03776	5.91728	13.345	15.7849	43.9683	22.7849	13.3574	27.4162	6.72523	87.4306	18.0518	18.3577	18.7704	protein_coding
ENSG00000155926	SLA	151.577	1.78863	0.63456	2.8187	0.00482191	0.0374786	219.15	80.9335	504.708	136.098	275.328	369.125	35.6295	72.0296	25.0452	69.5195	47.0766	2.73221	37.0063	277.265	122.008	protein_coding
ENSG00000158711	ELK4	46.2024	-0.825749	0.292985	-2.8184	0.00482639	0.0374931	43.8301	23.865	43.232	11.8346	21.071	40.6766	45.4844	79.3795	48.4207	66.5821	45.1551	56.0102	50.5451	49.376	67.5734	protein_coding
ENSG00000174444	RPL4	1105.23	-1.2977	0.460506	-2.81799	0.00483253	0.0375205	555.462	713.875	657.528	272.195	218.436	1115.87	1502.5	1450.15	722.972	854.796	644.661	3838.75	733.807	1039.43	2258.08	protein_coding
ENSG00000169439	SDC2	2.8465	-4.10421	1.45728	-2.81634	0.00485743	0.0376935	0	0	0	0	0.702368	0	257.745	5.87997	0	0.979148	0	10.9288	0.902592	1.89908	20.6474	protein_coding
ENSG00000156535	CD109	24.1718	-2.01395	0.715149	-2.81613	0.00486065	0.0376982	7.58598	3.11283	20.1079	0	13.345	5.46402	25.0164	70.5596	26.7149	4.89574	16.3327	76.5017	23.4674	1.89908	67.5734	protein_coding
ENSG00000198010	DLGAP2	7.13338	-4.95907	1.7617	-2.81493	0.00487874	0.0378097	0.842886	1.03761	0	0	0	0	46.2425	0.734996	0	0	21.1364	0	37.0063	0	0	protein_coding
ENSG00000243081	AC092894.1	4.22091	-5.22934	1.85778	-2.81483	0.00488028	0.0378097	0	0	0	0	0	0	0	0.734996	10.0181	0	42.2728	0	0.902592	0	9.3852	lncRNA
ENSG00000139266	MARCH9	52.9632	1.23096	0.437344	2.81463	0.00488334	0.037813	56.4734	98.5728	91.4909	73.9661	112.379	49.7833	35.6295	16.9049	45.0814	62.6655	34.5869	31.4204	15.3441	6.33025	63.8193	protein_coding
ENSG00000093000	NUP50	135.17	0.891255	0.316815	2.81317	0.00490561	0.0379651	222.522	142.152	227.219	127.222	228.27	171.813	111.437	114.659	101.851	51.8949	83.585	214.478	91.1618	86.7245	52.5571	protein_coding
ENSG00000039523	FAM65A	73.4033	-1.47239	0.52361	-2.81201	0.00492333	0.0380408	10.9575	96.4976	25.1349	8.87593	35.8208	33.9983	207.712	95.5494	88.4931	75.3944	75.899	185.79	58.6685	23.4219	78.8356	protein_coding
ENSG00000112167	SAYSD1	33.1972	1.08402	0.38549	2.81205	0.00492274	0.0380408	53.1018	37.3539	57.3075	65.0901	44.2492	35.8197	46.2425	19.8449	29.2194	11.7498	21.1364	5.46441	26.1752	13.2935	31.9097	protein_coding
ENSG00000117322	CR2	30.1409	4.19805	1.49279	2.81221	0.00492018	0.0380408	199.764	200.258	3.01618	0	0.702368	14.5707	20.468	0	5.84388	1.9583	1.92149	0	3.61037	0	0	protein_coding
ENSG00000167272	POP5	56.2807	1.40556	0.500047	2.81086	0.00494094	0.0381311	49.7303	99.6104	49.2643	236.691	82.1771	25.4988	40.1779	10.2899	45.9162	28.3953	53.8018	10.9288	50.5451	42.4127	18.7704	protein_coding
ENSG00000197063	MAFG	87.002	-1.47934	0.526321	-2.81073	0.00494296	0.0381311	33.7155	109.987	53.2859	5.91728	31.6066	15.1778	33.3552	184.484	115.208	96.9357	70.1345	275.953	81.2333	81.6602	116.376	protein_coding
ENSG00000236935	AP003774.4	3.81957	2.87644	1.02328	2.81099	0.00493886	0.0381311	3.37155	25.9402	6.03237	2.95864	9.83315	0	3.03229	1.46999	0.83484	0	1.92149	0	0	1.89908	0	lncRNA
ENSG00000226137	BAIAP2-DT	14.3785	-2.42685	0.863563	-2.81028	0.0049499	0.0381437	0.842886	5.18804	1.00539	5.91728	7.02368	4.24979	25.0164	1.46999	31.7239	50.9157	42.2728	1.3661	34.2985	0.633025	3.75408	lncRNA
ENSG00000275700	AATF	198.75	1.08813	0.387178	2.81042	0.0049477	0.0381437	210.722	202.334	159.858	813.627	247.234	120.208	137.211	120.539	142.758	107.706	132.583	173.495	86.6488	191.174	135.147	protein_coding
ENSG00000141376	BCAS3	49.2853	1.32312	0.470854	2.81004	0.00495349	0.0381509	42.9872	58.1061	33.178	242.609	47.761	41.8908	18.1938	12.4949	38.4027	47.9783	38.4299	17.7593	33.3959	34.1834	31.9097	protein_coding
ENSG00000169860	P2RY1	17.9562	2.67817	0.953623	2.80842	0.00497857	0.038303	32.8726	32.1659	55.2967	26.6278	65.3202	6.07113	0	2.20499	1.66968	0	21.1364	0	23.4674	0.633025	1.87704	protein_coding
ENSG00000256073	URB1-AS1	4.75212	-2.14593	0.764101	-2.80844	0.00497821	0.038303	0.842886	3.11283	3.01618	0	0.702368	1.21423	6.06459	19.8449	4.1742	2.93744	6.72523	2.73221	3.61037	3.16513	13.1393	lncRNA
ENSG00000105204	DYRK1B	29.6497	1.81122	0.645058	2.80784	0.0049875	0.0383512	9.27175	57.0685	16.0863	174.56	47.761	9.71381	20.468	3.67498	9.18324	17.6247	17.2934	5.46441	30.6881	20.2568	5.63112	protein_coding
ENSG00000117009	KMO	1.94454	-3.62881	1.29285	-2.80684	0.005003	0.0384498	0.842886	0	0	0	0	0	11.3711	2.20499	3.33936	0	4.80373	1.3661	2.70778	2.5321	0	protein_coding
ENSG00000101290	CDS2	80.7596	-1.1837	0.421799	-2.80632	0.00501116	0.038492	33.7155	66.407	55.2967	41.421	31.6066	46.1406	126.598	155.819	27.5497	80.2902	56.684	213.112	149.83	46.2108	80.7127	protein_coding
ENSG00000175097	RAG2	4.62447	-2.92673	1.04303	-2.80599	0.00501621	0.0385102	1.68577	0	2.01079	0	1.40474	0	12.1292	0.734996	0	6.85404	8.64672	5.46441	21.6622	1.26605	7.50816	protein_coding
ENSG00000070182	SPTB	5.45957	-3.22204	1.14929	-2.8035	0.00505505	0.0387878	0	2.07522	1.00539	2.95864	0.702368	0	42.4521	1.46999	10.8529	2.93744	0	4.09831	10.8311	0.633025	1.87704	protein_coding
ENSG00000260093	AC034111.1	2.74939	-3.01493	1.07553	-2.80321	0.00505972	0.0388029	0	1.03761	1.00539	0	0.702368	0	0.758074	4.40997	0.83484	10.7706	4.80373	4.09831	0.902592	2.5321	9.3852	lncRNA
ENSG00000144744	UBA3	30.8425	-0.978498	0.349118	-2.80277	0.00506657	0.038824	21.915	10.3761	30.1618	8.87593	12.6426	29.7485	50.0329	33.0748	25.0452	48.9574	47.0766	23.2237	37.9089	32.9173	50.6801	protein_coding
ENSG00000173480	ZNF417	42.7472	1.2203	0.435404	2.80269	0.00506788	0.038824	59.002	64.3317	40.2158	103.552	88.4984	37.0339	50.7909	16.9049	25.0452	17.6247	45.1551	10.9288	55.0581	13.9266	13.1393	protein_coding
ENSG00000135114	OASL	4.30126	-4.76374	1.70034	-2.80163	0.00508444	0.0389095	0	0	0	0	0.702368	0	0.758074	0	0.83484	7.83319	51.8803	117.485	0	0.633025	1.87704	protein_coding
ENSG00000186810	CXCR3	4.98031	-2.63986	0.942233	-2.80171	0.00508326	0.0389095	2.52866	1.03761	1.00539	2.95864	0	0.607113	6.82266	10.2899	0	3.91659	12.4897	0	5.41555	8.86235	18.7704	protein_coding
ENSG00000103490	PYCARD	244.874	-1.35935	0.485294	-2.80109	0.00509309	0.038955	78.3884	124.513	120.647	171.601	158.735	105.638	206.196	180.074	183.665	177.226	729.207	64.2068	434.147	784.951	153.917	protein_coding
ENSG00000198417	MT1F	39.5762	2.98381	1.06549	2.8004	0.00510393	0.0390171	1.68577	1.03761	19.1025	426.045	50.5705	1.82134	7.58074	2.20499	4.1742	33.291	3.84299	8.19662	1.80518	32.2843	0	protein_coding
ENSG00000176928	GCNT4	7.98428	3.00356	1.07262	2.8002	0.00510705	0.0390202	14.3291	1.03761	40.2158	14.7932	30.2018	0.607113	11.3711	1.46999	0	0.979148	2.88224	0	0	0	1.87704	protein_coding
ENSG00000119705	SLIRP	146.214	-0.584791	0.208865	-2.79985	0.00511258	0.0390418	131.49	95.46	125.674	150.891	85.6889	92.8883	186.486	158.759	192.013	114.56	166.209	146.173	185.934	212.696	148.286	protein_coding
ENSG00000163737	PF4	4.68434	-3.89448	1.39203	-2.7977	0.00514677	0.039282	0.842886	1.03761	0	0	0.702368	0	1.51615	2.93998	37.5678	1.9583	3.84299	0	19.857	0	0	protein_coding
ENSG00000141655	TNFRSF11A	2.11923	-3.73769	1.33638	-2.79687	0.00516005	0.0393625	0	0	1.00539	0	0	0	12.1292	0.734996	6.67872	0	4.80373	2.73221	1.80518	1.89908	0	protein_coding
ENSG00000246366	LACTB2-AS1	2.17626	2.9361	1.04985	2.7967	0.00516281	0.0393627	6.74309	4.15043	3.01618	0	0.702368	12.1423	1.51615	0	0	0	0.960747	0	0.902592	0.633025	1.87704	lncRNA
ENSG00000177311	ZBTB38	7.94998	-1.80089	0.643985	-2.79648	0.00516622	0.0393678	5.9002	2.07522	4.02158	5.91728	2.1071	0.607113	6.82266	16.9049	4.1742	11.7498	13.4505	1.3661	25.2726	9.49538	9.3852	protein_coding
ENSG00000131127	ZNF141	34.5156	1.3752	0.492086	2.79463	0.0051959	0.0395349	96.0891	11.4137	29.1564	62.1315	55.4871	74.0678	16.6776	11.7599	26.7149	52.874	18.2542	12.2949	30.6881	8.86235	11.2622	protein_coding
ENSG00000139624	CERS5	102.348	1.05702	0.378258	2.79444	0.00519901	0.0395349	76.7027	140.077	70.3776	381.665	141.878	87.4243	61.404	58.0647	70.1266	43.0825	88.3887	80.6001	86.6488	96.2198	52.5571	protein_coding
ENSG00000163660	CCNL1	755.186	-1.7177	0.614687	-2.79443	0.00519914	0.0395349	263.823	674.446	258.386	79.8833	157.33	472.941	192.551	862.885	655.35	904.733	374.691	4624.26	441.367	477.301	887.84	protein_coding
ENSG00000173262	SLC2A14	1.68935	-3.89364	1.3933	-2.79454	0.00519735	0.0395349	0	0	0	0	0	0	6.82266	2.20499	2.50452	0.979148	0	5.46441	3.61037	0	3.75408	protein_coding
ENSG00000167646	DNAAF3	4.32441	3.93267	1.40764	2.7938	0.00520923	0.0395907	4.21443	19.7146	0	2.95864	0.702368	31.5699	0	0	0	0	4.80373	0	0.902592	0	0	protein_coding
ENSG00000160408	ST6GALNAC6	36.0012	-0.858784	0.30743	-2.79343	0.0052152	0.0396151	18.5435	32.1659	13.0701	50.2969	21.071	16.9992	41.6941	47.0397	38.4027	41.1242	32.6654	54.6441	31.5907	51.9081	48.803	protein_coding
ENSG00000100744	GSKIP	15.048	1.13323	0.405749	2.79294	0.00522314	0.0396545	19.3864	25.9402	18.0971	41.421	19.6663	12.7494	17.4357	11.0249	6.67872	7.83319	15.3719	9.56272	11.7337	5.0642	3.75408	protein_coding
ENSG00000163131	CTSS	123.633	-1.26816	0.454215	-2.79198	0.00523866	0.0397304	57.3163	51.8804	52.2805	76.9247	21.7734	142.064	87.1785	108.779	91.8324	139.039	445.786	92.895	224.745	147.495	114.499	protein_coding
ENSG00000188290	HES4	8.53244	3.17682	1.13783	2.79201	0.00523821	0.0397304	1.68577	37.3539	5.02697	2.95864	6.32131	56.4615	4.54844	0.734996	0	0	11.529	1.3661	0	0	0	protein_coding
ENSG00000076554	TPD52	31.3	-1.71613	0.614883	-2.79098	0.00525482	0.0397579	10.9575	4.15043	21.1133	29.5864	4.91658	11.5352	53.0652	40.4248	8.3484	8.81233	18.2542	50.5458	39.714	141.798	26.2785	protein_coding
ENSG00000127084	FGD3	122.995	1.05206	0.376959	2.79093	0.00525576	0.0397579	212.407	42.542	155.836	284.03	177.699	200.347	77.3235	58.0647	110.199	165.476	95.1139	45.0814	65.8892	85.4584	69.4505	protein_coding
ENSG00000136982	DSCC1	25.2673	1.35902	0.486974	2.79074	0.00525877	0.0397579	80.9171	18.677	43.232	20.7105	51.9752	24.2845	36.3875	29.3998	11.6878	5.87489	15.3719	9.56272	12.6363	12.6605	5.63112	protein_coding
ENSG00000186642	PDE2A	10.6738	-3.0453	1.09122	-2.79073	0.00525886	0.0397579	0	0	8.04315	2.95864	1.40474	0	0.758074	2.93998	1.66968	3.91659	3.84299	79.234	18.9544	8.22933	28.1556	protein_coding
ENSG00000224950	AL390066.1	2.87682	-3.03749	1.08815	-2.79141	0.00524782	0.0397579	0.842886	1.03761	0	2.95864	0	0	5.30652	1.46999	3.33936	4.89574	5.76448	2.73221	13.5389	1.26605	0	lncRNA
ENSG00000238227	C9orf69	107.059	1.4598	0.523067	2.79086	0.00525687	0.0397579	181.221	117.25	169.912	227.815	237.4	107.459	56.8555	11.7599	69.2917	66.5821	148.916	9.56272	89.3566	97.4859	15.0163	protein_coding
ENSG00000081692	JMJD4	49.6681	1.51292	0.542272	2.78997	0.00527133	0.0397736	32.8726	47.73	23.1241	289.947	66.0226	32.7841	20.468	11.0249	28.3846	34.2702	42.2728	23.2237	48.74	31.0182	13.1393	protein_coding
ENSG00000081760	AACS	41.8976	1.81986	0.652298	2.78993	0.005272	0.0397736	47.2016	35.2787	53.2859	227.815	58.9989	20.6418	0	8.81995	11.6878	26.437	30.7439	20.4915	27.0778	46.8439	13.1393	protein_coding
ENSG00000165092	ALDH1A1	9.92937	-3.30966	1.18616	-2.79022	0.00526722	0.0397736	1.68577	4.15043	0	2.95864	0	1.21423	68.9847	1.46999	5.00904	1.9583	8.64672	6.83051	46.0322	0	0	protein_coding
ENSG00000212719	C17orf51	5.14853	3.54197	1.26933	2.79042	0.00526401	0.0397736	24.4437	0	14.0755	11.8346	18.2616	0	5.30652	0	0	0.979148	0.960747	1.3661	0	0	0	lncRNA
ENSG00000099917	MED15	162.591	-0.792908	0.284253	-2.78944	0.00527986	0.039812	80.9171	178.469	73.3938	109.47	103.248	131.136	132.663	194.774	147.767	171.351	201.757	372.946	176.005	179.146	185.827	protein_coding
ENSG00000184574	LPAR5	21.9271	1.95909	0.702822	2.78746	0.00531228	0.0400355	9.27175	2.07522	38.205	144.973	35.1184	9.71381	14.4034	6.61496	11.6878	10.7706	5.76448	12.2949	0.902592	17.7247	9.3852	protein_coding
ENSG00000187961	KLHL17	28.2972	1.48897	0.534324	2.78665	0.00532554	0.0401055	49.7303	33.2035	44.2373	41.421	99.7363	9.1067	9.85496	14.6999	16.6968	32.3119	9.60747	8.19662	4.51296	39.8806	11.2622	protein_coding
ENSG00000269293	ZSCAN16-AS1	54.5905	0.789242	0.283232	2.78656	0.00532715	0.0401055	101.146	51.8804	77.4154	91.7179	65.3202	51.6046	45.4844	61.7396	43.4117	25.4579	37.4691	54.6441	34.2985	26.5871	50.6801	lncRNA
ENSG00000197157	SND1	298.735	0.810369	0.290881	2.78591	0.00533777	0.0401645	264.666	460.698	288.548	695.281	478.313	234.346	214.535	196.979	197.857	188.976	298.792	211.746	268.972	338.668	142.655	protein_coding
ENSG00000102390	PBDC1	58.2127	-1.35575	0.486779	-2.78514	0.00535039	0.0402189	29.501	45.6548	48.2589	5.91728	20.3687	27.9272	45.4844	139.649	101.016	35.2493	39.3906	110.654	20.7596	55.0732	148.286	protein_coding
ENSG00000138449	SLC40A1	9.26484	2.50208	0.898369	2.78513	0.0053506	0.0402189	12.6433	2.07522	21.1133	23.6691	27.3924	23.6774	10.613	0	5.84388	1.9583	0.960747	0	9.02592	0	0	protein_coding
ENSG00000279159	AC003681.1	3.86665	-4.62048	1.65919	-2.78479	0.00535624	0.0402403	0	0	0	0	0	0.607113	37.9037	1.46999	0	0	0	5.46441	8.12333	4.43118	0	lncRNA
ENSG00000213782	DDX47	3.89045	-2.40259	0.863001	-2.78399	0.00536947	0.0403187	0	1.03761	0	0	1.40474	3.03557	4.54844	8.08495	2.50452	2.93744	2.88224	17.7593	7.22074	5.0642	1.87704	protein_coding
ENSG00000130517	PGPEP1	118.587	1.74406	0.626545	2.78361	0.00537578	0.040345	106.204	233.462	168.906	313.616	175.592	231.917	20.468	11.0249	45.9162	80.2902	103.761	0	111.019	124.073	52.5571	protein_coding
ENSG00000132300	PTCD3	271.784	0.541686	0.194669	2.7826	0.00539248	0.0404359	366.656	268.741	250.343	369.83	329.411	421.944	166.776	203.594	192.848	275.141	212.325	295.078	241.895	251.311	230.876	protein_coding
ENSG00000197586	ENTPD6	50.8847	1.0248	0.368296	2.78254	0.00539351	0.0404359	58.1592	67.4446	55.2967	153.849	74.451	34.6055	38.6618	24.9899	27.5497	21.5413	70.1345	21.8576	44.227	36.7155	33.7867	protein_coding
ENSG00000026508	CD44	349.077	-1.31876	0.474004	-2.78217	0.00539975	0.0404615	150.877	325.809	153.825	239.65	99.0339	136.6	75.0493	457.902	202.031	365.222	559.155	1155.72	268.972	715.951	330.359	protein_coding
ENSG00000188483	IER5L	8.27899	-2.22521	0.799866	-2.78197	0.00540294	0.0404644	3.37155	2.07522	4.02158	0	4.21421	0.607113	5.30652	2.20499	5.84388	21.5413	3.84299	30.0543	5.41555	1.89908	33.7867	protein_coding
ENSG00000080822	CLDND1	21.1935	-1.20297	0.432567	-2.781	0.00541917	0.0405648	21.0722	14.5265	12.0647	2.95864	7.02368	10.928	42.4521	24.2549	14.1923	22.5204	14.4112	50.5458	22.5648	17.0917	41.2949	protein_coding
ENSG00000104835	SARS2	40.0965	1.31808	0.474003	2.78075	0.00542334	0.0405749	38.7728	101.686	41.2212	91.7179	80.7723	23.6774	16.6776	10.2899	14.1923	40.1451	23.0579	25.956	24.37	61.4034	7.50816	protein_coding
ENSG00000198551	ZNF627	14.1265	1.59159	0.572461	2.78026	0.00543148	0.0406147	5.9002	9.33848	19.1025	65.0901	23.8805	21.249	10.613	12.4949	14.1923	4.89574	12.4897	2.73221	3.61037	4.43118	1.87704	protein_coding
ENSG00000047644	WWC3	39.1092	-1.02862	0.370203	-2.77853	0.00546054	0.0408108	26.9724	20.7522	43.232	2.95864	20.3687	26.1059	62.162	486.567	63.4479	33.291	20.1757	46.4475	63.1814	54.4402	61.9423	protein_coding
ENSG00000013016	EHD3	11.0657	-2.02211	0.72802	-2.77755	0.00547711	0.0409134	1.68577	1.03761	6.03237	11.8346	5.61894	0	24.2584	2.20499	10.0181	16.6455	13.4505	4.09831	19.857	37.9815	11.2622	protein_coding
ENSG00000167106	FAM102A	81.4784	1.4075	0.506797	2.77724	0.00548229	0.0409309	75.0169	134.889	136.734	204.146	75.1534	156.028	133.421	77.1746	26.7149	40.1451	18.2542	75.1356	27.9803	7.5963	33.7867	protein_coding
ENSG00000136908	DPM2	40.7274	1.13858	0.410303	2.77497	0.00552065	0.0411653	64.0594	19.7146	34.1834	147.932	57.5942	43.7121	17.4357	24.2549	19.2013	36.2285	28.8224	15.0271	44.227	28.4861	30.0326	protein_coding
ENSG00000168004	HRASLS5	1.39927	4.25795	1.53447	2.77488	0.00552228	0.0411653	0.842886	0	6.03237	8.87593	2.80947	2.42845	0	0	0	0	0	0	0	0	0	protein_coding
ENSG00000241399	CD302	8.2999	-3.15375	1.13644	-2.77511	0.00551828	0.0411653	3.37155	1.03761	0	2.95864	0	1.82134	3.03229	0	0	16.6455	51.8803	8.19662	27.9803	5.69723	1.87704	protein_coding
ENSG00000173540	GMPPB	31.902	1.28964	0.464871	2.77418	0.00553412	0.0412281	50.5732	18.677	75.4046	65.0901	72.3439	16.3921	34.8714	7.34996	17.5316	24.4787	29.7831	9.56272	26.1752	22.7889	7.50816	protein_coding
ENSG00000248890	HHIP-AS1	32.0244	2.77443	1.00014	2.77404	0.00553644	0.0412281	40.4585	41.5043	77.4154	180.477	54.0823	1.21423	44.7263	11.0249	1.66968	0	0.960747	2.73221	23.4674	0.633025	0	lncRNA
ENSG00000116701	NCF2	31.4638	-1.94954	0.702904	-2.77355	0.00554479	0.041269	12.6433	11.4137	37.1996	0	3.51184	3.64268	19.7099	24.9899	29.2194	39.1659	87.4279	1.3661	54.1555	94.9538	52.5571	protein_coding
ENSG00000143420	ENSA	184.305	-1.07521	0.387712	-2.77322	0.00555042	0.041288	90.1888	152.528	170.917	29.5864	56.1894	160.885	350.988	351.328	170.307	166.455	146.994	292.346	197.668	127.871	300.326	protein_coding
ENSG00000150995	ITPR1	56.7165	-1.35843	0.489924	-2.77274	0.00555861	0.041288	23.6008	31.1283	29.1564	14.7932	25.2853	49.1762	62.162	119.069	24.2104	158.622	51.8803	66.939	55.0581	12.0275	127.639	protein_coding
ENSG00000169508	GPR183	19.1426	-2.61833	0.944313	-2.77273	0.00555883	0.041288	2.52866	19.7146	0	5.91728	0.702368	0	8.33881	22.0499	1.66968	46.02	72.056	2.73221	10.8311	62.6695	31.9097	protein_coding
ENSG00000197818	SLC9A8	59.3011	1.137	0.410047	2.77285	0.00555679	0.041288	50.5732	100.648	42.2266	233.733	63.2131	43.105	36.3875	39.6898	15.862	40.1451	53.8018	50.5458	35.2011	46.8439	37.5408	protein_coding
ENSG00000167394	ZNF668	26.486	1.24484	0.449037	2.77224	0.00556719	0.0413288	12.6433	71.595	29.1564	71.0074	35.1184	27.3201	18.9518	22.7849	20.0362	16.6455	20.1757	13.661	7.22074	27.2201	3.75408	protein_coding
ENSG00000184261	KCNK12	21.9559	-3.06553	1.10606	-2.77158	0.00557853	0.0413916	17.7006	0	1.00539	5.91728	0	0	44.7263	30.8698	7.51356	47.9783	34.5869	0	59.5711	0.633025	78.8356	protein_coding
ENSG00000137522	RNF121	34.1342	1.1286	0.407274	2.77112	0.00558638	0.0414285	46.3588	28.0154	62.3344	79.8833	58.9989	31.5699	31.081	14.6999	33.3936	33.291	31.7046	5.46441	19.857	27.8531	7.50816	protein_coding
ENSG00000132604	TERF2	158.695	-1.25146	0.451726	-2.77039	0.00559888	0.0414998	87.6602	54.9933	109.588	112.428	92.7126	64.354	5355.03	123.479	623.626	191.913	130.662	203.549	103.798	56.9723	296.572	protein_coding
ENSG00000172830	SSH3	11.1713	-1.95979	0.707614	-2.76958	0.0056129	0.0415823	1.68577	7.26326	5.02697	5.91728	0.702368	4.85691	38.6618	7.34996	45.0814	6.85404	11.529	1.3661	9.92851	6.33025	15.0163	protein_coding
ENSG00000148308	GTF3C5	255.206	1.4115	0.510251	2.76629	0.00566975	0.0419818	190.492	128.663	384.061	636.108	1000.87	109.28	100.066	454.962	119.382	113.581	106.643	112.02	111.921	139.899	120.131	protein_coding
ENSG00000133313	CNDP2	89.4191	-0.898575	0.324916	-2.76556	0.00568257	0.0420551	52.259	94.4224	57.3075	23.6691	42.8445	79.5318	101.582	96.2844	75.9705	85.1859	136.426	107.922	108.311	206.366	73.2045	protein_coding
ENSG00000146278	PNRC1	133.145	-1.66963	0.603782	-2.76529	0.00568728	0.0420683	31.1868	121.4	66.356	20.7105	30.9042	73.4607	73.5332	176.399	94.337	78.3319	58.6055	724.034	68.597	67.7337	311.589	protein_coding
ENSG00000197343	ZNF655	194.529	1.26351	0.456983	2.7649	0.005694	0.0420964	130.647	259.402	98.5286	902.386	242.317	168.17	121.292	113.924	114.373	134.143	171.974	46.4475	182.324	151.293	80.7127	protein_coding
ENSG00000136541	ERMN	32.5367	-2.52823	0.914741	-2.76388	0.00571191	0.0422071	0.842886	4.15043	2.01079	44.3796	2.1071	1.82134	1.51615	171.254	13.3574	5.87489	21.1364	68.3051	17.1492	21.5229	112.622	protein_coding
ENSG00000071082	RPL31	4667.59	-0.88812	0.321389	-2.76339	0.00572052	0.0422365	2145.15	4758.47	2023.86	3233.8	1890.77	4488.39	4035.98	5432.35	3653.26	3659.08	4882.51	10913.8	5186.29	6384.06	7326.08	protein_coding
ENSG00000185917	SETD4	28.2687	-1.07689	0.389708	-2.76331	0.00572175	0.0422365	21.0722	10.3761	14.0755	20.7105	14.0474	22.4632	78.0816	38.2198	39.2375	35.2493	44.1943	24.5898	18.9544	18.3577	24.4015	protein_coding
ENSG00000196345	ZKSCAN7	4.04762	2.53175	0.916426	2.76263	0.00573372	0.0423031	7.58598	3.11283	10.0539	2.95864	6.32131	17.6063	0	0	0	2.93744	6.72523	0	0.902592	0.633025	1.87704	protein_coding
ENSG00000125354	SEPT6	1754.53	0.964673	0.34924	2.76221	0.00574123	0.0423151	3922.79	1767.05	1780.55	2361	2056.53	2991.85	1401.68	1214.95	1100.32	2219.73	1705.33	719.936	1311.47	353.228	1411.53	protein_coding
ENSG00000135932	CAB39	40.5404	-1.14856	0.415797	-2.7623	0.00573951	0.0423151	29.501	35.2787	20.1079	5.91728	24.5829	22.4632	124.324	53.6547	33.3936	28.3953	49.9588	79.234	35.2011	34.1834	31.9097	protein_coding
ENSG00000258572	AL133467.1	2.7055	-3.52422	1.27598	-2.76197	0.00574545	0.0423245	0	0	0	0	1.40474	0	3.03229	8.81995	1.66968	0.979148	0	8.19662	2.70778	0.633025	13.1393	lncRNA
ENSG00000123737	EXOSC9	100.725	-1.16505	0.421868	-2.76164	0.00575119	0.0423451	90.1888	58.1061	80.4315	11.8346	31.6066	69.818	88.6946	204.329	106.86	90.0816	104.721	241.8	58.6685	80.3942	193.335	protein_coding
ENSG00000162494	LRRC38	9.54678	3.95175	1.43108	2.76136	0.00575604	0.0423591	76.7027	1.03761	18.0971	8.87593	25.9876	0	0	0	1.66968	0	0	0	10.8311	0	0	protein_coding
ENSG00000164506	STXBP5	22.7527	1.82597	0.661329	2.76107	0.00576123	0.0423626	42.9872	41.5043	34.1834	53.2556	37.2255	30.9628	19.7099	1.46999	31.7239	2.93744	22.0972	0	6.31814	1.89908	15.0163	protein_coding
ENSG00000178882	FAM101A	2.87008	4.66619	1.69003	2.761	0.00576239	0.0423626	0.842886	0	29.1564	0	11.2379	0	0	0	0.83484	0.979148	0	0	0	0	0	protein_coding
ENSG00000158023	WDR66	25.7019	-2.39583	0.8678	-2.76081	0.00576586	0.0423664	10.1146	10.3761	8.04315	0	11.2379	2.42845	9.85496	21.3149	144.427	6.85404	8.64672	77.8679	18.0518	0	56.3112	protein_coding
ENSG00000108298	RPL19	2908.66	-0.909186	0.329451	-2.7597	0.00578543	0.0424036	1281.19	3020.48	1376.38	1653.88	1248.11	2847.97	2508.47	3153.13	2719.91	2255.96	2405.71	6655.65	3345.01	3555.07	5602.96	protein_coding
ENSG00000109107	ALDOC	27.3241	2.38238	0.863435	2.75919	0.0057945	0.0424036	4.21443	2.07522	18.0971	242.609	51.2729	1.21423	15.9195	2.20499	5.00904	15.6664	5.76448	8.19662	3.61037	18.9908	15.0163	protein_coding
ENSG00000114978	MOB1A	75.6753	-0.718808	0.260422	-2.76016	0.00577726	0.0424036	48.0445	67.4446	64.3452	68.0488	34.416	48.5691	96.2754	128.624	64.2827	78.3319	95.1139	125.681	81.2333	70.8988	63.8193	protein_coding
ENSG00000138050	THUMPD2	39.5629	-1.28655	0.466264	-2.75927	0.00579298	0.0424036	30.3439	30.0907	16.0863	0	15.4521	31.5699	31.081	95.5494	40.9072	28.3953	18.2542	65.5729	44.227	65.2016	80.7127	protein_coding
ENSG00000144231	POLR2D	95.7004	0.785692	0.284695	2.75977	0.00578418	0.0424036	155.091	134.889	130.701	130.18	123.617	95.3168	94.0011	47.0397	117.712	48.9574	98.9569	60.1085	97.4799	62.0365	39.4178	protein_coding
ENSG00000166012	TAF1D	379.942	-1.58638	0.574764	-2.76005	0.00577929	0.0424036	135.705	195.07	143.771	79.8833	116.593	361.839	247.89	363.823	159.454	453.346	123.936	2173.47	227.453	293.724	623.177	protein_coding
ENSG00000196154	S100A4	597.913	-1.70977	0.619593	-2.7595	0.00578897	0.0424036	75.8598	417.119	113.61	479.3	61.8084	373.375	139.486	1588.33	301.377	452.366	1695.72	202.183	685.067	1930.73	452.366	protein_coding
ENSG00000212907	ND4L	3668.75	-1.101	0.39899	-2.75948	0.00578935	0.0424036	1873.74	4553.03	863.634	2713.08	1159.61	1886.3	2847.32	5073.68	4246.83	7356.34	1851.36	5618.78	4293.63	2898.62	7795.34	protein_coding
ENSG00000001617	SEMA3F	8.2114	-3.14786	1.14106	-2.75872	0.0058029	0.0424063	0	2.07522	1.00539	0	4.91658	0	24.2584	3.67498	11.6878	21.5413	0	24.5898	0	1.26605	28.1556	protein_coding
ENSG00000185436	IFNLR1	4.78707	-2.69022	0.975188	-2.75867	0.00580371	0.0424063	0.842886	0	1.00539	0	4.21421	0	3.79037	13.9649	18.3665	1.9583	0.960747	1.3661	4.51296	15.1926	5.63112	protein_coding
ENSG00000204525	HLA-C	782.829	-1.82025	0.659756	-2.75898	0.00579819	0.0424063	101.146	97.5352	476.557	958.6	47.761	188.205	1921.72	2338.02	1556.98	764.715	187.346	1009.55	759.08	109.513	1225.71	protein_coding
ENSG00000160360	GPSM1	86.7202	-1.61676	0.586197	-2.75805	0.00581481	0.0424632	0	73.6702	28.151	44.3796	46.3563	40.0695	144.034	80.1145	85.1537	69.5195	75.899	239.068	219.33	44.3118	110.745	protein_coding
ENSG00000168785	TSPAN5	47.0889	1.95607	0.709262	2.7579	0.0058174	0.0424632	88.5031	45.6548	109.588	91.7179	98.3315	76.4963	55.3394	3.67498	36.733	36.2285	21.1364	0	37.9089	1.26605	3.75408	protein_coding
ENSG00000099840	IZUMO4	27.5629	-1.55347	0.563336	-2.75762	0.0058223	0.0424774	14.3291	15.5641	6.03237	11.8346	18.2616	10.3209	5.30652	10.2899	31.7239	34.2702	30.7439	35.5187	20.7596	123.44	45.0489	protein_coding
ENSG00000162368	CMPK1	75.2687	-0.684297	0.248164	-2.75743	0.00582572	0.0424808	42.1443	71.595	66.356	47.3383	45.6539	57.0686	108.405	124.214	76.8053	98.894	55.7233	69.6712	80.3307	75.963	108.868	protein_coding
ENSG00000273802	HIST1H2BG	47.5777	-1.65097	0.598953	-2.75643	0.00584357	0.0425894	24.4437	67.4446	14.0755	0	6.32131	10.928	52.3071	33.8098	80.1447	46.02	45.1551	187.156	67.6944	50.009	28.1556	protein_coding
[truncated: 195 more rows]
