# Supplementary material for: Specific lncRNA signatures discriminate childhood acute leukaemias: a pilot study
Source: Cancer Cell Int. 2022 Nov 30;22:373. doi: 10.1186/s12935-022-02789-3 (PMC9710039; doi:10.1186/s12935-022-02789-3)
Supplement: Supplementary file 7 — Additional file 7: Dataset S7. Complete gene list of clusters. [file 12935_2022_2789_MOESM7_ESM.xlsx]

## Sheet: clusters
lncRNA	cluster
A1BG-AS1	cluster 1
A2M-AS1	cluster 2
A2ML1-AS1	cluster 1
A2ML1-AS2	cluster 3
AADACL2-AS1	cluster 2
AATBC	cluster 4
ABALON	cluster 3
ABCA9-AS1	cluster 1
ABCC5-AS1	cluster 4
ABHD15-AS1	cluster 1
ACAP2-IT1	cluster 5
ACBD3-AS1	cluster 5
ACOXL-AS1	cluster 1
ACTA2-AS1	cluster 1
ACVR2B-AS1	cluster 1
ADAMTS19-AS1	cluster 1
ADAMTS9-AS1	cluster 5
ADAMTS9-AS2	cluster 4
ADAMTSL4-AS1	cluster 2
ADARB2-AS1	cluster 3
ADD3-AS1	cluster 1
ADGRA1-AS1	cluster 5
ADGRD1-AS1	cluster 3
ADGRL3-AS1	cluster 4
ADIPOQ-AS1	cluster 4
ADIRF-AS1	cluster 1
ADNP-AS1	cluster 5
ADORA2A-AS1	cluster 5
ADPGK-AS1	cluster 2
AFAP1-AS1	cluster 1
AFDN-DT	cluster 5
AFF2-IT1	cluster 1
AGAP1-IT1	cluster 5
AGAP2-AS1	cluster 2
AGBL1-AS1	cluster 5
AGBL4-IT1	cluster 2
AGBL5-AS1	cluster 2
AGBL5-IT1	cluster 5
AIRN	cluster 5
AKT3-IT1	cluster 1
ALDH1L1-AS1	cluster 1
ALDH1L1-AS2	cluster 4
ALG13-AS1	cluster 5
ALG1L9P	cluster 2
ALG9-IT1	cluster 1
ALKBH3-AS1	cluster 5
ALMS1-IT1	cluster 3
ALOX12-AS1	cluster 2
AMMECR1-IT1	cluster 2
ANK3-DT	cluster 1
ANKRD10-IT1	cluster 5
ANKRD33B-AS1	cluster 5
ANKRD34C-AS1	cluster 4
ANKRD44-IT1	cluster 2
ANKRD62P1-PARP4P3	cluster 5
ANO1-AS1	cluster 2
ANO3-AS1	cluster 4
AOAH-IT1	cluster 1
AP4B1-AS1	cluster 5
APCDD1L-DT	cluster 2
APOA1-AS	cluster 5
APOBEC3B-AS1	cluster 2
APTR	cluster 4
AQP4-AS1	cluster 1
ARAP1-AS1	cluster 4
ARAP1-AS2	cluster 5
ARF4-AS1	cluster 2
ARHGAP22-IT1	cluster 2
ARHGAP26-AS1	cluster 5
ARHGAP26-IT1	cluster 1
ARHGAP27P1-BPTFP1-KPNA2P3	cluster 1
ARHGAP31-AS1	cluster 4
ARHGAP5-AS1	cluster 1
ARHGEF19-AS1	cluster 2
ARHGEF26-AS1	cluster 2
ARHGEF3-AS1	cluster 5
ARHGEF38-IT1	cluster 2
ARHGEF7-AS1	cluster 5
ARHGEF7-AS2	cluster 2
ARHGEF7-IT1	cluster 5
ARHGEF9-IT1	cluster 1
ARIH2OS	cluster 3
ARLNC1	cluster 4
ARMC2-AS1	cluster 5
ARMCX3-AS1	cluster 3
ARMCX5-GPRASP2	cluster 1
ARNTL2-AS1	cluster 2
ARPP21-AS1	cluster 5
ARRDC1-AS1	cluster 5
ARRDC3-AS1	cluster 2
ARSD-AS1	cluster 1
ASAP1-IT2	cluster 2
ASB16-AS1	cluster 1
ASH1L-AS1	cluster 2
ASH1L-IT1	cluster 2
ASMTL-AS1	cluster 5
ASTN2-AS1	cluster 5
ATG10-AS1	cluster 5
ATG10-IT1	cluster 2
ATP11A-AS1	cluster 5
ATP11AUN	cluster 4
ATP13A4-AS1	cluster 4
ATP13A5-AS1	cluster 2
ATP1A1-AS1	cluster 5
ATP1B3-AS1	cluster 5
ATP2A1-AS1	cluster 1
ATP2B1-AS1	cluster 2
ATP2B2-IT1	cluster 4
ATP2B2-IT2	cluster 3
ATP2C2-AS1	cluster 1
ATP6V0E2-AS1	cluster 5
ATP6V1B1-AS1	cluster 2
ATXN2-AS	cluster 2
ATXN8OS	cluster 2
B3GALT5-AS1	cluster 4
B4GALT1-AS1	cluster 5
B4GALT4-AS1	cluster 5
BAALC-AS1	cluster 3
BAALC-AS2	cluster 5
BACE1-AS	cluster 1
BACE2-IT1	cluster 1
BACH1-AS1	cluster 5
BACH1-IT1	cluster 1
BACH1-IT2	cluster 2
BACH1-IT3	cluster 2
BAIAP2-DT	cluster 2
BANCR	cluster 2
BARX1-DT	cluster 5
BASP1-AS1	cluster 1
BBOX1-AS1	cluster 1
BCAR4	cluster 1
BCDIN3D-AS1	cluster 3
BCRP3	cluster 5
BDNF-AS	cluster 1
BEAN1-AS1	cluster 1
BFSP2-AS1	cluster 1
BGLT3	cluster 4
BHLHE40-AS1	cluster 4
BICRA-AS1	cluster 3
BIRC6-AS1	cluster 5
BISPR	cluster 3
BLACE	cluster 5
BMF-AS1	cluster 2
BMP7-AS1	cluster 5
BMPR1B-DT	cluster 5
BMS1P14	cluster 4
BMS1P4	cluster 1
BNC2-AS1	cluster 2
BOK-AS1	cluster 2
BPESC1	cluster 1
BRWD1-AS1	cluster 1
BRWD1-AS2	cluster 2
BRWD1-IT1	cluster 2
BSN-AS1	cluster 2
BSN-DT	cluster 1
BTBD9-AS1	cluster 5
BTG3-AS1	cluster 5
BVES-AS1	cluster 5
C10orf55	cluster 2
C10orf71-AS1	cluster 4
C11orf40	cluster 4
C14orf178	cluster 4
C15orf32	cluster 1
C1orf147	cluster 5
C1orf220	cluster 2
C1QTNF1-AS1	cluster 4
C1QTNF9-AS1	cluster 2
C1RL-AS1	cluster 1
C2-AS1	cluster 5
C21orf62-AS1	cluster 2
C21orf91-OT1	cluster 2
C2CD4D-AS1	cluster 1
C2orf27A	cluster 1
C4B	cluster 3
C4B-AS1	cluster 5
C5orf38	cluster 5
C5orf60	cluster 5
C5orf64	cluster 5
C5orf64-AS1	cluster 4
C5orf67	cluster 4
C6orf223	cluster 1
C6orf47-AS1	cluster 2
C7orf77	cluster 4
C8orf34-AS1	cluster 2
C8orf86	cluster 5
C9orf163	cluster 5
C9orf92	cluster 1
CA3-AS1	cluster 4
CABIN1	cluster 3
CACNA1C-AS1	cluster 1
CACNA1C-AS2	cluster 1
CACNA1C-AS3	cluster 5
CACNA1C-AS4	cluster 5
CACNA1C-IT1	cluster 1
CACNA1C-IT2	cluster 4
CACNA1C-IT3	cluster 2
CACNA1G-AS1	cluster 5
CACNA2D3-AS1	cluster 5
CACTIN-AS1	cluster 5
CADM2-AS1	cluster 5
CADM2-AS2	cluster 3
CADM3-AS1	cluster 2
CAHM	cluster 4
CALML3-AS1	cluster 2
CAMTA1-DT	cluster 2
CAMTA1-IT1	cluster 1
CAPN10-DT	cluster 3
CAPN15	cluster 5
CARD8-AS1	cluster 2
CARMN	cluster 2
CARNMT1-AS1	cluster 5
CASC11	cluster 1
CASC15	cluster 1
CASC16	cluster 4
CASC17	cluster 4
CASC18	cluster 1
CASC19	cluster 5
CASC2	cluster 2
CASC20	cluster 4
CASC22	cluster 4
CASC23	cluster 5
CASC6	cluster 2
CASC8	cluster 2
CASC9	cluster 4
CASK-AS1	cluster 5
CATIP-AS1	cluster 2
CATIP-AS2	cluster 4
CBR3-AS1	cluster 2
CCAT2	cluster 1
CCDC13-AS1	cluster 5
CCDC140	cluster 2
CCDC144NL-AS1	cluster 4
CCDC148-AS1	cluster 4
CCDC15-DT	cluster 1
CCDC18-AS1	cluster 4
CCDC183-AS1	cluster 5
CCDC197	cluster 5
CCDC26	cluster 1
CCDC39-AS1	cluster 5
CCND2-AS1	cluster 5
CCNT2-AS1	cluster 3
CD200R1L-AS1	cluster 1
CD27-AS1	cluster 5
CD44-AS1	cluster 5
CD81-AS1	cluster 5
CDC37L1-DT	cluster 1
CDC42-IT1	cluster 2
CDH18-AS1	cluster 4
CDH23-AS1	cluster 4
CDKN2A-DT	cluster 4
CDKN2B-AS1	cluster 1
CDRT7	cluster 3
CDRT8	cluster 1
CEBPA-DT	cluster 4
CEBPB-AS1	cluster 2
CECR3	cluster 3
CELF2-AS1	cluster 5
CELF2-AS2	cluster 5
CELF2-DT	cluster 4
CEP83-DT	cluster 2
CERNA1	cluster 3
CERNA2	cluster 5
CERNA3	cluster 2
CERS3-AS1	cluster 4
CERS6-AS1	cluster 5
CFAP44-AS1	cluster 4
CFAP58-DT	cluster 4
CFLAR-AS1	cluster 3
CFTR-AS1	cluster 3
CHKB-DT	cluster 3
CHL1-AS1	cluster 4
CHL1-AS2	cluster 4
CHMP1B-AS1	cluster 2
CHODL-AS1	cluster 4
CHRM3-AS1	cluster 5
CHRM3-AS2	cluster 2
CIRBP-AS1	cluster 5
CISTR	cluster 4
CKMT2-AS1	cluster 1
CLCA4-AS1	cluster 1
CLDN10-AS1	cluster 2
CLEC12A-AS1	cluster 5
CLIP1-AS1	cluster 5
CLLU1	cluster 4
CLMAT3	cluster 5
CLRN1-AS1	cluster 2
CLSTN2-AS1	cluster 1
CLYBL-AS1	cluster 5
CLYBL-AS2	cluster 4
CNNM3-DT	cluster 1
CNOT10-AS1	cluster 5
CNTFR-AS1	cluster 4
CNTN4-AS1	cluster 2
CNTN4-AS2	cluster 5
COA6-AS1	cluster 1
COL18A1-AS1	cluster 5
COL18A1-AS2	cluster 3
COL4A2-AS1	cluster 5
COL4A2-AS2	cluster 2
COL5A1-AS1	cluster 5
COLCA1	cluster 5
CPB2-AS1	cluster 3
CPEB1-AS1	cluster 2
CPEB2-DT	cluster 2
CPNE8-AS1	cluster 4
CPS1-IT1	cluster 1
CRIM1-DT	cluster 5
CRNDE	cluster 1
CRPPA-AS1	cluster 4
CRTC3-AS1	cluster 1
CRYZL2P-SEC16B	cluster 4
CSMD2-AS1	cluster 4
CSNK1G2-AS1	cluster 5
CSRP3-AS1	cluster 5
CSTF3-DT	cluster 1
CT62	cluster 2
CT66	cluster 5
CT69	cluster 4
CT70	cluster 1
CTBP1-AS	cluster 5
CTBP1-DT	cluster 3
CXXC4-AS1	cluster 1
CXXC5-AS1	cluster 5
CYB561D2	cluster 5
CYMP-AS1	cluster 1
CYP1B1-AS1	cluster 2
CYP4A22-AS1	cluster 2
CYP4F26P	cluster 2
CYP51A1-AS1	cluster 2
CYTOR	cluster 2
CYYR1-AS1	cluster 5
DAB1-AS1	cluster 4
DACT3-AS1	cluster 5
DANCR	cluster 1
DANT1	cluster 5
DANT2	cluster 2
DAOA-AS1	cluster 2
DAPK1-IT1	cluster 2
DAXX	cluster 5
DBET	cluster 1
DBH-AS1	cluster 3
DCST1-AS1	cluster 4
DCTN1-AS1	cluster 5
DCUN1D2-AS	cluster 5
DCXR-DT	cluster 5
DDC-AS1	cluster 4
DDN-AS1	cluster 5
DDR1-DT	cluster 5
DDX11-AS1	cluster 1
DDX39B-AS1	cluster 1
DENND5B-AS1	cluster 4
DENND6A-AS1	cluster 1
DENND6A-DT	cluster 1
DEPDC1-AS1	cluster 1
DGCR11	cluster 2
DGCR5	cluster 3
DGUOK-AS1	cluster 3
DHCR24-DT	cluster 1
DHRS4-AS1	cluster 1
DHRSX-IT1	cluster 2
DIAPH2-AS1	cluster 5
DIAPH3-AS1	cluster 5
DIAPH3-AS2	cluster 5
DICER1-AS1	cluster 3
DINOL	cluster 5
DIO2-AS1	cluster 5
DIO3OS	cluster 5
DIP2A-IT1	cluster 1
DIRC1	cluster 3
DIRC3	cluster 1
DIRC3-AS1	cluster 1
DISC1-IT1	cluster 2
DISC1FP1	cluster 2
DKFZP434A062	cluster 5
DLEU1	cluster 1
DLEU2	cluster 1
DLEU2L	cluster 1
DLG1-AS1	cluster 1
DLG3-AS1	cluster 3
DLG5-AS1	cluster 4
DLGAP1-AS1	cluster 1
DLGAP1-AS2	cluster 1
DLGAP1-AS3	cluster 2
DLGAP1-AS4	cluster 4
DLGAP1-AS5	cluster 4
DLGAP2	cluster 5
DLGAP2-AS1	cluster 5
DLGAP4-AS1	cluster 1
DLX2-DT	cluster 2
DLX6-AS1	cluster 4
DM1-AS	cluster 5
DMD-AS3	cluster 4
DNAH10OS	cluster 1
DNAH17-AS1	cluster 1
DNAJB5-DT	cluster 3
DNAJB8-AS1	cluster 1
DNAJC27-AS1	cluster 1
DNAJC3-DT	cluster 2
DNAJC9-AS1	cluster 3
DNM1P35	cluster 2
DNM3-IT1	cluster 1
DNM3OS	cluster 4
DNMBP-AS1	cluster 5
DOCK4-AS1	cluster 5
DOCK9-AS1	cluster 4
DOCK9-DT	cluster 1
DPH6-DT	cluster 2
DPP10-AS1	cluster 2
DPP10-AS2	cluster 2
DPP10-AS3	cluster 3
DPP9-AS1	cluster 5
DPYD-AS1	cluster 5
DPYD-AS2	cluster 5
DPYD-IT1	cluster 1
DRAIC	cluster 1
DSCAM-AS1	cluster 4
DSCAM-IT1	cluster 5
DSCAS	cluster 4
DSCR10	cluster 1
DSCR4	cluster 4
DSCR4-IT1	cluster 4
DSCR8	cluster 4
DSCR9	cluster 4
DSG1-AS1	cluster 2
DSG2-AS1	cluster 4
DTX2P1-UPK3BP1-PMS2P11	cluster 1
DUBR	cluster 1
DUXAP8	cluster 1
E2F3-IT1	cluster 2
EAF1-AS1	cluster 3
EBLN3P	cluster 5
EDNRB-AS1	cluster 3
EDRF1-AS1	cluster 5
EDRF1-DT	cluster 2
EFCAB14-AS1	cluster 5
EFCAB6-AS1	cluster 4
EGFLAM-AS1	cluster 1
EGFLAM-AS2	cluster 4
EGFLAM-AS3	cluster 5
EGFLAM-AS4	cluster 4
EGFR-AS1	cluster 2
EGLN3-AS1	cluster 5
EGOT	cluster 5
EHD4-AS1	cluster 5
EHHADH-AS1	cluster 4
EHMT2-AS1	cluster 5
EIF1AX-AS1	cluster 5
EIF1B-AS1	cluster 2
EIF2AK3-DT	cluster 5
EIF3J-DT	cluster 2
EIPR1-IT1	cluster 1
ELDR	cluster 4
ELF3-AS1	cluster 5
ELFN1-AS1	cluster 4
ELMO1-AS1	cluster 3
ELN-AS1	cluster 1
ELOA-AS1	cluster 2
ELOVL2-AS1	cluster 5
EMC1-AS1	cluster 2
EML2-AS1	cluster 2
EMX2OS	cluster 1
ENO1-AS1	cluster 2
ENOX1-AS1	cluster 5
ENOX1-AS2	cluster 3
ENTPD1-AS1	cluster 2
ENTPD3-AS1	cluster 2
EP300-AS1	cluster 5
EPB41L4A-AS1	cluster 2
EPB41L4A-DT	cluster 5
EPCAM-DT	cluster 1
EPHA1-AS1	cluster 2
EPHA5-AS1	cluster 1
EPN2-AS1	cluster 5
ERC2-IT1	cluster 2
ERI3-IT1	cluster 1
ERICD	cluster 5
ERICH3-AS1	cluster 5
ERICH6-AS1	cluster 1
ERLNC1	cluster 5
ERVE-1	cluster 1
ERVH-1	cluster 4
ERVK-28	cluster 3
ERVK13-1	cluster 4
ERVK9-11	cluster 5
ESRG	cluster 4
ETS1-AS1	cluster 1
ETV5-AS1	cluster 5
EVX1-AS	cluster 2
EWSAT1	cluster 5
EXOC3-AS1	cluster 1
EXOSC10-AS1	cluster 2
EXTL3-AS1	cluster 3
EZR-AS1	cluster 5
F10-AS1	cluster 4
F11-AS1	cluster 5
FALEC	cluster 5
FAM106A	cluster 1
FAM111A-DT	cluster 1
FAM138A	cluster 5
FAM138B	cluster 3
FAM138C	cluster 2
FAM138D	cluster 5
FAM138E	cluster 3
FAM13A-AS1	cluster 2
FAM153CP	cluster 5
FAM157C	cluster 1
FAM167A-AS1	cluster 3
FAM170B-AS1	cluster 5
FAM181A-AS1	cluster 4
FAM182A	cluster 1
FAM182B	cluster 3
FAM197Y6	cluster 4
FAM197Y7	cluster 2
FAM201A	cluster 2
FAM215A	cluster 5
FAM215B	cluster 5
FAM218A	cluster 1
FAM222A-AS1	cluster 5
FAM223A	cluster 5
FAM223B	cluster 1
FAM224A	cluster 3
FAM224B	cluster 5
FAM225A	cluster 2
FAM225B	cluster 4
FAM226B	cluster 5
FAM230A	cluster 4
FAM230B	cluster 1
FAM230C	cluster 2
FAM230D	cluster 5
FAM230E	cluster 4
FAM230F	cluster 2
FAM230G	cluster 5
FAM230H	cluster 2
FAM230I	cluster 1
FAM230J	cluster 3
FAM240C	cluster 5
FAM242A	cluster 2
FAM242C	cluster 2
FAM242D	cluster 5
FAM242E	cluster 5
FAM242F	cluster 4
FAM245A	cluster 4
FAM245B	cluster 2
FAM27C	cluster 1
FAM27E3	cluster 1
FAM27E5	cluster 4
FAM30A	cluster 2
FAM3D-AS1	cluster 3
FAM41AY1	cluster 3
FAM41C	cluster 5
FAM53B-AS1	cluster 5
FAM66A	cluster 3
FAM66B	cluster 3
FAM66C	cluster 3
FAM66D	cluster 3
FAM66E	cluster 3
FAM74A1	cluster 5
FAM74A7	cluster 3
FAM83A-AS1	cluster 1
FAM83C-AS1	cluster 2
FAM85B	cluster 1
FAM87A	cluster 5
FAM87B	cluster 3
FAM99A	cluster 5
FAM99B	cluster 4
FANK1-AS1	cluster 4
FAR1-IT1	cluster 1
FARP1-AS1	cluster 1
FARSA-AS1	cluster 3
FBXL19-AS1	cluster 5
FBXO3-DT	cluster 1
FBXO36-IT1	cluster 1
FBXW7-AS1	cluster 5
FENDRR	cluster 5
FER1L6-AS1	cluster 2
FER1L6-AS2	cluster 2
FEZF1-AS1	cluster 2
FGD5-AS1	cluster 5
FGF10-AS1	cluster 4
FGF12-AS1	cluster 2
FGF12-AS2	cluster 2
FGF12-AS3	cluster 4
FGF13-AS1	cluster 5
FGF14-AS1	cluster 4
FGF14-AS2	cluster 1
FGF14-IT1	cluster 1
FILNC1	cluster 2
FIRRE	cluster 1
FLG-AS1	cluster 1
FLNB-AS1	cluster 5
FLNC-AS1	cluster 5
FLVCR1-DT	cluster 1
FMR1-AS1	cluster 1
FMR1-IT1	cluster 5
FNDC1-IT1	cluster 5
FOCAD-AS1	cluster 2
FOXC2-AS1	cluster 4
FOXCUT	cluster 4
FOXD1-AS1	cluster 2
FOXD2-AS1	cluster 3
FOXD3-AS1	cluster 4
FOXG1-AS1	cluster 4
FOXN3-AS1	cluster 2
FOXN3-AS2	cluster 5
FOXP1-AS1	cluster 5
FOXP1-IT1	cluster 2
FOXP4-AS1	cluster 5
FREM2-AS1	cluster 4
FRG1-DT	cluster 2
FRGCA	cluster 1
FRMD6-AS1	cluster 1
FRMD6-AS2	cluster 4
FRMPD3-AS1	cluster 3
FRMPD4-AS1	cluster 5
FRY-AS1	cluster 2
FSIP2-AS1	cluster 2
FSIP2-AS2	cluster 2
FTCD-AS1	cluster 5
FTX	cluster 2
FUT8-AS1	cluster 1
FZD10-AS1	cluster 5
G2E3-AS1	cluster 4
GABPB1-AS1	cluster 5
GABPB1-IT1	cluster 1
GABRG3-AS1	cluster 4
GACAT1	cluster 5
GACAT2	cluster 3
GACAT3	cluster 1
GAPLINC	cluster 1
GAS1RR	cluster 3
GAS5	cluster 4
GAS5-AS1	cluster 5
GAS6-AS1	cluster 4
GAS6-DT	cluster 3
GAS8-AS1	cluster 5
GASAL1	cluster 5
GATA2-AS1	cluster 2
GATA3-AS1	cluster 1
GATA6-AS1	cluster 4
GAU1	cluster 5
GCC2-AS1	cluster 2
GDNF-AS1	cluster 5
GEMIN7-AS1	cluster 5
GFOD1-AS1	cluster 5
GHET1	cluster 2
GHRLOS	cluster 1
GIHCG	cluster 1
GK-AS1	cluster 5
GK-IT1	cluster 2
GLIDR	cluster 2
GLIS2-AS1	cluster 4
GLIS3-AS1	cluster 2
GLYCTK-AS1	cluster 1
GMDS-DT	cluster 2
GNA14-AS1	cluster 1
GNAS-AS1	cluster 2
GNG12-AS1	cluster 4
GOLGA8M	cluster 2
GORAB-AS1	cluster 1
GPC5-AS1	cluster 4
GPC5-AS2	cluster 2
GPC5-IT1	cluster 2
GPC6-AS1	cluster 5
GPC6-AS2	cluster 4
GPR1-AS	cluster 2
GPR158-AS1	cluster 2
GPR50-AS1	cluster 5
GPRACR	cluster 5
GPRC5D-AS1	cluster 1
GRID1-AS1	cluster 4
GRIK1-AS1	cluster 2
GRK5-IT1	cluster 1
GRM5-AS1	cluster 2
GRM7-AS1	cluster 1
GRM7-AS2	cluster 5
GRM7-AS3	cluster 3
GRPEL2-AS1	cluster 5
GRTP1-AS1	cluster 5
GSEC	cluster 2
GSN-AS1	cluster 3
GTF3C2-AS1	cluster 5
GTSCR1	cluster 1
GTSE1-DT	cluster 1
GUSBP11	cluster 5
GYG2-AS1	cluster 5
H19	cluster 1
HAGLR	cluster 1
HAGLROS	cluster 1
HAND2-AS1	cluster 4
HAO2-IT1	cluster 1
HAR1A	cluster 5
HAR1B	cluster 5
HAS2-AS1	cluster 4
HCCAT5	cluster 5
HCFC1-AS1	cluster 3
HCG11	cluster 2
HCG14	cluster 1
HCG15	cluster 5
HCG17	cluster 1
HCG18	cluster 1
HCG20	cluster 1
HCG21	cluster 5
HCG22	cluster 5
HCG24	cluster 5
HCG25	cluster 5
HCG27	cluster 1
HCG9	cluster 5
HCP5	cluster 5
HDAC11-AS1	cluster 2
HDAC2-AS2	cluster 4
HDAC4-AS1	cluster 1
HDHD5-AS1	cluster 1
HECW1-IT1	cluster 5
HECW2-AS1	cluster 1
HEIH	cluster 2
HELLPAR	cluster 2
HEXA-AS1	cluster 1
HEXD-IT1	cluster 5
HHATL-AS1	cluster 1
HHIP-AS1	cluster 3
HHLA3	cluster 5
HID1-AS1	cluster 5
HIF1A-AS1	cluster 4
HIPK1-AS1	cluster 1
HLA-DQB1-AS1	cluster 5
HLA-F-AS1	cluster 5
HLCS-IT1	cluster 1
HLTF-AS1	cluster 2
HLX-AS1	cluster 4
HM13-AS1	cluster 5
HM13-IT1	cluster 1
HMBOX1-IT1	cluster 2
HMGA1P4	cluster 2
HMGA2-AS1	cluster 4
HMGN3-AS1	cluster 2
HMMR-AS1	cluster 4
HNF1A-AS1	cluster 5
HNF4A-AS1	cluster 4
HOMER3-AS1	cluster 2
HORMAD2-AS1	cluster 5
HOTAIR	cluster 1
HOTAIRM1	cluster 2
HOTTIP	cluster 2
HOXA-AS2	cluster 2
HOXA-AS3	cluster 2
HOXA10-AS	cluster 2
HOXA11-AS	cluster 2
HOXB-AS1	cluster 1
HOXB-AS2	cluster 3
HOXB-AS3	cluster 2
HOXB-AS4	cluster 2
HOXC-AS1	cluster 1
HOXC-AS2	cluster 1
HOXC-AS3	cluster 1
HOXC13-AS	cluster 2
HOXD-AS2	cluster 2
HPN-AS1	cluster 5
HPYR1	cluster 2
HS1BP3-IT1	cluster 2
HS6ST2-AS1	cluster 5
hsa-mir-1253	cluster 2
HSD11B1-AS1	cluster 1
HSD17B3-AS1	cluster 1
HTR2A-AS1	cluster 2
HTR3E-AS1	cluster 2
HTR5A-AS1	cluster 5
HTT-AS	cluster 4
HULC	cluster 4
HUNK-AS1	cluster 5
HYI-AS1	cluster 2
HYMAI	cluster 2
IATPR	cluster 4
IBA57-DT	cluster 5
ID2-AS1	cluster 5
IDH1-AS1	cluster 2
IDH2-DT	cluster 1
IDI2-AS1	cluster 5
IER3-AS1	cluster 1
IFNG-AS1	cluster 1
IFT74-AS1	cluster 2
IGBP1-AS1	cluster 5
IGBP1-AS2	cluster 3
IGF2-AS	cluster 5
IGF2BP2-AS1	cluster 3
IGFBP7-AS1	cluster 4
IGFL2-AS1	cluster 4
IGSF11-AS1	cluster 2
IGSF21-AS1	cluster 5
IL10RB-DT	cluster 5
IL12A-AS1	cluster 2
IL1R1-AS1	cluster 3
IL20RB-AS1	cluster 5
IL21-AS1	cluster 4
IL21R-AS1	cluster 3
IL6R-AS1	cluster 2
ILF3-DT	cluster 5
INE1	cluster 5
INE2	cluster 2
INHBA-AS1	cluster 4
INKA2-AS1	cluster 2
INO80-AS1	cluster 5
INSYN1-AS1	cluster 5
INTS6-AS1	cluster 1
INTS6L-AS1	cluster 1
INTS9-AS1	cluster 5
IPO9-AS1	cluster 2
IQCA1-AS1	cluster 5
IQCF5-AS1	cluster 4
IQCH-AS1	cluster 2
IQCJ-SCHIP1-AS1	cluster 5
IRAIN	cluster 5
ISM1-AS1	cluster 1
ITCH-AS1	cluster 5
ITCH-IT1	cluster 1
ITFG1-AS1	cluster 5
ITFG2-AS1	cluster 1
ITGA6-AS1	cluster 5
ITGA9-AS1	cluster 5
ITGB1-DT	cluster 2
ITGB2-AS1	cluster 1
ITGB5-AS1	cluster 3
ITIH4-AS1	cluster 5
ITPK1-AS1	cluster 5
ITPKB-AS1	cluster 5
ITPKB-IT1	cluster 1
ITPR1-DT	cluster 2
ITPRIP-AS1	cluster 5
JADRR	cluster 4
JAKMIP2-AS1	cluster 5
JARID2-AS1	cluster 5
JAZF1-AS1	cluster 2
JMJD1C-AS1	cluster 4
JPX	cluster 2
JRKL-AS1	cluster 2
KANSL1-AS1	cluster 2
KAZN-AS1	cluster 5
KBTBD11-OT1	cluster 2
KCNAB1-AS1	cluster 1
KCNAB1-AS2	cluster 5
KCND3-AS1	cluster 4
KCND3-IT1	cluster 5
KCNH1-IT1	cluster 1
KCNIP2-AS1	cluster 2
KCNIP4-IT1	cluster 2
KCNJ2-AS1	cluster 5
KCNJ6-AS1	cluster 5
KCNK15-AS1	cluster 1
KCNMA1-AS1	cluster 5
KCNMA1-AS2	cluster 5
KCNMA1-AS3	cluster 4
KCNMB2-AS1	cluster 2
KCNQ1-AS1	cluster 5
KCNQ1DN	cluster 5
KCNQ1OT1	cluster 2
KCNQ5-AS1	cluster 5
KCTD21-AS1	cluster 1
KDM4A-AS1	cluster 5
KDM5C-IT1	cluster 2
KDM7A-DT	cluster 1
KIAA0087	cluster 2
KIAA1614-AS1	cluster 1
KIAA2012-AS1	cluster 1
KIF25-AS1	cluster 5
KIF26B-AS1	cluster 3
KIF9-AS1	cluster 4
KIFC1	cluster 3
KIRREL1-IT1	cluster 3
KIRREL3-AS1	cluster 2
KIRREL3-AS2	cluster 3
KIRREL3-AS3	cluster 2
KIZ-AS1	cluster 5
KLF3-AS1	cluster 5
KLF7-IT1	cluster 5
KLHL30-AS1	cluster 3
KLHL6-AS1	cluster 5
KLHL7-DT	cluster 1
KMT2E-AS1	cluster 5
KRBOX1-AS1	cluster 4
KRT7-AS	cluster 4
KRT73-AS1	cluster 1
KRTAP5-AS1	cluster 5
KTN1-AS1	cluster 2
L3MBTL4-AS1	cluster 5
LACTB2-AS1	cluster 3
LAMA5-AS1	cluster 5
LAMC1-AS1	cluster 5
LAMP5-AS1	cluster 4
LAMTOR5-AS1	cluster 1
LANCL1-AS1	cluster 5
LARGE-AS1	cluster 5
LARGE-IT1	cluster 5
LARS2-AS1	cluster 5
LATS2-AS1	cluster 5
LBX1-AS1	cluster 4
LBX2-AS1	cluster 2
LCAL1	cluster 5
LCMT1-AS1	cluster 2
LCMT1-AS2	cluster 5
LDLRAD4-AS1	cluster 5
LEF1-AS1	cluster 3
LEMD1-AS1	cluster 4
LENG8-AS1	cluster 2
LGALS8-AS1	cluster 2
LGALSL-DT	cluster 2
LHFPL3-AS1	cluster 2
LHFPL3-AS2	cluster 5
LHX1-DT	cluster 1
LHX5-AS1	cluster 2
LIF-AS1	cluster 5
LIFR-AS1	cluster 4
LILRB1-AS1	cluster 5
LIMD1-AS1	cluster 5
LIMS1-AS1	cluster 3
LIN28B-AS1	cluster 2
LINC-PINT	cluster 1
LINC-ROR	cluster 5
LINC00028	cluster 4
LINC00029	cluster 3
LINC00051	cluster 1
LINC00052	cluster 2
LINC00092	cluster 5
LINC00102	cluster 5
LINC00106	cluster 5
LINC00111	cluster 5
LINC00112	cluster 4
LINC00113	cluster 4
LINC00114	cluster 5
LINC00115	cluster 1
LINC00158	cluster 4
LINC00159	cluster 2
LINC00160	cluster 1
LINC00161	cluster 5
LINC00163	cluster 5
LINC00165	cluster 5
LINC00173	cluster 3
LINC00174	cluster 5
LINC00184	cluster 3
LINC00189	cluster 4
LINC00200	cluster 3
LINC00205	cluster 2
LINC00207	cluster 2
LINC00208	cluster 3
LINC00210	cluster 5
LINC00211	cluster 2
LINC00221	cluster 1
LINC00222	cluster 2
LINC00226	cluster 1
LINC00229	cluster 3
LINC00235	cluster 2
LINC00237	cluster 2
LINC00239	cluster 1
LINC00240	cluster 2
LINC00242	cluster 5
LINC00243	cluster 3
LINC00244	cluster 4
LINC00251	cluster 4
LINC00254	cluster 2
LINC00261	cluster 2
LINC00265	cluster 5
LINC00266-1	cluster 2
LINC00266-4P	cluster 4
LINC00269	cluster 5
LINC00272	cluster 2
LINC00273	cluster 1
LINC00276	cluster 2
LINC00278	cluster 1
LINC00280	cluster 1
LINC00290	cluster 2
LINC00293	cluster 5
LINC00294	cluster 2
LINC00297	cluster 4
LINC00298	cluster 2
LINC00299	cluster 2
LINC00303	cluster 4
LINC00304	cluster 3
LINC00305	cluster 4
LINC00307	cluster 2
LINC00308	cluster 1
LINC00309	cluster 2
LINC00310	cluster 3
LINC00311	cluster 1
LINC00313	cluster 1
LINC00314	cluster 4
LINC00315	cluster 5
LINC00316	cluster 5
LINC00317	cluster 5
LINC00319	cluster 5
LINC00320	cluster 5
LINC00322	cluster 5
LINC00323	cluster 3
LINC00324	cluster 1
LINC00326	cluster 5
LINC00327	cluster 2
LINC00330	cluster 4
LINC00331	cluster 4
LINC00332	cluster 2
LINC00333	cluster 4
LINC00334	cluster 3
LINC00336	cluster 3
LINC00339	cluster 2
LINC00342	cluster 1
LINC00343	cluster 4
LINC00345	cluster 4
LINC00347	cluster 1
LINC00348	cluster 4
LINC00349	cluster 5
LINC00350	cluster 4
LINC00351	cluster 1
LINC00352	cluster 1
LINC00353	cluster 1
LINC00354	cluster 5
LINC00355	cluster 2
LINC00358	cluster 2
LINC00362	cluster 3
LINC00363	cluster 4
LINC00364	cluster 4
LINC00365	cluster 1
LINC00366	cluster 5
LINC00368	cluster 4
LINC00370	cluster 3
LINC00373	cluster 4
LINC00374	cluster 1
LINC00375	cluster 4
LINC00376	cluster 4
LINC00377	cluster 1
LINC00378	cluster 2
LINC00379	cluster 2
LINC00380	cluster 2
LINC00381	cluster 2
LINC00382	cluster 2
LINC00383	cluster 2
LINC00384	cluster 3
LINC00385	cluster 4
LINC00387	cluster 5
LINC00388	cluster 5
LINC00390	cluster 2
LINC00391	cluster 4
LINC00392	cluster 5
LINC00393	cluster 1
LINC00395	cluster 4
LINC00396	cluster 4
LINC00397	cluster 2
LINC00398	cluster 1
LINC00399	cluster 5
LINC00400	cluster 4
LINC00402	cluster 2
LINC00404	cluster 5
LINC00407	cluster 2
LINC00408	cluster 4
LINC00410	cluster 4
LINC00411	cluster 2
LINC00412	cluster 2
LINC00415	cluster 3
LINC00421	cluster 4
LINC00423	cluster 4
LINC00424	cluster 4
LINC00426	cluster 3
LINC00427	cluster 3
LINC00428	cluster 1
LINC00430	cluster 2
LINC00433	cluster 2
LINC00434	cluster 1
LINC00437	cluster 2
LINC00440	cluster 5
LINC00442	cluster 2
LINC00443	cluster 4
LINC00445	cluster 1
LINC00446	cluster 2
LINC00448	cluster 4
LINC00449	cluster 1
LINC00452	cluster 5
LINC00454	cluster 5
LINC00456	cluster 4
LINC00457	cluster 5
LINC00458	cluster 4
LINC00459	cluster 1
LINC00460	cluster 5
LINC00461	cluster 2
LINC00462	cluster 1
LINC00463	cluster 5
LINC00466	cluster 2
LINC00467	cluster 1
LINC00469	cluster 1
LINC00470	cluster 2
LINC00471	cluster 2
LINC00472	cluster 5
LINC00474	cluster 2
LINC00476	cluster 2
LINC00477	cluster 4
LINC00479	cluster 5
LINC00482	cluster 2
LINC00484	cluster 1
LINC00485	cluster 4
LINC00486	cluster 2
LINC00487	cluster 5
LINC00488	cluster 4
LINC00489	cluster 4
LINC00491	cluster 4
LINC00492	cluster 4
LINC00494	cluster 3
LINC00498	cluster 2
LINC00499	cluster 4
LINC00500	cluster 4
LINC00501	cluster 3
LINC00502	cluster 3
LINC00504	cluster 2
LINC00507	cluster 4
LINC00508	cluster 4
LINC00511	cluster 5
LINC00513	cluster 5
LINC00517	cluster 4
LINC00518	cluster 4
LINC00519	cluster 4
LINC00520	cluster 4
LINC00523	cluster 4
LINC00524	cluster 4
LINC00525	cluster 5
LINC00526	cluster 1
LINC00528	cluster 1
LINC00529	cluster 3
LINC00533	cluster 2
LINC00534	cluster 2
LINC00536	cluster 2
LINC00538	cluster 4
LINC00539	cluster 1
LINC00543	cluster 4
LINC00544	cluster 5
LINC00545	cluster 2
LINC00547	cluster 4
LINC00550	cluster 4
LINC00551	cluster 1
LINC00554	cluster 2
LINC00555	cluster 1
LINC00556	cluster 4
LINC00557	cluster 5
LINC00558	cluster 4
LINC00559	cluster 4
LINC00560	cluster 2
LINC00561	cluster 4
LINC00562	cluster 1
LINC00563	cluster 1
LINC00564	cluster 2
LINC00565	cluster 5
LINC00566	cluster 2
LINC00567	cluster 1
LINC00570	cluster 2
LINC00571	cluster 2
LINC00572	cluster 4
LINC00574	cluster 1
LINC00575	cluster 2
LINC00578	cluster 4
LINC00581	cluster 2
LINC00582	cluster 5
LINC00583	cluster 4
LINC00587	cluster 2
LINC00588	cluster 3
LINC00589	cluster 5
LINC00592	cluster 2
LINC00595	cluster 2
LINC00596	cluster 2
LINC00598	cluster 5
LINC00601	cluster 1
LINC00602	cluster 1
LINC00603	cluster 2
LINC00604	cluster 5
LINC00605	cluster 3
LINC00606	cluster 4
LINC00607	cluster 2
LINC00608	cluster 3
LINC00609	cluster 2
LINC00612	cluster 5
LINC00613	cluster 3
LINC00615	cluster 2
LINC00616	cluster 5
LINC00620	cluster 2
LINC00621	cluster 4
LINC00622	cluster 4
LINC00623	cluster 4
LINC00624	cluster 5
LINC00626	cluster 2
LINC00628	cluster 5
LINC00629	cluster 1
LINC00630	cluster 1
LINC00632	cluster 4
LINC00635	cluster 4
LINC00636	cluster 4
LINC00638	cluster 1
LINC00639	cluster 2
LINC00640	cluster 2
LINC00641	cluster 5
LINC00642	cluster 5
LINC00644	cluster 4
LINC00645	cluster 4
LINC00648	cluster 1
LINC00649	cluster 1
LINC00652	cluster 5
LINC00653	cluster 1
LINC00654	cluster 2
LINC00656	cluster 4
LINC00658	cluster 4
LINC00659	cluster 1
LINC00661	cluster 4
LINC00662	cluster 2
LINC00663	cluster 1
LINC00664	cluster 1
LINC00665	cluster 5
LINC00667	cluster 1
LINC00668	cluster 2
LINC00670	cluster 5
LINC00671	cluster 1
LINC00676	cluster 5
LINC00677	cluster 2
LINC00678	cluster 5
LINC00681	cluster 4
LINC00682	cluster 4
LINC00683	cluster 4
LINC00685	cluster 5
LINC00686	cluster 4
LINC00687	cluster 2
LINC00689	cluster 5
LINC00690	cluster 4
LINC00691	cluster 4
LINC00692	cluster 5
LINC00698	cluster 4
LINC00700	cluster 2
LINC00701	cluster 4
LINC00702	cluster 5
LINC00703	cluster 4
LINC00705	cluster 5
LINC00706	cluster 4
LINC00707	cluster 5
LINC00708	cluster 2
LINC00709	cluster 5
LINC00710	cluster 4
LINC00824	cluster 1
LINC00836	cluster 4
LINC00837	cluster 2
LINC00838	cluster 4
LINC00839	cluster 4
LINC00840	cluster 1
LINC00841	cluster 2
LINC00842	cluster 2
LINC00844	cluster 4
LINC00845	cluster 5
LINC00847	cluster 2
LINC00850	cluster 4
LINC00851	cluster 4
LINC00852	cluster 5
LINC00853	cluster 2
LINC00857	cluster 5
LINC00858	cluster 1
LINC00861	cluster 1
LINC00862	cluster 1
LINC00863	cluster 4
LINC00865	cluster 5
LINC00867	cluster 2
LINC00868	cluster 4
LINC00870	cluster 5
LINC00871	cluster 5
LINC00877	cluster 1
LINC00879	cluster 2
LINC00880	cluster 1
LINC00881	cluster 3
LINC00882	cluster 3
LINC00885	cluster 1
LINC00886	cluster 4
LINC00887	cluster 1
LINC00891	cluster 1
LINC00892	cluster 1
LINC00895	cluster 3
LINC00896	cluster 2
LINC00898	cluster 4
LINC00899	cluster 4
LINC00900	cluster 2
LINC00901	cluster 4
LINC00903	cluster 3
LINC00905	cluster 4
LINC00906	cluster 5
LINC00907	cluster 2
LINC00910	cluster 5
LINC00911	cluster 2
LINC00917	cluster 4
LINC00919	cluster 4
LINC00920	cluster 1
LINC00921	cluster 2
LINC00922	cluster 5
LINC00923	cluster 2
LINC00924	cluster 4
LINC00926	cluster 5
LINC00927	cluster 4
LINC00928	cluster 5
LINC00929	cluster 1
LINC00930	cluster 5
LINC00934	cluster 4
LINC00937	cluster 1
LINC00939	cluster 1
LINC00940	cluster 3
LINC00942	cluster 5
LINC00943	cluster 3
LINC00944	cluster 1
LINC00945	cluster 3
LINC00951	cluster 3
LINC00954	cluster 1
LINC00955	cluster 4
LINC00957	cluster 1
LINC00958	cluster 5
LINC00960	cluster 5
LINC00963	cluster 2
LINC00964	cluster 4
LINC00967	cluster 5
LINC00968	cluster 4
LINC00970	cluster 1
LINC00971	cluster 2
LINC00972	cluster 2
LINC00973	cluster 3
LINC00974	cluster 4
LINC00987	cluster 2
LINC00989	cluster 2
LINC00992	cluster 2
LINC00994	cluster 5
LINC00996	cluster 5
LINC00997	cluster 5
LINC01001	cluster 3
LINC01002	cluster 1
LINC01003	cluster 4
LINC01004	cluster 3
LINC01005	cluster 5
LINC01006	cluster 2
LINC01007	cluster 2
LINC01010	cluster 2
LINC01011	cluster 2
LINC01013	cluster 5
LINC01014	cluster 4
LINC01015	cluster 5
LINC01016	cluster 1
LINC01017	cluster 3
LINC01018	cluster 5
LINC01019	cluster 3
LINC01020	cluster 2
LINC01022	cluster 5
LINC01023	cluster 5
LINC01028	cluster 5
LINC01029	cluster 4
LINC01030	cluster 4
LINC01031	cluster 2
LINC01033	cluster 1
LINC01034	cluster 2
LINC01035	cluster 3
LINC01038	cluster 4
LINC01039	cluster 1
LINC01040	cluster 4
LINC01043	cluster 5
LINC01044	cluster 5
LINC01046	cluster 1
LINC01047	cluster 4
LINC01048	cluster 4
LINC01049	cluster 2
LINC01050	cluster 1
LINC01052	cluster 4
LINC01053	cluster 4
LINC01054	cluster 5
LINC01055	cluster 4
LINC01056	cluster 1
LINC01058	cluster 5
LINC01060	cluster 4
LINC01063	cluster 1
LINC01065	cluster 1
LINC01066	cluster 4
LINC01067	cluster 5
LINC01068	cluster 1
LINC01069	cluster 4
LINC01070	cluster 5
LINC01072	cluster 1
LINC01074	cluster 4
LINC01075	cluster 5
LINC01076	cluster 5
LINC01077	cluster 3
LINC01078	cluster 5
LINC01079	cluster 5
LINC01080	cluster 2
LINC01081	cluster 4
LINC01082	cluster 1
LINC01087	cluster 2
LINC01088	cluster 2
LINC01089	cluster 1
LINC01090	cluster 4
LINC01091	cluster 2
LINC01093	cluster 5
LINC01094	cluster 2
LINC01095	cluster 4
LINC01096	cluster 1
LINC01097	cluster 1
LINC01098	cluster 4
LINC01099	cluster 2
LINC01100	cluster 5
LINC01102	cluster 4
LINC01103	cluster 5
LINC01104	cluster 3
LINC01106	cluster 4
LINC01107	cluster 2
LINC01108	cluster 2
LINC01109	cluster 4
LINC01111	cluster 4
LINC01114	cluster 2
LINC01115	cluster 1
LINC01116	cluster 4
LINC01117	cluster 1
LINC01118	cluster 2
LINC01119	cluster 1
LINC01120	cluster 1
LINC01121	cluster 2
LINC01122	cluster 2
LINC01123	cluster 2
LINC01124	cluster 4
LINC01126	cluster 5
LINC01127	cluster 2
LINC01128	cluster 3
LINC01132	cluster 1
LINC01133	cluster 4
LINC01134	cluster 2
LINC01135	cluster 1
LINC01138	cluster 2
LINC01139	cluster 5
LINC01140	cluster 2
LINC01141	cluster 4
LINC01142	cluster 4
LINC01143	cluster 1
LINC01144	cluster 1
LINC01146	cluster 1
LINC01147	cluster 5
LINC01148	cluster 5
LINC01149	cluster 4
LINC01150	cluster 4
LINC01151	cluster 1
LINC01152	cluster 1
LINC01153	cluster 5
LINC01154	cluster 1
LINC01159	cluster 2
LINC01160	cluster 4
LINC01162	cluster 4
LINC01163	cluster 3
LINC01164	cluster 4
LINC01165	cluster 1
LINC01166	cluster 4
LINC01167	cluster 1
LINC01168	cluster 5
LINC01169	cluster 1
LINC01170	cluster 4
LINC01173	cluster 4
LINC01176	cluster 5
LINC01177	cluster 4
LINC01179	cluster 5
LINC01180	cluster 5
LINC01181	cluster 4
LINC01182	cluster 1
LINC01186	cluster 5
LINC01187	cluster 1
LINC01189	cluster 1
LINC01191	cluster 2
LINC01192	cluster 5
LINC01193	cluster 2
LINC01194	cluster 5
LINC01195	cluster 4
LINC01198	cluster 4
LINC01201	cluster 5
LINC01202	cluster 4
LINC01203	cluster 5
LINC01204	cluster 5
LINC01205	cluster 1
LINC01206	cluster 2
LINC01208	cluster 5
LINC01209	cluster 4
LINC01210	cluster 4
LINC01213	cluster 2
LINC01214	cluster 4
LINC01215	cluster 3
LINC01216	cluster 4
LINC01217	cluster 4
LINC01218	cluster 2
LINC01219	cluster 2
LINC01220	cluster 2
LINC01221	cluster 1
LINC01222	cluster 1
LINC01224	cluster 5
LINC01226	cluster 3
LINC01227	cluster 2
LINC01228	cluster 1
LINC01229	cluster 4
LINC01230	cluster 2
LINC01231	cluster 4
LINC01232	cluster 3
LINC01233	cluster 5
LINC01234	cluster 4
LINC01235	cluster 4
LINC01237	cluster 3
LINC01238	cluster 3
LINC01239	cluster 5
LINC01241	cluster 4
LINC01242	cluster 1
LINC01243	cluster 4
LINC01247	cluster 4
LINC01248	cluster 4
LINC01249	cluster 5
LINC01250	cluster 5
LINC01251	cluster 1
LINC01252	cluster 3
LINC01254	cluster 2
LINC01255	cluster 4
LINC01256	cluster 5
LINC01257	cluster 2
LINC01258	cluster 4
LINC01259	cluster 2
LINC01262	cluster 2
LINC01264	cluster 5
LINC01266	cluster 4
LINC01267	cluster 1
LINC01269	cluster 1
LINC01270	cluster 2
LINC01271	cluster 2
LINC01273	cluster 5
LINC01275	cluster 2
LINC01276	cluster 4
LINC01277	cluster 1
LINC01278	cluster 3
LINC01280	cluster 2
LINC01281	cluster 5
LINC01282	cluster 5
LINC01283	cluster 5
LINC01284	cluster 1
LINC01285	cluster 4
LINC01287	cluster 5
LINC01288	cluster 4
LINC01289	cluster 4
LINC01290	cluster 5
LINC01291	cluster 5
LINC01293	cluster 5
LINC01297	cluster 4
LINC01298	cluster 5
LINC01299	cluster 2
LINC01300	cluster 2
LINC01301	cluster 4
LINC01303	cluster 5
LINC01304	cluster 4
LINC01305	cluster 5
LINC01307	cluster 1
LINC01309	cluster 4
LINC01310	cluster 5
LINC01311	cluster 2
LINC01312	cluster 2
LINC01315	cluster 1
LINC01318	cluster 4
LINC01320	cluster 5
LINC01322	cluster 4
LINC01323	cluster 4
LINC01324	cluster 4
LINC01326	cluster 4
LINC01327	cluster 2
LINC01331	cluster 4
LINC01332	cluster 2
LINC01333	cluster 4
LINC01335	cluster 2
LINC01337	cluster 3
LINC01338	cluster 5
LINC01339	cluster 4
LINC01340	cluster 2
LINC01341	cluster 2
LINC01342	cluster 3
LINC01343	cluster 4
LINC01344	cluster 2
LINC01345	cluster 4
LINC01346	cluster 5
LINC01347	cluster 5
LINC01348	cluster 1
LINC01349	cluster 2
LINC01350	cluster 2
LINC01352	cluster 5
LINC01353	cluster 3
LINC01354	cluster 5
LINC01355	cluster 1
LINC01356	cluster 5
LINC01357	cluster 2
LINC01358	cluster 3
LINC01359	cluster 2
LINC01360	cluster 4
LINC01361	cluster 4
LINC01362	cluster 4
LINC01363	cluster 5
LINC01364	cluster 5
LINC01365	cluster 4
LINC01366	cluster 1
LINC01370	cluster 2
LINC01374	cluster 5
LINC01375	cluster 5
LINC01376	cluster 2
LINC01378	cluster 1
LINC01381	cluster 5
LINC01385	cluster 4
LINC01386	cluster 5
LINC01387	cluster 5
LINC01388	cluster 4
LINC01389	cluster 3
LINC01391	cluster 4
LINC01392	cluster 4
LINC01393	cluster 2
LINC01394	cluster 4
LINC01396	cluster 1
LINC01397	cluster 4
LINC01398	cluster 5
LINC01400	cluster 5
LINC01402	cluster 3
LINC01405	cluster 2
LINC01410	cluster 2
LINC01411	cluster 3
LINC01412	cluster 4
LINC01413	cluster 5
LINC01414	cluster 5
LINC01415	cluster 5
LINC01416	cluster 5
LINC01419	cluster 4
LINC01422	cluster 3
LINC01423	cluster 3
LINC01424	cluster 5
LINC01425	cluster 4
LINC01426	cluster 4
LINC01427	cluster 4
LINC01428	cluster 5
LINC01429	cluster 2
LINC01431	cluster 3
LINC01432	cluster 1
LINC01433	cluster 1
LINC01435	cluster 4
LINC01436	cluster 1
LINC01438	cluster 1
LINC01440	cluster 4
LINC01441	cluster 4
LINC01442	cluster 4
LINC01443	cluster 5
LINC01444	cluster 5
LINC01445	cluster 4
LINC01446	cluster 4
LINC01447	cluster 5
LINC01448	cluster 4
LINC01449	cluster 2
LINC01450	cluster 4
LINC01455	cluster 4
LINC01456	cluster 4
LINC01460	cluster 5
LINC01465	cluster 2
LINC01467	cluster 4
LINC01470	cluster 2
LINC01471	cluster 3
LINC01473	cluster 2
LINC01474	cluster 4
LINC01475	cluster 2
LINC01476	cluster 5
LINC01477	cluster 4
LINC01478	cluster 4
LINC01479	cluster 5
LINC01480	cluster 5
LINC01482	cluster 4
LINC01483	cluster 5
LINC01484	cluster 2
LINC01485	cluster 2
LINC01486	cluster 3
LINC01487	cluster 5
LINC01488	cluster 4
LINC01489	cluster 2
LINC01490	cluster 4
LINC01491	cluster 4
LINC01492	cluster 4
LINC01493	cluster 4
LINC01494	cluster 4
LINC01495	cluster 5
LINC01496	cluster 5
LINC01497	cluster 5
LINC01498	cluster 5
LINC01499	cluster 4
LINC01500	cluster 4
LINC01501	cluster 4
LINC01502	cluster 5
LINC01503	cluster 2
LINC01504	cluster 5
LINC01505	cluster 2
LINC01506	cluster 1
LINC01507	cluster 5
LINC01508	cluster 4
LINC01509	cluster 3
LINC01511	cluster 5
LINC01513	cluster 1
LINC01514	cluster 4
LINC01515	cluster 2
LINC01516	cluster 2
LINC01517	cluster 4
LINC01518	cluster 4
LINC01519	cluster 5
LINC01520	cluster 4
LINC01521	cluster 1
LINC01522	cluster 1
LINC01523	cluster 1
LINC01524	cluster 4
LINC01525	cluster 5
LINC01526	cluster 4
LINC01527	cluster 2
LINC01531	cluster 5
LINC01532	cluster 5
LINC01533	cluster 4
LINC01535	cluster 4
LINC01537	cluster 5
LINC01538	cluster 4
LINC01539	cluster 5
LINC01541	cluster 4
LINC01543	cluster 1
LINC01544	cluster 4
LINC01545	cluster 4
LINC01546	cluster 5
LINC01547	cluster 3
LINC01548	cluster 4
LINC01549	cluster 4
LINC01550	cluster 1
LINC01551	cluster 4
LINC01553	cluster 2
LINC01554	cluster 1
LINC01555	cluster 4
LINC01556	cluster 5
LINC01558	cluster 5
LINC01559	cluster 5
LINC01560	cluster 1
LINC01561	cluster 1
LINC01562	cluster 1
LINC01563	cluster 4
LINC01564	cluster 4
LINC01565	cluster 2
LINC01566	cluster 4
LINC01567	cluster 4
LINC01568	cluster 2
LINC01569	cluster 5
LINC01570	cluster 4
LINC01571	cluster 4
LINC01572	cluster 1
LINC01574	cluster 5
LINC01579	cluster 3
LINC01580	cluster 1
LINC01581	cluster 4
LINC01582	cluster 4
LINC01583	cluster 5
LINC01584	cluster 5
LINC01585	cluster 1
LINC01586	cluster 5
LINC01587	cluster 5
LINC01588	cluster 2
LINC01589	cluster 2
LINC01591	cluster 5
LINC01592	cluster 4
LINC01593	cluster 5
LINC01594	cluster 4
LINC01595	cluster 4
LINC01596	cluster 5
LINC01597	cluster 3
LINC01600	cluster 2
LINC01602	cluster 4
LINC01603	cluster 3
LINC01605	cluster 4
LINC01606	cluster 5
LINC01607	cluster 2
LINC01608	cluster 4
LINC01609	cluster 2
LINC01611	cluster 1
LINC01612	cluster 2
LINC01613	cluster 5
LINC01614	cluster 2
LINC01615	cluster 4
LINC01616	cluster 3
LINC01618	cluster 5
LINC01619	cluster 3
LINC01620	cluster 5
LINC01621	cluster 3
LINC01622	cluster 2
LINC01623	cluster 1
LINC01624	cluster 1
LINC01625	cluster 4
LINC01626	cluster 5
LINC01627	cluster 5
LINC01628	cluster 1
LINC01629	cluster 1
LINC01630	cluster 5
LINC01632	cluster 5
LINC01633	cluster 4
LINC01634	cluster 4
LINC01635	cluster 1
LINC01637	cluster 2
LINC01638	cluster 4
LINC01639	cluster 4
LINC01640	cluster 5
LINC01641	cluster 4
LINC01643	cluster 4
LINC01644	cluster 1
LINC01645	cluster 2
LINC01646	cluster 4
LINC01647	cluster 5
LINC01648	cluster 5
LINC01649	cluster 4
LINC01650	cluster 2
LINC01651	cluster 5
LINC01653	cluster 5
LINC01654	cluster 4
LINC01655	cluster 5
LINC01656	cluster 1
LINC01657	cluster 4
LINC01659	cluster 1
LINC01661	cluster 2
LINC01664	cluster 5
LINC01665	cluster 4
LINC01666	cluster 2
LINC01668	cluster 5
LINC01670	cluster 1
LINC01671	cluster 5
LINC01672	cluster 4
LINC01673	cluster 4
LINC01674	cluster 4
LINC01675	cluster 2
LINC01676	cluster 5
LINC01677	cluster 2
LINC01678	cluster 5
LINC01679	cluster 3
LINC01680	cluster 4
LINC01681	cluster 4
LINC01682	cluster 5
LINC01683	cluster 2
LINC01684	cluster 2
LINC01685	cluster 2
LINC01686	cluster 5
LINC01687	cluster 4
LINC01688	cluster 3
LINC01689	cluster 5
LINC01690	cluster 2
LINC01691	cluster 5
LINC01692	cluster 4
LINC01693	cluster 4
LINC01694	cluster 4
LINC01695	cluster 2
LINC01696	cluster 5
LINC01697	cluster 4
LINC01698	cluster 4
LINC01699	cluster 3
LINC01700	cluster 2
LINC01701	cluster 4
LINC01702	cluster 5
LINC01703	cluster 5
LINC01704	cluster 1
LINC01705	cluster 2
LINC01706	cluster 4
LINC01707	cluster 1
LINC01708	cluster 2
LINC01709	cluster 2
LINC01710	cluster 5
LINC01711	cluster 3
LINC01712	cluster 4
LINC01713	cluster 2
LINC01714	cluster 3
LINC01716	cluster 4
LINC01717	cluster 1
LINC01718	cluster 5
LINC01719	cluster 1
LINC01720	cluster 4
LINC01721	cluster 4
LINC01722	cluster 1
LINC01723	cluster 2
LINC01724	cluster 2
LINC01725	cluster 2
LINC01726	cluster 1
LINC01727	cluster 1
LINC01728	cluster 5
LINC01729	cluster 1
LINC01730	cluster 1
LINC01731	cluster 5
LINC01732	cluster 1
LINC01733	cluster 4
LINC01734	cluster 4
LINC01735	cluster 2
LINC01736	cluster 2
LINC01737	cluster 5
LINC01738	cluster 4
LINC01739	cluster 4
LINC01740	cluster 5
LINC01741	cluster 4
LINC01742	cluster 5
LINC01743	cluster 3
LINC01744	cluster 4
LINC01745	cluster 4
LINC01746	cluster 4
LINC01747	cluster 5
LINC01748	cluster 4
LINC01749	cluster 1
LINC01750	cluster 4
LINC01751	cluster 4
LINC01752	cluster 2
LINC01753	cluster 4
LINC01754	cluster 1
LINC01755	cluster 2
LINC01756	cluster 5
LINC01757	cluster 5
LINC01758	cluster 5
LINC01760	cluster 4
LINC01761	cluster 2
LINC01762	cluster 5
LINC01763	cluster 5
LINC01764	cluster 1
LINC01765	cluster 1
LINC01766	cluster 2
LINC01767	cluster 5
LINC01768	cluster 2
LINC01770	cluster 4
LINC01772	cluster 2
LINC01774	cluster 2
LINC01775	cluster 1
LINC01776	cluster 2
LINC01777	cluster 1
LINC01778	cluster 4
LINC01779	cluster 5
LINC01780	cluster 2
LINC01781	cluster 5
LINC01782	cluster 2
LINC01783	cluster 2
LINC01784	cluster 1
LINC01785	cluster 5
LINC01786	cluster 3
LINC01787	cluster 4
LINC01788	cluster 1
LINC01789	cluster 4
LINC01790	cluster 5
LINC01791	cluster 4
LINC01792	cluster 5
LINC01793	cluster 1
LINC01794	cluster 4
LINC01795	cluster 5
LINC01796	cluster 4
LINC01797	cluster 4
LINC01798	cluster 2
LINC01799	cluster 2
LINC01800	cluster 4
LINC01801	cluster 1
LINC01802	cluster 4
LINC01803	cluster 4
LINC01804	cluster 4
LINC01805	cluster 4
LINC01806	cluster 1
LINC01807	cluster 4
LINC01808	cluster 5
LINC01809	cluster 1
LINC01810	cluster 5
LINC01811	cluster 1
LINC01812	cluster 4
LINC01813	cluster 5
LINC01814	cluster 2
LINC01815	cluster 4
LINC01816	cluster 1
LINC01817	cluster 4
LINC01818	cluster 5
LINC01819	cluster 1
LINC01820	cluster 4
LINC01821	cluster 4
LINC01822	cluster 2
LINC01823	cluster 5
LINC01824	cluster 3
LINC01825	cluster 1
LINC01826	cluster 2
LINC01827	cluster 5
LINC01828	cluster 4
LINC01829	cluster 3
LINC01831	cluster 2
LINC01832	cluster 4
LINC01833	cluster 4
LINC01834	cluster 2
LINC01836	cluster 4
LINC01837	cluster 2
LINC01838	cluster 5
LINC01839	cluster 5
LINC01840	cluster 5
LINC01841	cluster 5
LINC01842	cluster 5
LINC01843	cluster 4
LINC01844	cluster 1
LINC01845	cluster 3
LINC01846	cluster 5
LINC01847	cluster 2
LINC01848	cluster 2
LINC01849	cluster 2
LINC01850	cluster 5
LINC01851	cluster 4
LINC01852	cluster 1
LINC01853	cluster 5
LINC01854	cluster 5
LINC01855	cluster 4
LINC01856	cluster 2
LINC01857	cluster 1
LINC01858	cluster 5
LINC01859	cluster 5
LINC01861	cluster 2
LINC01863	cluster 1
[truncated: 1,830 more rows]
