# Supplementary material for: Specific lncRNA signatures discriminate childhood acute leukaemias: a pilot study
Source: Cancer Cell Int. 2022 Nov 30;22:373. doi: 10.1186/s12935-022-02789-3 (PMC9710039; doi:10.1186/s12935-022-02789-3)
Supplement: Supplementary file 10 — Additional file 10: Dataset S10. Counts of RNA-seq sequencing samples of T-ALL patients. [file 12935_2022_2789_MOESM10_ESM.xlsx]

## Sheet: T_raw_counts
ensembl_gene_id	external_gene_name	T_NAIVE_CB1	T_NAIVE_CB6	T_NAIVE_CB4	T_NAIVE_CB8	T_NAIVE_CB7	T_NAIVE_CB11	T_NAIVE_CB10	T_ALL_PA38	T_ALL_GRPM9	T_ALL_PA46	T_ALL_PA82	T_ALL_GRPM16	T_ALL_GRPM2
ENSG00000000003	TSPAN6	3	5	4	3	0	6	8	0	0	19	1	2	0
ENSG00000000005	TNMD	0	0	0	0	0	0	0	0	0	0	0	0	0
ENSG00000000419	DPM1	17	26	22	28	25	13	30	23	20	16	2	18	25
ENSG00000000457	SCYL3	39	30	35	27	3	27	25	29	20	22	22	85	110
ENSG00000000460	C1orf112	2	5	12	9	1	6	1	72	5	33	2	17	26
ENSG00000000938	FGR	0	13	14	13	27	9	15	166	99	96	82	80	17
ENSG00000000971	CFH	1	5	0	0	0	0	0	1	1	0	0	0	1
ENSG00000001036	FUCA2	3	0	0	1	3	0	1	3	4	0	4	0	7
ENSG00000001084	GCLC	30	26	29	8	16	19	19	27	18	12	24	46	86
ENSG00000001167	NFYA	16	29	25	34	8	13	31	21	27	30	3	19	19
ENSG00000001460	STPG1	5	10	4	5	4	5	5	0	4	2	0	1	21
ENSG00000001461	NIPAL3	239	242	184	176	77	177	129	35	25	59	40	93	247
ENSG00000001497	LAS1L	54	45	28	64	38	62	95	54	34	49	0	28	74
ENSG00000001561	ENPP4	12	10	11	8	0	8	9	7	19	9	4	11	20
ENSG00000001617	SEMA3F	0	0	0	0	0	0	0	0	2	1	0	7	0
ENSG00000001626	CFTR	0	0	0	0	0	0	0	0	0	0	0	4	0
ENSG00000001629	ANKIB1	246	226	171	105	57	191	163	187	65	122	11	202	289
ENSG00000001630	CYP51A1	0	0	0	1	5	1	0	0	3	1	0	2	1
ENSG00000001631	KRIT1	144	137	129	124	37	104	99	209	59	102	24	197	307
ENSG00000002016	RAD52	22	24	19	12	4	21	26	25	26	13	9	19	54
ENSG00000002330	BAD	28	16	21	7	19	23	17	43	53	21	33	78	24
ENSG00000002549	LAP3	57	36	56	15	14	47	35	44	27	21	18	58	52
ENSG00000002586	CD99	58	50	61	109	23	67	173	640	168	232	20	377	221
ENSG00000002587	HS3ST1	0	0	0	0	0	0	0	0	0	2	0	0	0
ENSG00000002726	AOC1	0	0	0	0	0	0	0	0	0	0	0	0	0
ENSG00000002745	WNT16	0	0	0	0	0	0	0	0	0	0	0	0	0
ENSG00000002746	HECW1	0	2	0	0	0	0	0	1	0	0	0	0	0
ENSG00000002822	MAD1L1	51	62	78	60	14	59	72	26	19	38	22	90	9
ENSG00000002834	LASP1	274	256	156	284	69	215	269	208	209	405	12	170	306
ENSG00000002919	SNX11	26	19	28	16	2	19	21	29	31	23	13	40	33
ENSG00000002933	TMEM176A	1	0	2	0	4	0	4	5	1	2	9	3	0
ENSG00000003056	M6PR	56	61	44	50	38	63	55	75	28	73	6	35	105
ENSG00000003096	KLHL13	4	0	0	0	0	0	0	7	0	0	0	0	0
ENSG00000003137	CYP26B1	0	0	0	0	0	0	0	0	0	0	0	0	0
ENSG00000003147	ICA1	1	6	4	1	0	6	4	8	1	6	3	36	1
ENSG00000003249	DBNDD1	0	0	1	0	0	1	0	1	9	0	1	0	6
ENSG00000003393	ALS2	22	16	17	21	8	8	17	13	15	24	18	25	36
ENSG00000003400	CASP10	98	97	98	110	47	61	85	146	116	72	26	113	223
ENSG00000003402	CFLAR	491	588	446	397	148	367	572	600	508	206	69	228	1586
ENSG00000003436	TFPI	4	3	1	3	1	1	14	110	78	21	12	87	374
ENSG00000003509	NDUFAF7	20	20	17	27	0	14	24	18	15	15	0	14	18
ENSG00000003756	RBM5	347	291	263	327	174	241	280	148	51	129	8	86	386
ENSG00000003987	MTMR7	0	0	0	0	0	0	0	0	0	0	0	0	0
ENSG00000003989	SLC7A2	0	0	0	0	0	0	0	0	0	0	0	0	0
ENSG00000004059	ARF5	2	1	1	3	3	5	4	1	0	3	0	0	1
ENSG00000004139	SARM1	20	19	11	12	0	16	10	12	2	14	4	18	12
ENSG00000004142	POLDIP2	34	24	27	17	10	29	32	61	68	50	17	74	66
ENSG00000004399	PLXND1	2	3	1	0	4	1	4	81	208	0	6	2	190
ENSG00000004455	AK2	73	55	62	61	26	62	69	185	171	92	54	174	202
ENSG00000004468	CD38	121	142	100	77	30	91	84	122	198	142	17	59	1084
ENSG00000004478	FKBP4	101	80	72	82	25	118	158	100	258	68	51	161	76
ENSG00000004487	KDM1A	56	31	25	29	52	42	86	60	12	44	3	28	103
ENSG00000004534	RBM6	339	326	281	327	169	239	275	186	83	209	5	181	521
ENSG00000004660	CAMKK1	3	12	6	4	3	7	15	2	0	3	0	1	2
ENSG00000004700	RECQL	92	63	79	55	9	71	49	109	21	55	13	109	95
ENSG00000004766	VPS50	34	26	14	25	13	16	21	19	22	10	2	22	42
ENSG00000004776	HSPB6	0	0	0	0	0	0	0	1	1	0	0	0	0
ENSG00000004777	ARHGAP33	13	12	26	17	2	12	2	214	161	59	110	415	165
ENSG00000004779	NDUFAB1	63	51	54	64	19	55	42	111	122	112	6	100	118
ENSG00000004799	PDK4	0	0	0	0	1	0	0	7	0	2	0	0	0
ENSG00000004809	SLC22A16	0	0	0	0	0	0	0	8	3	3	0	6	0
ENSG00000004838	ZMYND10	1	4	2	4	6	2	1	7	0	3	3	3	15
ENSG00000004846	ABCB5	0	0	0	0	0	0	2	0	0	0	0	0	0
ENSG00000004848	ARX	0	0	0	0	0	0	0	0	0	0	0	0	0
ENSG00000004864	SLC25A13	21	17	17	13	4	18	13	36	18	13	0	11	26
ENSG00000004866	ST7	1	2	0	0	0	0	2	1	0	0	0	0	0
ENSG00000004897	CDC27	153	111	163	97	66	135	145	184	44	156	31	182	321
ENSG00000004939	SLC4A1	2	12	2	33	9	8	47	7	36	25	95	45	3
ENSG00000004948	CALCR	0	0	0	0	0	0	0	0	0	1	0	0	0
ENSG00000004961	HCCS	7	9	9	12	12	8	14	25	8	28	2	15	12
ENSG00000004975	DVL2	56	47	33	22	11	58	29	90	59	68	47	198	83
ENSG00000005001	PRSS22	0	0	0	0	0	0	0	0	0	0	0	0	0
ENSG00000005007	UPF1	284	180	199	164	65	132	181	200	234	117	54	206	175
ENSG00000005020	SKAP2	17	41	28	11	18	21	22	6	41	8	10	5	97
ENSG00000005022	SLC25A5	95	63	72	203	173	54	467	116	81	154	0	41	207
ENSG00000005059	CCDC109B	340	306	309	310	195	400	285	127	44	84	15	118	4
ENSG00000005073	HOXA11	0	0	0	0	0	0	0	0	9	0	0	0	0
ENSG00000005075	POLR2J	123	132	140	86	48	188	113	182	297	135	130	369	130
ENSG00000005100	DHX33	50	32	33	48	19	35	69	42	29	38	4	29	87
ENSG00000005102	MEOX1	10	24	8	12	8	13	30	0	0	0	0	0	0
ENSG00000005108	THSD7A	0	0	1	0	0	0	0	0	0	0	4	0	8
ENSG00000005156	LIG3	104	96	97	81	31	83	90	93	89	90	74	149	220
ENSG00000005175	RPAP3	191	208	148	146	56	163	156	102	18	91	13	95	184
ENSG00000005187	ACSM3	4	9	2	4	3	3	10	3	1	5	0	8	6
ENSG00000005189	LOC81691	1	3	2	0	1	3	0	38	6	14	4	22	13
ENSG00000005194	CIAPIN1	61	63	60	55	22	46	72	75	69	47	71	130	65
ENSG00000005206	SPPL2B	174	160	161	83	35	125	60	446	769	211	367	1089	792
ENSG00000005238	FAM214B	4	4	5	5	3	4	13	1	0	8	1	1	21
ENSG00000005243	COPZ2	0	1	0	0	0	0	0	0	0	0	0	0	0
ENSG00000005249	PRKAR2B	5	8	8	13	6	31	12	11	2	17	4	29	0
ENSG00000005302	MSL3	461	422	408	274	181	469	367	104	70	140	63	172	271
ENSG00000005339	CREBBP	658	495	416	321	321	375	498	133	97	113	15	89	276
ENSG00000005379	BZRAP1	26	23	8	5	22	13	22	43	42	31	5	29	20
ENSG00000005381	MPO	2	27	9	3	2	0	1	60	220	98	101	115	37
ENSG00000005421	PON1	2	0	1	0	0	0	0	4	0	1	0	3	0
ENSG00000005436	GCFC2	59	26	38	51	17	40	58	37	29	11	7	48	48
ENSG00000005448	WDR54	81	65	57	27	12	62	40	188	86	122	33	239	120
ENSG00000005469	CROT	24	7	22	15	6	26	6	8	4	13	1	30	16
ENSG00000005471	ABCB4	0	0	0	0	0	2	0	0	0	0	0	3	0
ENSG00000005483	KMT2E	1560	1243	1158	842	1099	1080	1412	1079	1708	933	278	1227	2112
ENSG00000005486	RHBDD2	29	49	24	16	28	30	45	39	33	56	25	94	38
ENSG00000005513	SOX8	12	10	5	12	3	17	5	0	0	3	0	6	0
ENSG00000005700	IBTK	116	156	141	103	74	156	122	157	141	129	76	216	258
ENSG00000005801	ZNF195	51	46	30	54	20	35	66	51	62	55	44	82	94
ENSG00000005810	MYCBP2	1009	872	742	758	518	790	914	493	261	300	67	376	1012
ENSG00000005812	FBXL3	32	36	49	53	37	40	101	16	15	31	8	24	27
ENSG00000005844	ITGAL	423	445	334	230	140	370	260	138	358	387	162	617	183
ENSG00000005882	PDK2	14	11	14	18	5	26	20	3	34	28	38	43	25
ENSG00000005884	ITGA3	10	6	7	4	2	6	7	4	0	7	6	30	6
ENSG00000005889	ZFX	111	138	138	66	61	63	91	55	21	53	6	48	79
ENSG00000005893	LAMP2	41	47	38	48	11	41	57	113	80	98	22	122	179
ENSG00000005961	ITGA2B	0	2	3	14	4	16	3	0	0	0	0	5	7
ENSG00000005981	ASB4	0	0	0	0	0	0	0	0	0	0	0	0	0
ENSG00000006007	GDE1	61	64	62	32	23	63	59	93	177	86	35	205	138
ENSG00000006015	C19orf60	185	128	257	84	112	249	167	143	195	73	160	363	170
ENSG00000006016	CRLF1	0	0	0	0	0	0	0	1	0	0	0	0	0
ENSG00000006025	OSBPL7	43	45	40	35	10	37	48	53	69	25	156	154	57
ENSG00000006042	TMEM98	0	0	1	0	0	0	0	0	0	77	0	117	1
ENSG00000006047	YBX2	0	0	0	0	0	0	0	13	0	1	1	11	0
ENSG00000006059	KRT33A	0	0	0	0	0	0	0	0	0	0	0	0	0
ENSG00000006062	MAP3K14	38	22	20	14	6	19	42	13	29	13	28	39	25
ENSG00000006071	ABCC8	0	0	0	0	0	0	0	0	0	0	0	0	0
ENSG00000006116	CACNG3	0	0	0	0	0	0	0	0	0	0	0	0	0
ENSG00000006118	TMEM132A	0	0	0	1	0	0	0	0	1	0	0	0	0
ENSG00000006125	AP2B1	405	527	378	301	113	435	297	611	388	689	171	953	895
ENSG00000006128	TAC1	0	0	0	0	0	0	0	0	0	0	0	0	0
ENSG00000006194	ZNF263	69	39	74	48	20	62	42	61	113	48	22	111	73
ENSG00000006210	CX3CL1	0	0	0	0	0	0	0	0	0	0	0	0	0
ENSG00000006282	SPATA20	17	10	26	7	12	1	9	34	1	2	18	11	27
ENSG00000006283	CACNA1G	0	1	0	0	0	0	0	0	0	0	0	0	0
ENSG00000006327	TNFRSF12A	0	0	0	0	0	0	0	0	0	0	0	0	2
ENSG00000006377	DLX6	0	0	0	0	0	0	0	0	0	0	0	0	0
ENSG00000006432	MAP3K9	3	10	6	2	16	6	25	8	1	16	2	16	0
ENSG00000006451	RALA	97	100	114	101	22	109	88	119	53	130	10	100	88
ENSG00000006453	BAIAP2L1	0	0	0	0	0	0	0	0	0	0	0	0	0
ENSG00000006459	KDM7A	193	176	110	115	127	122	153	11	33	14	3	24	33
ENSG00000006468	ETV1	0	0	0	0	0	0	0	0	0	0	0	0	0
ENSG00000006530	AGK	14	11	8	17	0	9	17	10	17	11	2	9	25
ENSG00000006534	ALDH3B1	0	0	4	0	5	1	0	5	18	11	12	8	1
ENSG00000006555	TTC22	7	5	4	12	1	6	2	0	0	4	1	4	0
ENSG00000006576	PHTF2	71	49	81	31	12	49	37	95	67	58	134	200	19
ENSG00000006606	CCL26	0	0	0	0	0	0	0	0	0	0	0	0	1
ENSG00000006607	FARP2	10	20	10	11	7	8	4	0	3	3	7	6	0
ENSG00000006611	USH1C	0	0	0	0	0	0	0	0	0	0	0	0	0
ENSG00000006625	GGCT	51	52	38	30	31	44	77	114	30	64	12	47	48
ENSG00000006634	DBF4	108	62	128	47	76	64	85	142	24	68	0	80	133
ENSG00000006638	TBXA2R	54	82	50	17	10	79	34	0	0	0	0	1	0
ENSG00000006652	IFRD1	203	151	195	122	191	111	264	34	70	35	3	36	128
ENSG00000006659	LGALS14	0	0	0	0	0	0	0	0	0	0	0	0	0
ENSG00000006695	COX10	37	39	37	27	4	35	53	20	17	21	3	34	21
ENSG00000006704	GTF2IRD1	0	0	0	0	0	0	0	0	0	1	0	0	0
ENSG00000006712	PAF1	123	55	72	55	89	72	69	58	23	56	6	55	69
ENSG00000006715	VPS41	103	106	80	72	30	109	83	95	58	66	62	118	212
ENSG00000006740	ARHGAP44	0	0	1	0	3	0	0	0	0	0	0	1	0
ENSG00000006744	ELAC2	58	60	71	33	6	84	45	164	157	96	148	211	213
ENSG00000006747	SCIN	0	0	0	0	0	0	0	0	0	0	0	0	0
ENSG00000006756	ARSD	3	11	7	3	5	4	0	44	5	24	20	35	24
ENSG00000006757	PNPLA4	4	12	4	4	0	3	1	0	5	0	1	0	18
ENSG00000006788	MYH13	0	0	0	0	0	0	0	0	0	0	0	0	0
ENSG00000006831	ADIPOR2	106	95	96	60	22	88	137	146	98	79	17	90	229
ENSG00000006837	CDKL3	3	2	4	1	0	4	13	6	0	7	0	4	9
ENSG00000007001	UPP2	0	0	0	1	0	0	0	1	0	0	0	0	0
ENSG00000007038	PRSS21	0	3	9	4	0	9	0	0	1	105	94	2	0
ENSG00000007047	MARK4	66	48	49	15	16	51	49	107	176	102	71	210	160
ENSG00000007062	PROM1	1	4	0	0	0	1	0	1	76	1	0	5	0
ENSG00000007080	CCDC124	25	19	40	20	11	32	31	51	86	35	194	168	43
ENSG00000007129	CEACAM21	20	9	14	6	4	17	5	2	4	4	2	4	4
ENSG00000007168	PAFAH1B1	146	125	101	112	101	107	152	111	116	108	41	154	192
ENSG00000007171	NOS2	0	0	0	0	0	0	0	0	0	0	0	0	0
ENSG00000007174	DNAH9	0	0	0	0	0	0	0	0	0	0	0	0	0
ENSG00000007202	KIAA0100	91	54	92	62	31	50	102	81	39	64	1	58	168
ENSG00000007216	SLC13A2	0	0	0	0	0	0	0	0	0	0	0	0	0
ENSG00000007237	GAS7	5	16	14	7	32	7	5	250	201	138	8	222	41
ENSG00000007255	TRAPPC6A	202	167	237	66	60	188	108	238	828	137	529	434	292
ENSG00000007264	MATK	23	10	29	13	23	42	21	1	74	2	101	1	21
ENSG00000007306	CEACAM7	0	0	0	0	0	0	0	0	0	0	0	0	0
ENSG00000007312	CD79B	7	19	19	13	6	4	7	26	17	13	6	15	64
ENSG00000007314	SCN4A	0	0	0	0	0	0	0	1	0	0	0	3	4
ENSG00000007341	ST7L	23	22	27	14	7	18	20	23	21	15	7	27	35
ENSG00000007350	TKTL1	10	1	6	14	8	3	4	0	5	7	0	14	1
ENSG00000007372	PAX6	0	0	0	0	2	0	0	1	0	0	0	0	0
ENSG00000007376	RPUSD1	21	36	20	11	12	31	11	54	82	46	81	133	50
ENSG00000007384	RHBDF1	0	1	0	0	0	0	0	1	4	0	0	1	0
ENSG00000007392	LUC7L	365	277	367	206	143	288	209	307	554	201	415	719	742
ENSG00000007402	CACNA2D2	1	1	1	0	0	1	1	0	1	0	0	1	0
ENSG00000007516	BAIAP3	2	1	0	0	3	1	0	1	1	0	1	2	0
ENSG00000007520	TSR3	85	121	69	94	52	105	105	129	149	90	290	338	121
ENSG00000007541	PIGQ	9	15	20	4	3	11	13	42	52	17	23	103	69
ENSG00000007545	CRAMP1	58	45	32	41	17	33	90	13	32	27	0	20	89
ENSG00000007866	TEAD3	0	2	0	0	0	0	0	0	0	0	0	0	0
ENSG00000007908	SELE	0	0	0	0	0	0	0	0	0	0	0	0	0
ENSG00000007923	DNAJC11	79	72	90	59	30	52	58	166	62	91	143	314	162
ENSG00000007933	FMO3	0	0	0	0	0	0	0	0	0	0	0	0	0
ENSG00000007944	MYLIP	275	217	313	202	374	227	396	7	215	16	26	19	24
ENSG00000007952	NOX1	0	0	0	0	0	0	0	0	0	0	0	0	0
ENSG00000007968	E2F2	2	2	3	4	0	0	8	544	22	142	109	197	55
ENSG00000008018	PSMB1	169	186	163	116	54	179	222	280	323	244	39	220	335
ENSG00000008056	SYN1	4	8	5	9	6	4	4	14	17	2	5	5	2
ENSG00000008083	JARID2	554	428	364	291	479	323	485	642	901	1066	287	1653	3109
ENSG00000008086	CDKL5	28	22	15	10	7	18	4	1	1	11	2	24	1
ENSG00000008118	CAMK1G	0	0	0	0	0	0	0	0	0	0	0	0	0
ENSG00000008128	CDK11A	130	146	161	117	75	116	87	60	6	50	4	36	196
ENSG00000008130	NADK	7	18	13	8	4	15	13	12	22	8	2	8	18
ENSG00000008196	TFAP2B	0	0	0	0	0	0	0	0	0	0	0	0	0
ENSG00000008197	TFAP2D	0	0	0	0	0	0	0	0	0	0	0	0	0
ENSG00000008226	DLEC1	3	2	1	0	0	2	4	0	0	0	1	0	0
ENSG00000008256	CYTH3	22	18	15	7	9	18	22	26	20	15	8	14	12
ENSG00000008277	ADAM22	5	6	2	12	9	9	10	19	0	7	3	9	15
ENSG00000008282	SYPL1	24	23	14	48	12	27	18	90	79	64	26	64	138
ENSG00000008283	CYB561	1	5	0	1	1	1	0	7	210	11	0	11	831
ENSG00000008294	SPAG9	194	154	140	112	120	128	129	119	52	113	1	69	252
ENSG00000008300	CELSR3	1	7	4	6	2	7	5	19	7	0	1	10	1
ENSG00000008311	AASS	0	0	0	0	0	0	1	0	0	0	0	0	0
ENSG00000008323	PLEKHG6	0	0	0	0	0	0	0	0	0	0	0	0	2
ENSG00000008324	SS18L2	46	50	42	30	19	43	27	97	96	66	12	82	83
ENSG00000008382	MPND	6	19	11	4	4	17	8	29	26	27	67	86	36
ENSG00000008394	MGST1	0	0	0	0	0	0	7	0	1	2	1	1	0
ENSG00000008405	CRY1	36	26	19	26	23	24	45	31	43	32	7	67	26
ENSG00000008438	PGLYRP1	0	13	5	0	8	0	0	1	64	50	12	36	1
ENSG00000008441	NFIX	15	6	7	5	0	7	5	85	74	50	15	97	166
ENSG00000008513	ST3GAL1	367	327	219	290	174	255	326	54	104	114	29	115	407
ENSG00000008516	MMP25	0	1	0	0	2	4	0	0	20	21	1	1	2
ENSG00000008517	IL32	917	702	947	307	159	641	313	28	744	894	3218	2930	719
ENSG00000008710	PKD1	109	74	141	52	26	109	86	89	213	72	112	208	153
ENSG00000008735	MAPK8IP2	0	0	0	0	0	0	0	6	3	0	1	0	0
ENSG00000008838	MED24	255	120	395	69	34	372	86	477	402	428	487	1073	565
ENSG00000008853	RHOBTB2	12	13	2	3	1	8	2	3	8	3	1	5	1
ENSG00000008869	HEATR5B	78	51	56	67	19	46	33	38	28	24	26	46	105
ENSG00000008952	SEC62	470	335	370	588	303	388	763	213	164	227	10	155	390
ENSG00000008988	RPS20	7060	5115	6903	4697	3549	7021	8073	3213	8506	2754	4501	5866	8274
ENSG00000009307	CSDE1	1578	1366	1023	925	1015	1219	1410	824	1036	934	152	828	1556
ENSG00000009335	UBE3C	198	200	177	124	70	148	111	152	124	118	48	174	207
ENSG00000009413	REV3L	167	177	166	89	89	138	208	213	54	113	13	105	337
ENSG00000009694	TENM1	180	184	126	150	89	109	155	3	0	75	4	47	1
ENSG00000009709	PAX7	0	0	0	0	0	0	0	0	0	0	0	0	0
ENSG00000009724	MASP2	0	0	0	0	0	0	0	0	0	0	0	0	0
ENSG00000009765	IYD	0	0	0	0	0	0	0	0	0	0	0	0	1
ENSG00000009780	FAM76A	47	36	33	14	17	27	21	44	7	20	21	57	63
ENSG00000009790	TRAF3IP3	914	1387	718	961	324	977	624	257	136	289	31	234	358
ENSG00000009830	POMT2	19	11	19	6	14	19	18	102	73	31	25	95	60
ENSG00000009844	VTA1	49	52	41	56	4	42	51	76	45	72	49	84	89
ENSG00000009950	MLXIPL	0	0	0	0	0	0	0	0	0	0	0	0	0
ENSG00000009954	BAZ1B	463	406	403	240	75	427	341	657	62	512	13	320	740
ENSG00000010017	RANBP9	51	26	17	38	43	34	64	19	27	18	1	16	56
ENSG00000010030	ETV7	0	0	0	0	0	0	0	0	2	0	0	0	0
ENSG00000010072	SPRTN	40	32	50	22	49	38	37	14	21	17	6	27	35
ENSG00000010165	METTL13	49	32	31	31	1	29	13	37	18	35	34	77	52
ENSG00000010219	DYRK4	14	23	13	17	4	10	26	23	4	16	0	12	25
ENSG00000010244	ZNF207	390	405	324	350	349	397	344	471	362	309	117	435	1101
ENSG00000010256	UQCRC1	53	44	42	54	27	56	103	150	75	113	31	145	105
ENSG00000010270	STARD3NL	9	9	8	10	6	3	24	8	12	16	2	15	17
ENSG00000010278	CD9	1	2	0	28	4	3	24	0	0	3	0	0	0
ENSG00000010282	HHATL	0	0	0	0	0	0	0	0	0	0	0	0	0
ENSG00000010292	NCAPD2	30	55	35	62	31	39	61	93	24	111	3	59	57
ENSG00000010295	IFFO1	63	79	76	45	25	64	45	93	114	72	90	184	103
ENSG00000010310	GIPR	2	1	2	0	0	0	0	2	0	0	2	2	0
ENSG00000010318	PHF7	9	27	7	9	15	16	14	57	4	40	6	28	55
ENSG00000010319	SEMA3G	1	0	0	0	0	0	0	2	2	0	0	0	0
ENSG00000010322	NISCH	148	133	105	117	53	120	145	142	183	108	176	311	171
ENSG00000010327	STAB1	0	0	2	0	0	3	1	2	1	0	18	1	11
ENSG00000010361	FUZ	14	20	13	14	10	20	14	23	8	13	5	27	29
ENSG00000010379	SLC6A13	2	0	0	0	0	1	6	0	0	0	4	0	0
ENSG00000010404	IDS	231	230	233	123	162	217	173	72	799	83	78	156	477
ENSG00000010438	PRSS3	0	6	2	0	0	0	0	18	0	0	17	0	53
ENSG00000010539	ZNF200	21	26	15	10	3	15	32	27	2	19	5	26	30
ENSG00000010610	CD4	99	103	129	148	8	95	145	16	0	12	3	1	1
ENSG00000010626	LRRC23	7	14	24	11	0	15	9	14	16	16	49	70	36
ENSG00000010671	BTK	2	1	1	0	1	4	0	3	31	1	0	1	42
ENSG00000010704	HFE	0	0	0	0	0	0	0	1	0	0	0	0	0
ENSG00000010803	SCMH1	13	6	13	15	6	1	22	40	50	20	0	14	41
ENSG00000010810	FYN	913	750	600	702	538	520	803	184	155	149	10	147	177
ENSG00000010818	HIVEP2	283	265	179	210	130	171	215	94	4	142	3	78	100
ENSG00000010932	FMO1	1	0	0	0	0	0	0	0	0	0	0	0	0
ENSG00000011007	TCEB3	43	55	54	55	21	36	32	28	13	28	2	24	61
ENSG00000011009	LYPLA2	92	124	90	50	15	115	60	153	153	137	109	318	169
ENSG00000011021	CLCN6	6	7	6	5	0	4	5	13	6	10	6	15	36
ENSG00000011028	MRC2	21	14	12	15	23	16	11	14	71	26	0	53	50
ENSG00000011052	NME1-NME2	0	0	0	0	0	0	0	0	0	0	0	0	0
ENSG00000011083	SLC6A7	0	0	0	0	0	0	0	0	0	0	0	0	0
ENSG00000011105	TSPAN9	0	0	2	1	1	3	0	0	0	0	0	2	0
ENSG00000011114	BTBD7	197	251	108	121	80	184	126	148	56	133	17	106	261
ENSG00000011132	APBA3	16	41	44	33	15	31	37	15	15	12	15	29	18
ENSG00000011143	MKS1	18	10	5	19	2	12	9	26	12	11	2	22	27
ENSG00000011198	ABHD5	9	5	4	5	0	6	15	1	3	3	1	5	7
ENSG00000011201	ANOS1	0	0	0	0	0	0	1	0	0	0	0	0	0
ENSG00000011243	AKAP8L	101	76	70	61	43	58	98	37	67	42	30	59	118
ENSG00000011258	MBTD1	46	45	36	35	15	40	45	31	12	32	3	46	113
ENSG00000011260	UTP18	90	73	70	56	66	44	77	39	60	47	15	57	91
ENSG00000011275	RNF216	409	384	327	279	141	374	151	115	32	139	68	157	459
ENSG00000011295	TTC19	202	159	219	67	69	151	80	315	355	196	159	408	417
ENSG00000011304	PTBP1	541	417	487	305	170	435	370	1254	1026	744	1048	1844	787
ENSG00000011332	DPF1	0	1	0	0	0	0	0	2	37	1	0	1	1
ENSG00000011347	SYT7	0	0	0	0	0	0	0	0	0	0	0	0	0
ENSG00000011376	LARS2	25	17	13	15	0	12	8	36	28	19	5	57	40
ENSG00000011405	PIK3C2A	250	227	194	137	117	160	157	109	143	114	30	151	481
ENSG00000011422	PLAUR	3	4	7	3	81	0	24	3	145	47	0	30	7
ENSG00000011426	ANLN	3	3	0	0	0	0	0	114	2	45	2	37	12
ENSG00000011451	WIZ	54	55	57	31	22	39	32	69	76	52	42	118	83
ENSG00000011454	NA	247	240	205	130	90	215	145	197	46	174	12	261	316
ENSG00000011465	DCN	0	0	0	0	0	0	0	0	0	0	1	0	0
ENSG00000011478	QPCTL	0	0	1	0	0	0	0	0	0	1	0	1	1
ENSG00000011485	PPP5C	33	30	31	19	21	31	39	23	30	12	7	41	69
ENSG00000011523	CEP68	100	91	92	87	17	105	45	64	99	81	22	110	205
ENSG00000011566	MAP4K3	58	29	45	21	31	29	32	51	16	53	1	44	101
ENSG00000011590	ZBTB32	0	0	0	0	0	1	5	0	0	1	1	6	0
ENSG00000011600	TYROBP	6	46	69	21	112	38	53	105	251	218	140	186	54
ENSG00000011638	TMEM159	14	14	11	8	2	5	13	8	2	12	2	14	7
ENSG00000011677	GABRA3	0	0	0	1	0	0	0	0	0	0	0	1	0
ENSG00000012048	BRCA1	11	17	9	1	4	15	7	337	20	112	39	192	187
ENSG00000012061	ERCC1	38	31	40	37	24	39	38	72	89	38	35	84	82
ENSG00000012124	CD22	0	6	8	4	0	0	0	16	20	4	4	10	26
ENSG00000012171	SEMA3B	1	0	0	1	0	1	5	0	1	0	2	0	3
ENSG00000012174	MBTPS2	13	9	11	5	3	13	2	14	2	10	7	9	22
ENSG00000012211	PRICKLE3	2	2	2	0	0	1	0	1	0	2	2	4	2
ENSG00000012223	LTF	0	37	6	0	36	0	0	4	578	244	36	152	3
ENSG00000012232	EXTL3	25	27	17	16	17	17	44	25	16	33	2	31	49
ENSG00000012504	NR1H4	0	0	0	0	0	1	0	0	0	0	0	0	0
ENSG00000012660	ELOVL5	50	60	59	63	49	55	51	183	331	254	94	562	286
ENSG00000012779	ALOX5	1	1	2	2	5	3	8	3	16	10	0	3	2
ENSG00000012817	KDM5D	78	0	0	102	0	55	101	0	30	67	0	79	113
ENSG00000012822	CALCOCO1	33	54	39	40	16	19	35	16	14	13	12	20	51
ENSG00000012963	UBR7	16	28	23	21	4	11	35	68	18	51	2	46	36
ENSG00000012983	MAP4K5	100	77	83	46	46	103	136	79	96	80	32	103	281
ENSG00000013016	EHD3	7	6	6	4	0	10	7	2	1	6	4	8	0
ENSG00000013275	PSMC4	175	138	130	86	64	128	78	232	100	207	22	254	159
ENSG00000013288	MAN2B2	49	41	47	35	19	28	85	31	41	46	9	85	61
ENSG00000013293	SLC7A14	0	0	0	0	0	0	0	0	0	0	0	0	0
ENSG00000013297	CLDN11	0	0	0	0	1	0	0	1	0	0	2	1	0
ENSG00000013306	SLC25A39	144	159	153	109	79	137	122	142	397	158	93	339	262
ENSG00000013364	MVP	94	90	127	48	31	134	165	19	40	23	86	50	32
ENSG00000013374	NUB1	334	305	278	203	180	276	253	226	100	188	31	172	372
ENSG00000013375	PGM3	32	31	31	25	5	14	17	35	11	16	6	31	8
ENSG00000013392	RWDD2A	3	0	2	9	0	1	9	0	0	0	0	0	0
ENSG00000013441	CLK1	890	596	700	332	796	506	701	176	434	207	15	150	402
ENSG00000013503	POLR3B	35	35	34	25	10	21	27	35	18	18	12	43	40
ENSG00000013523	ANGEL1	8	7	5	12	2	4	14	2	3	6	2	2	9
ENSG00000013561	RNF14	16	23	18	21	2	16	9	25	6	43	4	32	46
ENSG00000013563	DNASE1L1	10	9	6	17	9	5	8	2	11	9	2	10	27
ENSG00000013573	DDX11	36	23	28	45	0	28	25	179	29	66	107	133	63
ENSG00000013583	HEBP1	13	15	14	10	1	20	25	2	20	15	4	22	3
ENSG00000013588	GPRC5A	0	0	0	0	0	0	0	0	2	0	0	0	0
ENSG00000013619	MAMLD1	0	0	0	0	0	0	0	0	2	0	3	0	0
ENSG00000013725	CD6	550	359	279	201	432	313	322	81	80	164	59	259	97
ENSG00000013810	TACC3	228	279	132	241	113	137	271	345	133	234	4	201	250
ENSG00000014123	UFL1	99	71	80	78	41	80	86	57	45	70	23	87	171
ENSG00000014138	POLA2	11	8	6	14	2	11	2	48	6	28	7	34	32
ENSG00000014164	ZC3H3	9	17	39	9	9	16	8	25	17	10	67	45	18
ENSG00000014216	CAPN1	35	43	40	52	28	35	52	85	86	65	13	97	86
ENSG00000014257	ACPP	0	2	0	1	0	0	0	3	1	3	0	1	0
ENSG00000014641	MDH1	95	65	84	72	44	52	86	189	174	114	26	207	143
ENSG00000014824	SLC30A9	57	54	55	30	14	45	43	83	95	60	18	93	121
ENSG00000014914	MTMR11	0	1	1	0	5	0	2	0	0	1	1	0	0
ENSG00000014919	COX15	37	50	26	43	11	33	40	52	29	42	15	55	74
ENSG00000015133	CCDC88C	996	759	863	435	470	680	766	392	325	223	104	330	265
ENSG00000015153	YAF2	116	97	90	102	53	83	97	89	43	57	20	62	135
ENSG00000015171	ZMYND11	278	221	195	132	109	227	189	216	96	124	19	232	280
ENSG00000015285	WAS	433	415	320	305	196	341	504	156	234	211	6	213	280
ENSG00000015413	DPEP1	0	0	0	0	0	0	0	80	149	4	0	4	45
ENSG00000015475	BID	32	32	23	22	28	37	24	96	86	65	17	84	100
ENSG00000015479	MATR3	5	11	9	2	7	0	5	5	1	2	0	2	7
ENSG00000015520	NPC1L1	0	0	0	0	0	0	0	0	0	0	0	0	0
ENSG00000015532	XYLT2	41	33	34	31	8	22	24	48	32	35	13	58	66
ENSG00000015568	RGPD5	0	0	0	0	0	0	0	0	0	0	0	0	0
ENSG00000015592	STMN4	0	0	0	0	0	0	0	1	0	0	5	2	0
ENSG00000015676	NUDCD3	230	209	206	92	46	170	196	210	202	130	188	256	115
ENSG00000016082	ISL1	0	0	0	0	0	0	0	0	0	0	0	0	0
ENSG00000016391	CHDH	0	0	1	2	0	0	0	18	0	0	0	0	0
ENSG00000016402	IL20RA	0	0	0	0	0	0	0	0	0	0	0	0	0
ENSG00000016490	CLCA1	0	0	0	0	0	0	0	0	0	2	11	41	0
ENSG00000016602	CLCA4	0	0	0	0	0	0	0	0	0	0	0	0	0
ENSG00000016864	GLT8D1	28	18	21	23	12	19	11	27	11	22	12	18	20
ENSG00000017260	ATP2C1	60	33	50	42	28	49	70	122	119	86	73	181	249
ENSG00000017427	IGF1	0	0	0	0	0	0	1	0	0	0	0	2	0
ENSG00000017483	SLC38A5	62	51	53	16	17	41	23	102	99	31	64	85	82
ENSG00000017797	RALBP1	159	173	131	138	59	158	160	211	56	196	18	108	371
ENSG00000018189	RUFY3	80	101	84	44	57	92	44	302	205	194	23	305	211
ENSG00000018236	CNTN1	0	0	0	0	0	0	0	0	0	0	0	0	0
ENSG00000018280	SLC11A1	3	9	9	5	46	5	23	15	43	24	21	35	12
ENSG00000018408	WWTR1	0	0	1	0	0	0	1	2	8	0	0	2	2
ENSG00000018510	AGPS	61	63	49	30	23	57	35	71	51	58	5	65	81
ENSG00000018610	CXorf56	15	16	16	15	8	17	2	35	44	20	18	24	26
ENSG00000018625	ATP1A2	0	0	0	0	0	0	0	0	0	0	0	0	0
ENSG00000018699	TTC27	27	23	21	8	11	21	13	21	11	20	3	11	21
ENSG00000018869	ZNF582	4	9	2	5	1	4	8	9	0	12	0	13	10
ENSG00000019102	VSIG2	2	1	0	0	0	0	0	0	0	0	0	0	0
ENSG00000019144	PHLDB1	0	0	0	0	0	0	0	1	0	4	0	5	0
ENSG00000019169	MARCO	0	0	0	0	0	0	0	0	1	0	0	0	0
ENSG00000019186	CYP24A1	0	0	0	0	0	0	0	0	0	0	0	0	0
ENSG00000019485	PRDM11	15	13	9	11	7	10	15	2	16	9	6	17	24
ENSG00000019505	SYT13	0	0	0	0	0	0	0	0	0	0	0	0	0
ENSG00000019549	SNAI2	0	0	0	0	0	0	0	0	0	0	0	0	2
ENSG00000019582	CD74	247	324	343	208	281	260	209	233	568	132	303	243	266
ENSG00000019991	HGF	0	0	0	0	0	0	0	0	0	0	0	2	0
ENSG00000019995	ZRANB1	209	147	177	125	86	153	180	120	76	132	18	108	228
ENSG00000020129	NCDN	148	114	220	40	36	125	75	226	160	138	169	361	178
ENSG00000020181	ADGRA2	0	1	1	0	3	0	0	0	0	1	0	0	1
ENSG00000020256	ZFP64	15	16	10	14	4	13	11	20	18	19	15	28	27
ENSG00000020426	MNAT1	25	42	41	33	10	27	35	40	5	17	0	7	118
ENSG00000020577	SAMD4A	0	0	1	0	3	0	0	0	0	0	0	0	0
ENSG00000020633	RUNX3	758	652	572	442	558	637	805	112	416	95	60	57	489
ENSG00000020922	MRE11A	188	198	131	100	57	146	90	233	87	130	60	171	296
ENSG00000021300	PLEKHB1	26	37	30	21	8	43	21	8	7	7	12	36	0
ENSG00000021355	SERPINB1	71	72	68	64	49	80	125	306	478	231	48	284	1022
ENSG00000021461	CYP3A43	0	0	0	0	0	0	0	0	0	0	0	1	0
ENSG00000021488	SLC7A9	4	0	0	2	0	0	0	0	1	0	0	0	1
ENSG00000021574	SPAST	46	32	30	28	8	41	37	32	14	40	5	49	66
ENSG00000021645	NRXN3	0	0	0	0	0	0	0	2	0	2	5	3	0
ENSG00000021762	OSBPL5	41	102	53	36	18	32	91	237	158	111	71	311	105
ENSG00000021776	AQR	175	128	145	140	46	128	164	161	79	116	33	273	210
ENSG00000021826	CPS1	0	0	0	0	0	0	0	1	0	0	0	0	1
ENSG00000021852	C8B	0	0	0	0	0	0	0	0	0	0	0	0	0
ENSG00000022267	FHL1	6	1	7	12	8	3	6	17	6	12	0	13	1
ENSG00000022277	RTFDC1	256	226	253	146	50	280	137	185	317	233	113	389	262
ENSG00000022355	GABRA1	5	0	0	3	3	2	0	1	0	0	0	0	1
ENSG00000022556	NLRP2	14	14	24	8	9	23	2	0	6	2	0	8	5
ENSG00000022567	SLC45A4	17	15	15	21	15	22	21	37	41	34	25	88	37
ENSG00000022840	RNF10	159	175	152	140	115	188	162	156	338	174	56	196	200
ENSG00000022976	ZNF839	95	76	95	66	41	72	87	88	36	46	4	68	104
ENSG00000023041	ZDHHC6	74	75	72	31	43	63	54	54	41	37	11	51	76
ENSG00000023171	GRAMD1B	30	26	14	7	0	17	25	14	18	12	0	17	35
ENSG00000023191	RNH1	99	107	84	81	42	103	83	77	161	60	67	192	118
ENSG00000023228	NDUFS1	90	101	93	78	28	55	66	155	49	96	32	132	203
ENSG00000023287	RB1CC1	316	237	325	233	206	246	437	225	160	197	26	254	445
ENSG00000023318	ERP44	50	54	50	75	18	70	88	87	20	57	8	50	80
ENSG00000023330	ALAS1	9	9	3	19	5	7	13	10	10	18	2	15	13
ENSG00000023445	BIRC3	290	200	315	259	172	251	412	79	108	53	126	94	58
ENSG00000023516	AKAP11	145	170	115	118	46	111	164	72	20	52	2	64	139
ENSG00000023572	GLRX2	6	8	7	1	0	4	4	11	6	6	7	2	17
ENSG00000023608	SNAPC1	40	24	33	31	17	22	35	35	39	42	5	44	80
ENSG00000023697	DERA	7	8	3	22	19	6	36	17	5	9	1	4	13
ENSG00000023734	STRAP	95	56	88	52	140	101	115	71	240	68	17	123	95
ENSG00000023839	ABCC2	1	2	1	2	0	6	0	0	1	0	2	1	4
ENSG00000023892	DEF6	208	198	165	138	90	141	177	109	193	93	123	255	239
ENSG00000023902	PLEKHO1	249	224	253	135	115	244	157	264	615	246	160	447	492
ENSG00000023909	GCLM	21	23	9	12	6	17	15	26	23	18	13	27	69
ENSG00000024048	UBR2	214	156	188	145	116	182	196	191	85	86	58	188	301
ENSG00000024422	EHD2	0	1	2	0	0	1	0	14	28	129	24	207	77
ENSG00000024526	DEPDC1	0	0	0	0	0	0	0	110	0	16	4	26	5
ENSG00000024862	CCDC28A	108	114	62	138	50	63	53	78	15	63	0	23	104
ENSG00000025039	RRAGD	45	10	25	25	5	25	40	36	1	92	14	170	31
ENSG00000025156	HSF2	130	154	87	81	121	87	112	107	273	92	17	107	124
ENSG00000025293	PHF20	288	226	149	165	329	186	300	167	134	139	22	144	310
ENSG00000025423	HSD17B6	1	0	0	0	0	0	0	2	2	2	0	1	0
ENSG00000025434	NR1H3	5	6	11	8	2	5	4	14	7	6	7	14	11
ENSG00000025708	TYMP	6	15	11	5	8	2	10	19	25	19	21	30	13
ENSG00000025770	NCAPH2	43	40	96	24	14	46	18	177	179	88	254	313	118
ENSG00000025772	TOMM34	35	23	27	19	24	38	40	59	90	43	55	77	55
ENSG00000025796	SEC63	215	175	156	156	146	157	269	219	90	211	9	211	481
ENSG00000025800	KPNA6	281	231	167	199	154	234	257	186	78	184	35	199	316
ENSG00000026025	VIM	495	402	371	393	445	537	557	956	132	748	56	446	218
ENSG00000026036	RTEL1-TNFRSF6B	4	0	0	0	0	0	0	0	0	0	0	0	0
ENSG00000026103	FAS	4	4	8	4	2	9	13	4	11	10	0	14	18
ENSG00000026297	RNASET2	361	305	243	262	95	133	195	55	363	112	15	99	101
ENSG00000026508	CD44	655	598	572	594	349	607	620	179	314	153	81	141	225
ENSG00000026559	KCNG1	0	0	0	0	0	0	0	0	0	0	0	0	0
ENSG00000026652	AGPAT4	41	32	29	25	21	30	28	52	79	66	29	118	189
ENSG00000026751	SLAMF7	0	6	1	6	0	4	3	7	4	6	0	2	1
ENSG00000026950	BTN3A1	253	258	324	231	124	301	121	91	134	69	128	268	224
ENSG00000027001	MIPEP	7	5	10	13	2	5	20	7	6	6	11	8	12
ENSG00000027075	PRKCH	356	275	347	226	225	232	337	214	132	93	149	85	80
ENSG00000027644	INSRR	0	0	0	0	0	0	0	0	0	0	2	0	0
ENSG00000027697	IFNGR1	3	4	2	7	20	3	22	3	4	4	0	0	6
ENSG00000027847	B4GALT7	29	27	22	32	19	28	22	37	31	23	33	66	60
ENSG00000027869	SH2D2A	93	56	95	35	16	59	60	64	80	346	756	611	42
ENSG00000028116	VRK2	34	32	48	19	11	25	34	27	7	11	0	8	95
ENSG00000028137	TNFRSF1B	149	113	144	74	122	136	73	117	87	121	91	147	7
ENSG00000028203	VEZT	131	116	118	85	46	82	93	138	74	179	5	189	331
ENSG00000028277	POU2F2	411	494	352	201	201	343	143	91	145	144	94	170	415
ENSG00000028310	BRD9	365	375	432	185	56	359	176	434	671	266	425	832	621
ENSG00000028528	SNX1	127	123	90	104	64	102	97	114	66	137	13	111	158
ENSG00000028839	TBPL1	13	9	8	38	3	7	48	13	9	18	2	6	40
ENSG00000029153	ARNTL2	0	0	0	0	0	0	0	2	1	2	0	5	12
ENSG00000029363	BCLAF1	612	468	626	474	491	534	598	421	446	275	136	378	820
ENSG00000029364	SLC39A9	15	28	17	23	5	18	23	47	40	30	7	55	30
ENSG00000029534	ANK1	10	7	7	7	3	9	9	6	5	7	11	15	3
ENSG00000029559	IBSP	0	0	0	0	4	0	0	0	0	0	0	0	0
ENSG00000029639	TFB1M	33	48	19	61	20	28	41	54	24	34	7	49	79
ENSG00000029725	RABEP1	316	337	269	205	118	282	201	178	27	147	5	135	339
ENSG00000029993	HMGB3	5	3	10	3	0	6	6	154	4	150	61	274	50
ENSG00000030066	NUP160	52	52	32	39	15	23	41	58	23	47	6	26	48
ENSG00000030110	BAK1	48	27	52	17	32	47	29	63	154	48	61	90	68
ENSG00000030304	MUSK	0	0	0	0	0	0	0	0	0	0	0	0	0
ENSG00000030419	IKZF2	217	222	167	207	151	192	368	264	136	219	131	232	774
ENSG00000030582	GRN	105	77	126	64	72	96	51	159	242	284	417	637	162
ENSG00000031003	FAM13B	95	93	65	53	22	55	55	62	29	54	16	77	130
ENSG00000031081	ARHGAP31	16	12	28	11	2	25	9	49	49	32	35	67	60
ENSG00000031691	CENPQ	29	13	24	15	1	35	12	121	3	51	5	39	59
ENSG00000031698	SARS	281	238	259	115	64	258	117	196	58	233	82	243	186
ENSG00000031823	RANBP3	166	128	148	68	55	112	124	150	165	122	149	303	166
ENSG00000032219	ARID4A	358	371	332	297	221	277	375	157	122	221	21	212	605
ENSG00000032389	TSSC1	25	43	24	20	20	29	10	12	15	29	3	17	36
ENSG00000032444	PNPLA6	32	49	64	14	24	45	38	68	71	39	92	123	47
ENSG00000032742	IFT88	35	23	25	18	18	27	53	43	25	36	8	50	58
ENSG00000033011	ALG1	18	30	19	17	1	17	5	29	10	22	17	34	35
ENSG00000033030	ZCCHC8	91	82	89	46	35	64	66	84	46	56	14	56	82
ENSG00000033050	ABCF2	69	76	52	34	30	41	60	64	31	53	16	47	91
ENSG00000033100	CHPF2	57	46	33	46	16	63	51	49	188	51	52	134	112
ENSG00000033122	LRRC7	0	9	0	4	0	1	0	1	0	0	0	0	0
ENSG00000033170	FUT8	123	113	105	66	67	97	91	117	16	97	14	76	75
ENSG00000033178	UBA6	132	141	105	99	103	119	133	251	52	104	21	156	244
ENSG00000033327	GAB2	2	1	2	5	12	5	3	102	265	118	10	109	135
ENSG00000033627	ATP6V0A1	55	43	43	29	26	28	42	1	3	8	3	35	98
ENSG00000033800	PIAS1	187	209	187	197	100	192	245	169	77	220	25	230	322
ENSG00000033867	SLC4A7	446	413	460	318	243	356	251	301	135	246	40	292	1
ENSG00000034053	APBA2	304	220	293	99	128	199	366	2	3	10	174	10	7
ENSG00000034152	MAP2K3	50	50	37	86	77	36	156	51	60	61	6	34	68
ENSG00000034239	EFCAB1	0	0	0	0	0	0	0	0	0	0	0	0	0
ENSG00000034510	TMSB10	2767	2716	2242	3320	2291	2619	4960	2592	1123	2021	118	1687	1875
ENSG00000034533	ASTE1	11	14	26	20	1	11	18	31	11	9	0	7	12
ENSG00000034677	RNF19A	114	115	85	63	105	97	118	45	84	39	8	43	151
ENSG00000034693	PEX3	8	17	11	18	5	5	28	6	3	11	0	7	21
ENSG00000034713	GABARAPL2	59	82	70	96	51	69	160	61	48	86	5	42	90
ENSG00000034971	MYOC	0	0	0	0	0	0	0	0	0	0	0	0	0
ENSG00000035115	SH3YL1	82	84	50	73	32	68	63	15	20	4	3	18	41
ENSG00000035141	FAM136A	53	40	53	30	33	60	63	49	27	43	10	41	93
ENSG00000035403	VCL	34	12	43	31	22	38	32	33	70	50	40	68	10
ENSG00000035499	DEPDC1B	0	0	0	1	0	1	0	13	1	9	0	1	8
ENSG00000035664	DAPK2	3	3	4	1	0	2	2	4	4	6	2	4	6
ENSG00000035681	NSMAF	26	33	26	52	23	34	56	18	19	36	3	11	51
ENSG00000035687	ADSS	97	130	58	116	45	81	119	59	14	67	2	20	133
ENSG00000035720	STAP1	28	9	23	10	7	34	2	5	14	2	0	1	1
ENSG00000035862	TIMP2	29	40	33	20	21	39	65	437	21	320	77	384	153
ENSG00000035928	RFC1	314	254	366	250	235	302	377	492	100	340	18	267	533
ENSG00000036054	TBC1D23	37	39	50	21	27	25	47	27	8	27	3	26	48
ENSG00000036257	CUL3	130	114	100	128	95	79	163	55	62	57	3	35	130
ENSG00000036448	MYOM2	23	39	33	47	1	34	20	36	19	50	35	44	21
ENSG00000036473	OTC	0	0	0	0	0	0	0	0	0	0	0	0	0
ENSG00000036530	CYP46A1	1	1	1	0	0	10	9	1	2	17	8	11	8
ENSG00000036549	ZZZ3	205	185	166	161	81	159	175	106	84	89	17	113	240
ENSG00000036565	SLC18A1	0	0	0	0	0	0	0	0	0	0	0	0	0
ENSG00000036672	USP2	4	0	1	0	0	1	0	0	1	0	0	0	0
ENSG00000036828	CASR	0	0	0	0	0	0	2	0	0	0	0	1	0
ENSG00000037042	TUBG2	10	11	13	4	9	16	7	14	39	16	3	27	4
ENSG00000037241	RPL26L1	18	9	18	4	5	5	16	13	2	23	0	20	32
ENSG00000037280	FLT4	0	0	3	1	0	1	0	32	1	1	38	15	0
ENSG00000037474	NSUN2	66	59	47	53	23	29	105	61	50	42	0	31	75
ENSG00000037637	FBXO42	42	61	42	48	22	30	78	42	17	33	24	63	53
ENSG00000037749	MFAP3	5	8	5	19	2	3	14	14	0	7	7	13	25
ENSG00000037757	MRI1	42	92	69	54	27	58	63	50	11	34	4	70	70
ENSG00000037897	METTL1	59	59	44	12	2	30	20	54	86	38	22	69	90
ENSG00000037965	HOXC8	0	0	0	0	0	0	0	0	0	0	0	0	0
ENSG00000038002	AGA	78	80	61	74	22	90	48	57	48	56	11	139	53
ENSG00000038210	PI4K2B	6	1	4	8	13	1	17	9	15	5	3	7	6
ENSG00000038219	BOD1L1	931	713	932	603	473	777	871	747	363	556	22	490	1476
ENSG00000038274	MAT2B	61	62	34	89	32	52	61	40	5	43	25	37	61
ENSG00000038295	TLL1	0	1	0	0	0	0	0	0	0	0	0	0	1
ENSG00000038358	EDC4	2	2	0	1	0	0	0	1	0	2	0	0	2
ENSG00000038382	TRIO	34	34	26	29	29	20	18	36	37	0	1	3	0
ENSG00000038427	VCAN	2	49	37	41	140	42	164	45	7	27	92	30	37
ENSG00000038532	CLEC16A	48	46	54	38	23	32	52	18	42	26	11	33	61
ENSG00000038945	MSR1	1	0	2	0	1	0	2	51	0	0	0	0	0
ENSG00000039068	CDH1	5	0	0	1	0	0	4	0	0	0	0	0	0
ENSG00000039123	SKIV2L2	336	311	386	183	112	294	246	201	68	155	19	157	481
ENSG00000039139	DNAH5	0	0	0	0	0	0	0	0	0	0	0	0	0
ENSG00000039319	ZFYVE16	57	46	35	38	26	44	48	63	11	34	6	45	93
ENSG00000039523	FAM65A	22	22	9	14	20	19	29	13	93	25	3	51	56
ENSG00000039537	C6	0	0	0	0	0	0	0	0	0	0	0	0	0
ENSG00000039560	RAI14	5	1	0	6	0	1	3	17	1	2	0	1	0
ENSG00000039600	SOX30	0	0	0	0	0	0	0	0	0	0	0	0	0
ENSG00000039650	PNKP	62	66	77	65	12	50	30	71	44	55	38	85	139
ENSG00000039987	BEST2	0	0	0	0	0	0	0	0	0	0	0	1	0
ENSG00000040199	PHLPP2	16	10	4	6	0	0	4	3	3	7	1	4	3
ENSG00000040275	SPDL1	59	45	31	36	1	25	23	102	0	86	4	45	69
ENSG00000040341	STAU2	232	251	227	96	72	194	179	485	187	367	105	603	470
ENSG00000040487	PQLC2	1	2	6	1	0	2	1	2	1	2	0	3	4
ENSG00000040531	CTNS	11	5	4	12	1	10	6	9	6	10	13	26	15
ENSG00000040608	RTN4R	3	6	7	14	1	17	1	9	21	25	7	50	49
ENSG00000040633	PHF23	51	47	47	60	5	37	65	57	12	89	29	106	88
ENSG00000040731	CDH10	0	1	0	0	0	0	0	0	0	0	0	0	0
ENSG00000040933	INPP4A	276	194	169	225	84	108	157	68	61	64	39	90	153
ENSG00000041353	RAB27B	1	0	4	2	0	3	2	2	11	0	0	1	17
ENSG00000041357	PSMA4	117	119	152	117	35	153	115	350	384	323	131	438	399
ENSG00000041515	MYO16	0	0	0	0	0	0	0	0	0	0	35	0	0
ENSG00000041802	LSG1	255	139	148	138	46	259	125	207	131	138	18	319	303
ENSG00000041880	PARP3	19	13	14	9	3	14	5	18	17	11	3	19	33
ENSG00000041982	TNC	0	0	0	0	0	0	0	0	0	0	0	0	0
ENSG00000041988	THAP3	26	36	41	22	5	37	16	45	49	58	85	123	36
ENSG00000042062	FAM65C	0	0	0	0	2	0	0	0	0	0	0	1	0
ENSG00000042088	TDP1	73	25	39	43	9	27	41	37	24	62	15	41	12
ENSG00000042286	AIFM2	4	8	5	8	0	6	13	16	7	8	3	11	3
ENSG00000042304	C2orf83	0	0	0	0	0	0	0	0	0	0	0	0	0
ENSG00000042317	SPATA7	5	8	11	2	5	11	8	4	15	9	2	20	3
ENSG00000042429	MED17	99	92	64	78	73	86	131	101	150	85	20	153	251
ENSG00000042445	RETSAT	35	58	26	19	18	38	56	56	77	53	14	65	91
ENSG00000042493	CAPG	30	34	77	22	21	60	20	879	1420	941	5444	5530	1660
ENSG00000042753	AP2S1	131	61	131	70	27	132	77	184	311	130	617	707	136
ENSG00000042781	USH2A	0	0	0	0	0	0	0	0	0	0	1	0	0
ENSG00000042813	ZPBP	0	0	0	0	0	0	0	0	0	0	0	0	0
ENSG00000042832	TG	1	1	0	0	0	3	0	1	6	0	1	1	0
ENSG00000042980	ADAM28	0	8	2	0	0	0	2	4	6	0	0	1	6
ENSG00000043039	BARX2	0	0	0	0	0	0	0	0	0	0	0	0	0
ENSG00000043093	DCUN1D1	19	15	11	22	34	10	37	71	45	28	26	33	31
ENSG00000043143	JADE2	209	208	181	124	56	161	165	130	33	108	51	181	159
ENSG00000043355	ZIC2	0	0	0	0	0	0	0	1	0	0	0	0	0
ENSG00000043462	LCP2	406	344	282	296	151	294	331	158	37	226	241	356	457
ENSG00000043514	TRIT1	11	13	9	28	5	10	33	28	21	21	2	25	72
ENSG00000043591	ADRB1	16	17	19	1	22	0	24	0	0	0	0	0	1
ENSG00000044012	GUCA2B	0	0	0	0	0	0	0	0	0	0	0	0	0
ENSG00000044090	CUL7	10	12	13	15	4	5	4	6	9	7	1	9	18
ENSG00000044115	CTNNA1	2	3	1	0	4	2	9	3	0	10	2	12	8
ENSG00000044446	PHKA2	63	74	48	73	22	53	64	79	94	51	48	83	99
ENSG00000044459	CNTLN	5	21	10	12	9	16	7	321	30	161	7	104	255
ENSG00000044524	EPHA3	0	0	0	0	0	0	0	0	0	0	0	0	0
ENSG00000044574	HSPA5	788	694	940	397	470	525	763	788	955	814	172	1027	1252
ENSG00000046604	DSG2	1	3	0	0	0	2	0	46	0	40	4	60	54
ENSG00000046647	GEMIN8	14	38	11	26	6	17	19	22	25	13	3	21	27
ENSG00000046651	OFD1	351	356	346	267	165	308	382	214	138	154	44	235	446
ENSG00000046653	GPM6B	0	0	0	0	4	0	0	0	1	1	0	1	0
ENSG00000046774	MAGEC2	0	0	0	0	0	0	0	0	0	0	0	0	0
ENSG00000046889	PREX2	1	1	0	0	0	0	0	0	3	104	165	6	0
ENSG00000047056	WDR37	18	22	19	39	15	24	8	12	21	12	12	27	32
ENSG00000047188	YTHDC2	67	56	44	71	49	39	79	55	47	16	5	17	91
ENSG00000047230	CTPS2	8	9	3	6	1	7	13	0	17	16	13	41	54
ENSG00000047249	ATP6V1H	28	32	64	24	17	34	36	29	31	28	7	19	44
ENSG00000047315	POLR2B	120	112	78	157	97	81	174	129	97	111	7	61	187
ENSG00000047346	FAM214A	133	140	118	105	64	91	114	26	26	28	6	35	84
ENSG00000047365	ARAP2	208	174	173	115	140	169	142	100	36	69	20	59	299
ENSG00000047410	TPR	1008	960	978	715	444	934	929	826	107	479	14	348	1638
ENSG00000047457	CP	0	0	0	0	0	0	0	0	0	1	0	0	0
ENSG00000047578	KIAA0556	9	9	4	12	14	7	9	10	7	14	0	6	9
ENSG00000047579	DTNBP1	100	100	78	65	26	83	187	91	48	132	11	105	84
ENSG00000047597	XK	0	1	1	0	1	0	0	0	0	0	0	0	1
ENSG00000047617	ANO2	0	0	0	0	0	0	0	0	0	0	0	0	0
ENSG00000047621	C12orf4	79	73	68	49	29	34	32	50	11	35	3	28	67
ENSG00000047634	SCML1	55	44	27	67	106	18	195	0	58	0	0	1	1
ENSG00000047644	WWC3	126	68	76	81	34	76	121	32	20	43	1	29	43
ENSG00000047648	ARHGAP6	0	1	3	0	0	4	0	0	0	7	1	8	8
ENSG00000047662	FAM184B	0	0	0	0	0	0	5	0	0	1	0	1	2
ENSG00000047849	MAP4	143	135	131	105	78	124	87	205	183	177	44	249	292
ENSG00000047932	GOPC	152	171	152	142	35	142	180	146	141	76	34	137	267
ENSG00000047936	ROS1	0	0	0	0	0	0	0	0	0	0	0	0	0
ENSG00000048028	USP28	26	32	33	29	6	29	43	49	24	17	8	34	11
ENSG00000048052	HDAC9	0	6	0	0	2	1	0	0	6	31	5	15	179
ENSG00000048140	TSPAN17	33	26	27	14	4	31	61	22	34	9	13	9	10
ENSG00000048162	NOP16	16	16	22	34	10	24	27	48	28	21	2	20	46
ENSG00000048342	CC2D2A	0	0	0	0	0	0	0	0	0	0	0	0	0
ENSG00000048392	RRM2B	9	6	6	5	0	11	5	10	9	6	2	11	22
ENSG00000048405	ZNF800	283	207	256	146	108	273	183	153	161	76	34	170	175
ENSG00000048462	TNFRSF17	0	0	0	0	0	0	0	0	0	1	1	1	0
ENSG00000048471	SNX29	59	71	57	46	41	41	61	20	13	6	1	4	30
ENSG00000048540	LMO3	0	1	0	0	0	0	0	0	0	0	0	0	2
ENSG00000048544	MRPS10	77	100	86	59	26	145	47	111	69	109	49	207	208
ENSG00000048545	GUCA1A	0	0	0	0	0	0	0	0	0	0	0	0	0
ENSG00000048649	RSF1	662	614	563	417	363	544	685	487	313	441	48	478	920
ENSG00000048707	VPS13D	194	165	136	137	84	116	187	129	26	82	17	134	147
ENSG00000048740	CELF2	1247	942	937	807	586	717	1611	585	1379	741	678	1850	1727
ENSG00000048828	FAM120A	606	589	466	540	310	460	632	957	317	622	39	723	918
ENSG00000048991	R3HDM1	110	96	59	104	72	103	115	100	99	123	9	105	180
ENSG00000049089	COL9A2	7	4	3	0	1	0	7	0	4	3	4	6	3
ENSG00000049130	KITLG	0	0	0	0	0	0	0	0	0	0	0	0	0
ENSG00000049167	ERCC8	9	19	5	28	0	13	8	19	13	7	4	0	44
ENSG00000049192	ADAMTS6	47	33	41	34	35	44	32	8	4	2	0	9	6
ENSG00000049239	H6PD	67	78	88	35	2	49	59	168	106	161	309	550	204
ENSG00000049245	VAMP3	47	32	42	25	9	26	18	48	69	37	25	98	59
ENSG00000049246	PER3	11	3	4	1	1	2	7	1	16	6	2	9	0
ENSG00000049247	UTS2	0	2	0	0	0	0	4	0	1	0	2	1	2
ENSG00000049249	TNFRSF9	0	2	1	0	3	2	0	0	6	0	9	3	0
ENSG00000049283	EPN3	0	0	0	1	0	0	0	0	1	0	0	0	0
ENSG00000049323	LTBP1	1	1	2	5	0	6	0	20	0	35	2	15	0
ENSG00000049449	RCN1	10	23	16	22	4	28	20	83	6	27	1	25	44
ENSG00000049540	ELN	0	0	0	0	0	0	0	1	3	0	0	1	7
ENSG00000049541	RFC2	10	9	10	11	6	11	21	92	25	52	50	95	53
ENSG00000049618	ARID1B	223	188	136	114	116	141	205	164	243	131	97	275	401
ENSG00000049656	CLPTM1L	138	138	82	135	49	88	198	135	164	243	51	210	174
ENSG00000049759	NEDD4L	18	16	6	7	15	11	4	11	0	25	11	23	26
ENSG00000049768	FOXP3	0	1	1	0	0	2	5	0	0	1	0	1	0
ENSG00000049769	PPP1R3F	18	11	7	6	3	3	33	2	6	5	0	0	1
ENSG00000049860	HEXB	22	27	24	36	16	21	76	23	16	20	0	11	39
ENSG00000049883	PTCD2	18	23	14	19	6	21	9	18	22	8	12	23	38
ENSG00000050030	KIAA2022	0	0	0	0	0	0	0	1	0	0	0	0	0
ENSG00000050130	JKAMP	8	6	5	19	1	4	11	8	3	6	2	5	10
ENSG00000050165	DKK3	0	0	0	0	7	0	1	0	0	0	0	0	0
ENSG00000050327	ARHGEF5	11	15	27	15	7	25	0	0	7	1	1	15	0
ENSG00000050344	NFE2L3	5	4	11	0	3	4	10	0	0	0	0	0	6
ENSG00000050393	MCUR1	32	16	26	16	9	21	56	43	19	44	13	49	42
ENSG00000050405	LIMA1	68	59	39	21	19	35	34	57	1	52	1	43	95
ENSG00000050426	LETMD1	71	74	47	44	31	70	55	74	67	59	48	98	185
ENSG00000050438	SLC4A8	26	24	27	14	5	9	37	198	111	113	98	189	234
ENSG00000050555	LAMC3	0	0	0	0	0	0	0	0	1	0	2	0	3
ENSG00000050628	PTGER3	0	0	0	0	0	1	0	1	2	0	4	12	14
ENSG00000050730	TNIP3	2	2	2	3	0	4	0	0	0	2	1	1	1
ENSG00000050748	MAPK9	26	16	17	18	17	28	40	26	9	25	15	24	43
ENSG00000050767	COL23A1	0	0	0	0	0	1	0	2	3	10	9	28	5
ENSG00000050820	BCAR1	0	0	0	0	0	0	0	0	0	0	0	0	0
ENSG00000051009	FAM160A2	38	53	38	31	1	38	17	30	54	44	26	52	64
ENSG00000051108	HERPUD1	90	67	59	60	79	31	240	20	259	90	31	155	143
ENSG00000051128	HOMER3	1	1	0	0	0	0	1	2	5	9	8	65	0
ENSG00000051180	RAD51	0	0	3	0	0	3	0	141	4	53	6	65	48
ENSG00000051341	POLQ	2	1	1	1	0	4	0	160	3	44	2	31	59
ENSG00000051382	PIK3CB	21	19	20	11	6	18	10	25	26	16	14	38	74
ENSG00000051523	CYBA	44	38	63	29	24	48	43	20	44	23	79	70	75
ENSG00000051596	THOC3	5	4	7	11	0	3	11	5	0	5	0	2	8
ENSG00000051620	HEBP2	134	118	158	90	52	179	92	151	133	204	65	299	225
ENSG00000051825	MPHOSPH9	261	239	214	136	86	212	207	526	336	205	175	490	567
ENSG00000052126	PLEKHA5	26	31	37	46	16	31	45	95	75	78	4	136	198
ENSG00000052344	PRSS8	0	0	0	0	0	0	0	0	0	0	0	0	0
ENSG00000052723	SIKE1	29	30	28	55	22	32	72	37	19	25	3	31	37
ENSG00000052749	RRP12	33	29	30	23	22	22	13	54	336	38	76	117	74
ENSG00000052795	FNIP2	61	56	32	46	24	37	54	95	146	67	17	94	115
ENSG00000052802	MSMO1	14	9	18	21	2	7	13	90	54	40	74	146	65
ENSG00000052841	TTC17	236	242	220	160	79	200	218	218	119	145	37	336	630
ENSG00000052850	ALX4	0	0	0	0	0	0	0	0	0	0	0	0	0
ENSG00000053108	FSTL4	0	0	0	0	0	0	0	1	0	0	0	0	0
ENSG00000053254	FOXN3	605	524	488	476	533	513	572	319	686	378	64	340	366
ENSG00000053328	METTL24	0	0	0	0	0	0	0	0	0	0	0	0	0
ENSG00000053371	AKR7A2	44	57	35	37	23	51	38	55	55	39	53	121	58
ENSG00000053372	MRTO4	72	58	38	59	5	65	34	116	65	52	67	112	114
ENSG00000053438	NNAT	2	0	0	0	0	0	0	11	0	0	0	38	0
ENSG00000053501	USE1	23	38	28	25	9	26	36	29	30	36	5	34	50
ENSG00000053524	MCF2L2	2	1	1	1	0	1	0	12	0	4	0	2	0
ENSG00000053702	NRIP2	0	0	0	0	0	0	0	0	0	0	0	0	0
ENSG00000053747	LAMA3	0	0	0	0	0	0	0	0	0	0	0	0	0
ENSG00000053770	AP5M1	41	31	55	49	35	55	72	48	38	53	93	116	124
ENSG00000053900	ANAPC4	96	77	57	75	24	54	98	52	21	38	2	52	91
ENSG00000053918	KCNQ1	82	52	45	23	16	56	27	5	40	1	1	0	3
ENSG00000054116	TRAPPC3	150	146	89	98	52	171	129	164	191	185	31	241	142
ENSG00000054118	THRAP3	445	472	393	367	187	419	306	573	156	486	35	391	876
ENSG00000054148	PHPT1	68	72	81	36	49	73	72	248	68	149	59	402	197
ENSG00000054179	ENTPD2	0	0	0	0	0	0	0	0	0	0	0	0	0
ENSG00000054219	LY75	17	21	29	30	6	18	27	33	18	13	23	33	15
ENSG00000054267	ARID4B	774	690	681	547	439	626	1050	621	496	447	75	532	1042
ENSG00000054277	OPN3	36	45	33	35	11	32	55	59	24	36	9	29	23
ENSG00000054282	SDCCAG8	172	230	189	185	77	195	146	159	97	77	18	135	534
ENSG00000054356	PTPRN	1	0	0	0	0	0	0	0	0	1	0	0	0
ENSG00000054392	HHAT	17	14	11	7	4	17	16	40	15	44	25	75	31
ENSG00000054523	KIF1B	35	18	22	19	20	18	26	21	28	30	13	52	25
ENSG00000054598	FOXC1	1	0	1	1	0	1	2	4	9	0	0	0	40
ENSG00000054611	TBC1D22A	211	164	202	113	80	144	82	137	83	108	315	235	146
ENSG00000054654	SYNE2	1092	855	833	816	643	890	836	1337	49	718	28	475	58
ENSG00000054690	PLEKHH1	1	0	1	5	1	1	3	0	0	0	2	0	0
ENSG00000054793	ATP9A	0	0	0	1	0	0	0	111	151	12	25	9	118
ENSG00000054796	SPO11	0	0	0	0	0	0	0	0	0	0	0	0	0
ENSG00000054803	CBLN4	0	0	0	0	0	0	0	0	0	0	0	0	0
ENSG00000054938	CHRDL2	0	0	0	0	0	0	0	0	0	0	0	0	0
ENSG00000054965	FAM168A	19	22	26	18	24	21	25	15	15	16	4	20	85
ENSG00000054967	RELT	45	14	39	21	22	16	30	45	200	21	26	50	47
ENSG00000054983	GALC	26	41	21	42	8	23	33	26	62	13	33	35	12
ENSG00000055044	NOP58	331	262	255	246	452	271	602	286	222	201	18	164	540
ENSG00000055070	SZRD1	106	103	122	84	49	126	104	103	121	140	34	159	135
ENSG00000055118	KCNH2	5	11	7	7	1	3	8	8	5	22	20	81	1
ENSG00000055130	CUL1	112	106	74	100	40	99	95	23	18	12	1	7	38
ENSG00000055147	FAM114A2	29	39	32	23	5	23	17	50	9	32	22	40	75
ENSG00000055163	CYFIP2	1598	1241	1545	840	513	1423	1062	957	970	1037	1092	2997	1464
ENSG00000055208	TAB2	142	147	124	143	60	120	166	52	28	39	4	24	93
ENSG00000055211	GINM1	55	36	51	35	40	57	89	69	78	38	7	68	125
ENSG00000055332	EIF2AK2	108	97	101	141	84	85	156	129	89	138	8	291	523
ENSG00000055483	USP36	461	383	480	198	492	249	337	213	1045	146	54	208	505
ENSG00000055609	KMT2C	1030	751	770	527	470	692	698	459	279	359	36	461	1318
ENSG00000055732	MCOLN3	1	0	2	4	0	1	2	0	0	0	0	0	0
ENSG00000055813	CCDC85A	0	0	0	0	0	0	0	0	0	0	0	1	0
ENSG00000055917	PUM2	167	195	124	186	85	121	196	106	128	123	18	149	203
ENSG00000055950	MRPL43	72	42	67	69	18	63	64	125	92	63	40	126	73
ENSG00000055955	ITIH4	11	12	13	11	17	5	8	5	13	9	16	28	12
ENSG00000055957	ITIH1	0	0	0	0	0	0	0	0	0	0	0	0	0
ENSG00000056050	C4orf27	21	22	20	26	5	17	28	73	19	55	1	39	34
ENSG00000056097	ZFR	387	366	335	201	247	322	302	377	101	325	12	258	658
ENSG00000056277	ZNF280C	14	8	8	14	6	8	5	12	5	10	0	3	28
ENSG00000056291	NPFFR2	0	0	0	0	0	0	0	0	0	0	0	0	0
ENSG00000056487	PHF21B	0	0	0	0	0	0	0	24	30	6	0	0	11
ENSG00000056558	TRAF1	133	164	95	90	64	78	80	27	2	20	82	27	1
ENSG00000056586	RC3H2	181	130	180	89	75	167	134	192	119	121	69	260	366
ENSG00000056736	IL17RB	0	0	0	0	0	0	0	0	0	0	0	0	0
ENSG00000056972	TRAF3IP2	22	38	15	23	13	25	20	38	55	19	1	19	6
ENSG00000056998	GYG2	0	0	0	0	0	0	0	51	2	0	9	10	0
ENSG00000057019	DCBLD2	6	5	5	6	3	8	37	23	0	5	2	18	0
ENSG00000057149	SERPINB3	0	0	0	0	0	0	0	0	0	0	0	0	0
ENSG00000057252	SOAT1	43	36	42	27	26	27	47	43	34	17	23	65	26
ENSG00000057294	PKP2	1	0	0	1	0	3	0	0	0	0	0	0	0
ENSG00000057468	MSH4	0	0	2	0	0	0	0	0	0	0	0	1	0
ENSG00000057593	F7	0	2	1	4	0	1	2	0	0	0	0	0	0
ENSG00000057608	GDI2	237	258	204	200	90	256	285	312	381	332	36	374	432
ENSG00000057657	PRDM1	20	9	23	10	6	3	107	4	23	5	3	6	3
ENSG00000057663	ATG5	21	23	18	42	4	17	65	11	24	13	1	24	40
ENSG00000057704	TMCC3	0	3	1	0	3	0	0	0	5	7	0	6	12
ENSG00000057757	PITHD1	55	41	34	45	43	50	105	29	36	29	19	47	32
ENSG00000057935	MTA3	100	60	66	44	37	57	64	45	13	37	2	17	14
ENSG00000058056	USP13	15	26	6	27	24	26	25	56	21	36	3	45	34
ENSG00000058063	ATP11B	111	81	84	83	75	69	134	51	0	48	6	26	20
ENSG00000058085	LAMC2	0	0	0	0	0	0	0	0	0	1	0	0	0
ENSG00000058091	CDK14	0	0	0	0	0	0	0	2	3	0	1	1	0
ENSG00000058262	SEC61A1	71	92	105	52	23	96	100	141	191	120	105	247	160
ENSG00000058272	PPP1R12A	564	538	508	380	203	561	625	428	253	464	59	619	886
ENSG00000058335	RASGRF1	0	0	0	0	0	0	0	1	0	0	0	0	0
ENSG00000058404	CAMK2B	0	0	1	1	0	0	0	2	1	0	0	0	0
ENSG00000058453	CROCC	26	37	12	64	24	23	38	24	34	15	1	42	29
ENSG00000058600	POLR3E	66	39	35	57	99	36	52	42	31	35	10	36	72
ENSG00000058668	ATP2B4	115	110	81	92	22	73	149	236	189	289	74	386	985
ENSG00000058673	ZC3H11A	363	291	236	239	188	268	342	189	106	128	20	161	346
ENSG00000058729	RIOK2	24	16	30	34	11	21	37	17	14	12	4	18	27
ENSG00000058799	YIPF1	21	22	15	18	6	13	22	30	37	28	30	66	26
ENSG00000058804	NDC1	25	19	24	12	4	5	33	80	30	53	6	54	62
ENSG00000058866	DGKG	0	3	0	0	4	1	0	10	2	1	7	1	0
ENSG00000059122	FLYWCH1	28	51	42	28	10	28	16	25	89	28	62	105	45
ENSG00000059145	UNKL	27	32	41	32	2	36	48	11	13	12	9	9	40
ENSG00000059377	TBXAS1	7	10	9	7	9	11	8	81	197	68	160	163	167
ENSG00000059378	PARP12	53	54	43	42	40	66	97	39	52	23	0	53	53
ENSG00000059573	ALDH18A1	13	6	10	17	4	15	62	12	20	15	1	11	44
ENSG00000059588	TARBP1	90	96	58	66	60	51	113	36	96	22	2	58	561
ENSG00000059691	GATB	28	23	18	17	6	15	21	31	16	18	3	20	37
ENSG00000059728	MXD1	48	33	31	13	85	48	90	16	42	33	1	7	27
ENSG00000059758	CDK17	56	57	44	55	38	41	64	11	71	22	1	7	47
ENSG00000059769	DNAJC25	33	29	23	15	19	13	15	20	9	10	0	9	42
ENSG00000059804	SLC2A3	1906	1194	1103	376	1005	637	1492	47	810	118	21	62	293
ENSG00000059915	PSD	32	19	23	11	9	26	22	0	3	18	17	37	0
ENSG00000060069	CTDP1	34	43	29	31	21	34	36	24	64	34	1	56	84
ENSG00000060138	YBX3	181	187	117	145	153	229	314	319	669	30	2	17	387
ENSG00000060140	STYK1	0	1	0	0	0	0	0	2	3	0	0	0	19
ENSG00000060237	WNK1	855	758	647	498	289	630	693	565	502	692	77	735	1273
ENSG00000060339	CCAR1	558	506	474	435	282	474	629	561	243	477	51	547	1326
ENSG00000060491	OGFR	111	111	101	53	46	78	79	163	197	88	58	264	105
ENSG00000060558	GNA15	0	4	1	2	3	4	6	290	1510	832	262	1315	370
ENSG00000060566	CREB3L3	0	0	0	0	0	0	0	9	19	250	393	1034	21
ENSG00000060642	PIGV	7	7	8	14	3	8	7	13	12	8	9	17	22
ENSG00000060656	PTPRU	0	0	0	0	0	0	0	1	0	0	2	1	0
ENSG00000060688	SNRNP40	9	9	7	9	3	6	12	23	5	9	1	21	14
ENSG00000060709	RIMBP2	0	0	0	0	0	0	0	2	0	4	1	3	12
ENSG00000060718	COL11A1	0	0	0	0	0	0	0	0	0	0	0	0	0
ENSG00000060749	QSER1	114	94	69	50	36	96	76	257	42	114	6	169	184
ENSG00000060762	MPC1	44	30	56	36	48	35	54	68	76	24	1	24	91
ENSG00000060971	ACAA1	79	93	77	38	41	70	63	71	86	73	59	111	121
ENSG00000060982	BCAT1	0	8	0	1	1	1	0	42	67	29	2	19	10
ENSG00000061273	HDAC7	2505	1194	2602	562	276	2099	581	1544	1048	3767	173	3905	3820
ENSG00000061337	LZTS1	2	4	3	9	4	2	7	0	0	23	0	22	0
ENSG00000061455	PRDM6	0	0	0	0	0	0	0	0	0	0	0	2	1
ENSG00000061492	WNT8A	0	0	0	0	0	0	0	0	0	0	0	0	0
ENSG00000061656	SPAG4	1	0	1	0	1	1	1	0	1	0	1	0	1
ENSG00000061676	NCKAP1	2	2	0	0	0	1	0	9	0	1	0	0	1
ENSG00000061794	MRPS35	54	42	60	54	34	65	52	65	55	65	8	51	87
ENSG00000061918	GUCY1B3	2	2	6	0	0	6	0	60	0	48	2	74	41
ENSG00000061936	SFSWAP	576	446	453	361	205	352	340	426	132	309	43	336	730
ENSG00000061938	TNK2	251	218	297	155	104	169	144	100	903	86	78	357	436
ENSG00000061987	MON2	66	64	59	90	44	45	93	49	31	35	4	45	64
ENSG00000062038	CDH3	1	0	0	0	0	0	0	1	0	0	0	2	2
ENSG00000062096	ARSF	0	0	0	0	0	0	0	0	0	0	0	0	0
ENSG00000062194	GPBP1	651	458	474	388	548	423	697	352	322	150	50	258	477
ENSG00000062282	DGAT2	0	0	1	1	9	1	0	1	5	3	0	1	0
ENSG00000062370	ZNF112	0	0	0	0	0	1	0	0	0	1	0	0	0
ENSG00000062485	CS	92	71	61	56	45	56	104	109	153	83	26	137	128
ENSG00000062524	LTK	0	2	0	0	0	0	0	14	3	0	0	1	27
ENSG00000062582	MRPS24	8	11	1	4	2	11	12	0	0	0	0	5	1
ENSG00000062598	ELMO2	45	38	38	34	44	27	61	60	158	61	91	129	131
ENSG00000062650	WAPL	279	286	282	187	117	242	330	210	81	170	13	213	364
ENSG00000062716	VMP1	33	60	24	50	31	30	59	43	55	40	5	47	63
ENSG00000062725	APPBP2	68	52	62	63	18	43	56	58	58	36	38	88	91
ENSG00000062822	POLD1	8	12	14	10	5	5	16	42	13	11	20	46	31
ENSG00000063015	SEZ6	1	1	0	0	0	0	0	0	0	0	0	1	0
ENSG00000063046	EIF4B	410	373	256	340	275	282	438	86	23	93	4	54	116
ENSG00000063127	SLC6A16	12	9	19	12	4	24	7	9	3	13	7	19	17
ENSG00000063169	GLTSCR1	10	6	4	13	6	7	27	7	8	4	0	1	8
ENSG00000063176	SPHK2	31	35	39	26	18	27	29	64	54	40	71	120	74
ENSG00000063177	RPL18	4515	4515	3866	3853	3128	5069	7368	2384	3666	1698	753	2824	5317
ENSG00000063180	CA11	29	44	40	18	17	29	33	43	52	18	18	36	8
ENSG00000063241	ISOC2	10	3	21	4	4	16	9	27	20	8	18	27	37
ENSG00000063244	U2AF2	436	291	507	213	101	333	257	750	1391	495	368	1523	587
ENSG00000063245	EPN1	64	79	96	25	22	80	43	139	208	107	189	345	181
ENSG00000063322	MED29	86	76	47	55	22	53	89	30	29	32	23	42	63
ENSG00000063438	AHRR	9	12	6	1	0	0	6	1	6	0	0	2	4
ENSG00000063515	GSC2	0	0	0	0	0	0	0	0	0	0	0	0	0
ENSG00000063587	ZNF275	130	112	84	89	26	96	106	52	86	74	31	79	97
ENSG00000063601	MTMR1	94	88	38	42	19	53	69	51	47	44	27	45	49
ENSG00000063660	GPC1	0	0	0	0	0	2	1	0	0	1	4	20	1
ENSG00000063761	ADCK1	13	9	11	13	4	12	13	10	7	10	4	6	9
ENSG00000063854	HAGH	69	45	29	50	18	49	53	54	36	54	7	64	40
ENSG00000063978	RNF4	42	32	45	44	33	32	20	33	57	28	37	59	52
ENSG00000064012	CASP8	54	70	93	84	90	36	107	115	18	75	7	100	200
ENSG00000064042	LIMCH1	0	1	0	0	0	0	0	0	1	0	0	0	1
ENSG00000064102	ASUN	58	66	45	53	14	60	65	53	22	32	3	24	172
ENSG00000064115	TM7SF3	35	44	32	52	19	22	76	98	33	70	1	61	269
ENSG00000064195	DLX3	0	0	0	0	0	1	0	0	0	0	0	0	0
ENSG00000064199	SPA17	6	8	6	0	4	5	0	0	2	3	0	1	6
ENSG00000064201	TSPAN32	89	119	105	78	71	94	63	13	90	11	65	7	331
ENSG00000064205	WISP2	0	2	0	0	0	0	0	0	1	0	0	0	0
ENSG00000064218	DMRT3	0	0	0	0	0	0	0	0	0	0	0	0	0
ENSG00000064225	ST3GAL6	20	9	14	10	3	2	40	61	0	7	0	10	0
ENSG00000064270	ATP2C2	0	0	0	0	1	0	0	2	0	1	0	1	0
ENSG00000064300	NGFR	0	0	0	0	0	0	0	0	40	0	4	1	0
ENSG00000064309	CDON	7	1	2	2	1	2	0	1	2	2	1	2	0
ENSG00000064313	TAF2	101	79	103	67	47	92	64	135	26	107	8	82	231
ENSG00000064393	HIPK2	256	198	166	226	102	150	264	76	109	102	13	67	236
ENSG00000064419	TNPO3	139	129	121	98	55	109	155	152	99	137	9	134	253
ENSG00000064489	MEF2BNB-MEF2B	3	0	1	0	0	1	0	2	8	3	1	10	1
ENSG00000064490	RFXANK	41	35	32	22	9	47	49	63	56	64	41	83	56
ENSG00000064545	TMEM161A	63	65	80	57	18	85	37	97	102	62	112	171	105
ENSG00000064547	LPAR2	65	45	44	48	27	39	52	33	55	22	12	21	74
ENSG00000064601	CTSA	44	37	63	15	18	92	32	82	84	49	439	162	326
ENSG00000064607	SUGP2	272	241	237	135	126	212	198	547	416	244	456	636	699
ENSG00000064651	SLC12A2	75	41	45	41	21	44	65	71	37	57	9	33	23
ENSG00000064652	SNX24	0	0	0	1	2	1	0	3	1	0	2	1	0
ENSG00000064655	EYA2	2	0	0	0	0	1	0	0	0	0	0	0	0
ENSG00000064666	CNN2	848	691	1335	385	278	928	540	42	1861	582	2708	1749	809
ENSG00000064687	ABCA7	80	79	75	60	23	79	138	43	38	34	98	118	128
ENSG00000064692	SNCAIP	0	0	0	0	0	0	0	0	0	0	0	0	0
ENSG00000064703	DDX20	76	50	62	38	78	58	61	44	37	33	7	19	73
ENSG00000064726	BTBD1	11	8	8	5	1	4	17	8	7	11	1	7	9
ENSG00000064763	FAR2	2	8	1	2	0	2	5	17	9	14	0	10	21
ENSG00000064787	BCAS1	0	1	2	0	0	1	4	0	0	1	0	0	0
ENSG00000064835	POU1F1	0	0	0	0	0	0	0	0	0	0	0	1	0
ENSG00000064886	CHI3L2	218	119	108	194	30	129	182	380	369	474	37	1409	2
ENSG00000064932	SBNO2	51	32	30	47	14	29	133	24	54	26	29	64	35
ENSG00000064933	PMS1	50	42	24	45	32	39	62	58	18	37	7	32	122
ENSG00000064961	HMG20B	39	44	30	34	29	32	57	62	168	66	5	119	62
ENSG00000064989	CALCRL	3	0	2	1	0	1	0	1	0	0	0	0	0
ENSG00000064995	TAF11	155	190	180	95	77	188	133	280	356	193	94	290	254
ENSG00000064999	ANKS1A	33	34	38	41	12	18	33	34	14	23	6	36	51
ENSG00000065000	AP3D1	255	254	203	232	145	288	335	215	175	208	158	353	528
ENSG00000065029	ZNF76	63	66	62	43	40	49	52	82	93	47	28	99	90
ENSG00000065054	SLC9A3R2	3	3	4	3	6	4	0	1	0	0	2	2	7
ENSG00000065057	NTHL1	15	14	20	8	1	14	12	55	50	30	105	110	35
ENSG00000065060	UHRF1BP1	14	21	17	11	8	15	30	11	12	17	0	17	32
ENSG00000065135	GNAI3	131	107	107	118	47	115	138	212	251	196	148	306	296
ENSG00000065150	IPO5	130	105	127	126	77	141	180	151	90	88	32	149	281
ENSG00000065154	OAT	8	8	4	12	5	3	13	7	1	4	0	6	1
ENSG00000065183	WDR3	80	91	58	74	8	55	51	59	17	37	4	32	101
ENSG00000065243	PKN2	172	180	167	128	143	156	230	157	52	108	5	114	369
ENSG00000065268	WDR18	97	67	124	32	28	92	64	303	218	135	198	393	218
ENSG00000065308	TRAM2	28	22	13	26	19	7	13	39	35	16	0	8	109
ENSG00000065320	NTN1	0	0	3	0	0	0	0	1	0	3	0	5	0
ENSG00000065325	GLP2R	0	0	0	0	0	0	0	0	0	0	0	0	0
ENSG00000065328	MCM10	4	0	2	2	0	1	1	183	4	94	1	95	72
ENSG00000065357	DGKA	2542	1921	2772	802	413	1739	1011	1342	1092	1223	1539	2807	1674
ENSG00000065361	ERBB3	2	9	2	0	7	3	1	0	0	1	0	1	0
ENSG00000065371	ROPN1	0	0	0	0	0	0	0	0	0	0	0	0	0
ENSG00000065413	ANKRD44	594	552	442	431	290	422	500	69	105	59	45	92	466
ENSG00000065427	KARS	247	279	264	240	209	301	392	262	326	162	34	217	443
ENSG00000065457	ADAT1	51	55	30	30	17	38	48	67	35	35	21	51	122
ENSG00000065485	PDIA5	12	9	6	14	4	8	16	4	6	8	1	3	35
ENSG00000065491	TBC1D22B	23	21	18	15	9	13	35	23	40	19	24	30	26
ENSG00000065518	NDUFB4	95	80	84	104	34	78	154	173	136	195	71	282	148
ENSG00000065526	SPEN	524	434	377	309	284	396	529	387	54	270	22	334	652
ENSG00000065534	MYLK	1	0	4	0	0	10	4	108	0	1	0	0	1
ENSG00000065548	ZC3H15	950	592	1412	347	520	1019	626	669	2337	464	483	1119	1154
ENSG00000065559	MAP2K4	48	58	47	30	26	38	29	27	5	37	24	34	54
ENSG00000065600	TMEM206	13	10	6	16	22	14	19	21	16	13	4	36	35
ENSG00000065609	SNAP91	0	0	0	0	0	0	0	0	0	0	0	0	0
ENSG00000065613	SLK	354	264	311	219	122	239	284	190	66	224	12	232	574
ENSG00000065615	CYB5R4	23	24	35	27	18	33	61	44	33	35	1	42	128
ENSG00000065618	COL17A1	0	0	0	0	0	0	0	0	0	1	0	0	0
ENSG00000065621	GSTO2	4	6	4	8	0	7	3	0	3	1	2	2	12
ENSG00000065665	SEC61A2	5	6	4	10	1	8	8	16	45	14	8	20	16
ENSG00000065675	PRKCQ	313	202	262	153	99	189	230	163	106	239	56	535	425
ENSG00000065717	TLE2	48	47	64	24	6	34	29	2	3	4	4	5	0
ENSG00000065802	ASB1	59	72	71	15	12	55	45	110	99	131	171	263	150
ENSG00000065809	FAM107B	729	865	670	701	438	682	707	107	61	129	27	44	163
ENSG00000065833	ME1	0	1	0	0	0	0	0	0	0	0	0	0	0
ENSG00000065882	TBC1D1	88	89	74	63	52	89	109	115	51	68	22	66	50
ENSG00000065883	CDK13	213	188	160	126	51	117	118	124	30	73	19	93	93
ENSG00000065911	MTHFD2	12	11	7	12	4	10	26	26	45	60	5	37	56
ENSG00000065923	SLC9A7	11	14	3	16	0	10	14	8	110	11	6	11	385
ENSG00000065970	FOXJ2	64	63	38	41	48	51	110	35	32	48	4	34	42
ENSG00000065978	YBX1	1529	1171	984	971	861	1297	1258	882	170	872	30	588	1549
ENSG00000065989	PDE4A	0	2	0	2	1	2	9	3	31	6	20	17	1
ENSG00000066027	PPP2R5A	86	87	89	81	38	79	125	63	83	60	5	44	77
ENSG00000066032	CTNNA2	0	0	0	0	0	0	0	0	0	0	0	0	0
ENSG00000066044	ELAVL1	65	64	42	77	24	66	104	131	125	120	34	179	139
ENSG00000066056	TIE1	0	0	2	0	1	0	0	2	82	4	0	5	6
ENSG00000066084	DIP2B	65	76	80	90	72	37	114	25	54	27	24	60	90
ENSG00000066117	SMARCD1	50	39	75	37	41	63	44	95	133	75	11	106	104
ENSG00000066135	KDM4A	91	80	68	81	24	77	60	93	46	98	26	133	127
ENSG00000066136	NFYC	40	45	37	58	17	24	49	62	21	62	8	65	61
ENSG00000066185	ZMYND12	0	0	0	0	0	0	0	0	2	0	0	0	2
ENSG00000066230	SLC9A3	0	0	0	0	0	0	0	0	0	0	0	0	0
ENSG00000066248	NGEF	0	0	0	0	0	0	0	0	0	0	0	0	0
ENSG00000066279	ASPM	0	8	4	4	0	5	0	1046	4	365	5	219	198
ENSG00000066294	CD84	38	106	58	49	62	45	58	64	12	662	149	697	102
ENSG00000066322	ELOVL1	14	9	22	17	12	10	16	30	37	25	67	68	57
ENSG00000066336	SPI1	0	8	3	1	7	2	13	13	84	23	20	29	43
ENSG00000066379	ZNRD1	15	41	50	46	29	15	68	43	22	42	0	34	45
ENSG00000066382	MPPED2	0	3	3	4	0	2	4	0	0	0	0	0	0
ENSG00000066405	CLDN18	0	0	0	0	0	0	0	1	0	0	0	1	0
ENSG00000066422	ZBTB11	288	150	201	90	222	190	190	84	54	62	3	46	133
ENSG00000066427	ATXN3	152	169	132	122	68	115	99	197	160	161	33	278	222
ENSG00000066455	GOLGA5	33	20	24	19	1	21	30	17	1	11	0	7	16
ENSG00000066468	FGFR2	0	0	0	0	0	0	0	1	0	0	0	0	0
ENSG00000066557	LRRC40	11	12	13	19	4	6	11	25	19	18	0	26	22
ENSG00000066583	ISOC1	11	5	6	15	6	9	25	10	0	23	4	28	5
ENSG00000066629	EML1	0	0	0	0	1	0	0	0	2	0	0	0	0
ENSG00000066651	TRMT11	16	13	21	13	9	14	25	16	12	7	1	7	27
ENSG00000066654	THUMPD1	256	216	205	131	160	212	236	121	252	76	14	147	178
ENSG00000066697	MSANTD3	6	13	6	10	5	19	14	34	6	38	1	14	19
ENSG00000066735	KIF26A	0	0	0	0	0	0	0	0	3	3	2	4	0
ENSG00000066739	ATG2B	73	56	39	78	31	38	74	33	19	25	0	27	54
ENSG00000066777	ARFGEF1	335	294	270	245	113	259	219	335	74	210	40	353	436
ENSG00000066813	ACSM2B	0	0	0	0	0	0	0	1	0	0	1	1	0
ENSG00000066827	ZFAT	27	21	31	15	12	24	11	23	18	16	166	60	32
ENSG00000066855	MTFR1	4	2	5	5	6	12	4	6	2	5	2	10	8
ENSG00000066923	STAG3	11	14	18	18	2	8	24	16	10	42	6	24	3
ENSG00000066926	FECH	10	15	9	10	7	18	24	10	24	30	3	11	42
ENSG00000066933	MYO9A	132	104	94	106	73	111	142	159	84	88	17	134	231
ENSG00000067048	DDX3Y	479	0	0	240	0	449	439	0	912	126	0	177	493
ENSG00000067057	PFKP	121	41	84	61	25	94	153	449	277	267	483	768	391
ENSG00000067064	IDI1	49	30	30	43	132	26	158	28	33	23	1	14	68
ENSG00000067066	SP100	472	514	415	355	270	430	521	213	83	238	38	353	1128
ENSG00000067082	KLF6	1136	925	1254	848	1226	992	2118	613	1845	347	116	468	733
ENSG00000067113	PPAP2A	11	12	15	15	9	6	25	10	0	15	2	6	0
ENSG00000067141	NEO1	2	6	0	2	0	1	2	1	1	52	3	33	0
ENSG00000067167	TRAM1	80	66	71	123	42	87	103	70	39	80	4	44	86
ENSG00000067177	PHKA1	0	1	0	0	0	0	0	2	1	0	1	0	20
ENSG00000067182	TNFRSF1A	43	47	34	61	9	36	22	90	85	100	119	251	169
ENSG00000067191	CACNB1	6	4	3	1	0	4	8	30	26	20	23	69	46
ENSG00000067208	EVI5	6	8	9	3	3	9	10	9	5	2	2	6	2
ENSG00000067221	STOML1	15	17	30	15	3	13	17	31	15	17	19	48	29
ENSG00000067225	PKM	570	367	594	228	122	512	373	642	513	662	273	1101	391
ENSG00000067248	DHX29	162	133	170	118	63	134	134	154	85	110	19	187	281
ENSG00000067334	DNTTIP2	194	116	175	137	166	184	218	125	115	121	17	94	256
ENSG00000067365	METTL22	15	16	15	10	6	21	21	11	36	14	5	15	30
ENSG00000067369	TP53BP1	109	108	106	80	51	90	71	208	101	185	19	197	289
ENSG00000067445	TRO	9	13	7	5	3	8	9	131	160	56	54	233	54
ENSG00000067533	RRP15	131	94	107	75	11	99	100	85	38	85	3	76	208
ENSG00000067560	RHOA	332	372	234	330	381	343	654	457	505	536	8	468	639
ENSG00000067596	DHX8	51	63	44	65	59	56	78	66	79	48	29	81	76
ENSG00000067606	PRKCZ	60	68	63	14	11	71	39	0	20	10	130	192	2
ENSG00000067646	ZFY	48	0	0	54	0	47	50	1	24	20	0	29	48
ENSG00000067704	IARS2	38	36	43	49	33	30	54	27	7	22	2	20	32
ENSG00000067715	SYT1	0	3	0	0	0	0	0	0	0	0	0	0	0
ENSG00000067798	NAV3	0	0	0	0	0	0	0	1	0	0	0	0	0
ENSG00000067829	IDH3G	71	56	87	37	46	79	94	72	66	100	67	151	123
ENSG00000067836	ROGDI	26	29	29	12	11	32	37	2	67	26	38	79	104
ENSG00000067840	PDZD4	0	6	11	10	1	0	6	0	2	4	13	11	8
ENSG00000067842	ATP2B3	0	11	2	2	1	3	2	0	0	0	0	0	0
ENSG00000067900	ROCK1	910	786	767	616	575	722	943	520	300	585	25	459	1475
ENSG00000067955	CBFB	84	83	99	62	45	81	72	276	207	142	103	334	229
ENSG00000067992	PDK3	31	37	28	22	21	28	9	22	71	29	4	34	26
ENSG00000068001	HYAL2	0	0	0	1	0	1	7	2	6	6	1	13	5
ENSG00000068024	HDAC4	49	62	63	82	37	33	82	127	88	101	23	205	90
ENSG00000068028	RASSF1	97	65	116	23	89	92	85	255	739	89	378	181	422
ENSG00000068078	FGFR3	0	0	0	0	0	1	0	1	1	0	0	0	0
ENSG00000068079	IFI35	32	12	28	20	6	32	17	30	23	19	12	79	20
ENSG00000068097	HEATR6	32	28	51	31	24	38	36	47	11	30	6	46	81
ENSG00000068120	COASY	62	73	69	36	29	62	26	78	73	48	41	100	83
ENSG00000068137	PLEKHH3	0	0	0	0	0	0	0	0	2	1	1	0	1
ENSG00000068305	MEF2A	123	120	137	142	53	108	121	44	86	70	49	73	125
ENSG00000068308	OTUD5	281	221	232	137	152	206	204	247	379	190	282	396	263
ENSG00000068323	TFE3	54	41	44	23	19	48	32	42	241	63	64	106	58
ENSG00000068354	TBC1D25	53	49	48	22	21	50	53	45	104	48	25	67	50
ENSG00000068366	ACSL4	23	29	16	32	18	14	33	32	17	31	9	17	36
ENSG00000068383	INPP5A	23	32	53	36	10	36	70	49	84	26	20	53	20
ENSG00000068394	GPKOW	12	21	15	11	2	11	14	22	12	18	2	19	13
ENSG00000068400	GRIPAP1	677	460	777	223	158	555	242	854	1412	678	1330	2847	1180
ENSG00000068438	FTSJ1	38	42	27	38	22	33	39	55	53	43	4	55	49
ENSG00000068489	PRR11	3	20	9	8	6	6	8	319	21	273	37	262	81
ENSG00000068615	REEP1	2	2	2	1	0	0	1	1	0	0	0	0	0
ENSG00000068650	ATP11A	97	76	97	93	28	53	59	106	65	50	15	90	78
ENSG00000068654	POLR1A	30	36	39	34	21	38	35	42	43	28	19	62	89
ENSG00000068697	LAPTM4A	118	94	143	65	116	89	120	182	939	230	21	298	508
ENSG00000068724	TTC7A	108	85	77	59	44	95	60	204	156	139	38	172	119
ENSG00000068745	IP6K2	162	168	133	115	116	115	101	170	220	189	72	259	210
ENSG00000068781	STON1-GTF2A1L	0	0	0	0	0	0	0	0	0	0	0	0	0
ENSG00000068784	SRBD1	59	58	62	55	25	54	37	98	36	54	36	53	120
ENSG00000068796	KIF2A	462	412	343	250	179	372	364	205	51	144	4	134	277
ENSG00000068831	RASGRP2	631	565	584	588	302	555	897	403	698	233	168	337	598
ENSG00000068878	PSME4	217	139	147	118	134	154	164	100	234	120	9	124	197
ENSG00000068885	IFT80	19	16	23	26	8	20	33	11	2	7	2	11	26
ENSG00000068903	SIRT2	50	70	47	31	22	37	41	16	28	18	3	29	55
ENSG00000068912	ERLEC1	41	46	41	49	11	39	44	73	22	55	5	48	87
ENSG00000068971	PPP2R5B	11	19	22	9	10	20	12	11	24	13	18	43	12
ENSG00000068976	PYGM	33	22	11	3	56	8	34	6	9	3	9	20	16
ENSG00000068985	PAGE1	0	0	0	0	0	0	0	0	0	0	0	0	0
ENSG00000069011	PITX1	1	1	0	0	0	0	0	14	0	0	0	1	5
ENSG00000069018	TRPC7	0	0	0	0	0	0	0	1	0	0	0	0	0
ENSG00000069020	MAST4	268	171	183	109	66	136	177	92	220	109	177	292	521
ENSG00000069122	ADGRF5	0	0	0	0	0	0	0	0	0	0	0	0	0
ENSG00000069188	SDK2	17	1	8	10	9	21	32	16	3	22	3	2	1
ENSG00000069206	ADAM7	0	0	0	0	0	0	0	0	0	0	0	0	0
ENSG00000069248	NUP133	38	27	34	40	21	20	31	87	46	64	12	96	54
ENSG00000069275	NUCKS1	1396	1307	1352	939	638	1153	1306	3945	1050	2836	307	3240	2551
ENSG00000069329	VPS35	145	135	189	162	17	149	86	280	139	216	77	331	388
ENSG00000069345	DNAJA2	121	92	86	84	109	80	106	46	33	29	9	27	68
ENSG00000069399	BCL3	42	12	33	12	37	17	153	18	423	90	42	93	88
ENSG00000069424	KCNAB2	243	117	183	126	98	233	216	104	188	366	292	725	242
ENSG00000069431	ABCC9	0	0	0	0	0	0	0	0	0	0	0	0	0
ENSG00000069482	GAL	0	0	0	0	0	0	0	0	0	0	0	0	0
ENSG00000069493	CLEC2D	707	729	610	570	305	483	420	98	43	140	63	196	172
ENSG00000069509	FUNDC1	17	32	24	20	0	26	8	26	4	19	0	18	37
ENSG00000069535	MAOB	0	2	0	2	0	0	0	0	0	0	0	0	0
ENSG00000069667	RORA	411	377	288	226	228	297	346	37	14	10	58	17	701
ENSG00000069696	DRD4	0	2	0	0	0	0	0	2	0	0	0	0	0
ENSG00000069702	TGFBR3	1	3	4	4	10	1	7	2	0	0	4	1	1
ENSG00000069712	NA	21	16	23	26	15	20	18	10	4	7	2	8	20
ENSG00000069764	PLA2G10	0	1	0	0	0	0	0	1	0	0	3	2	0
ENSG00000069812	HES2	0	0	0	0	0	0	0	0	0	0	3	3	0
ENSG00000069849	ATP1B3	72	42	84	58	191	85	64	195	176	197	30	211	196
ENSG00000069869	NEDD4	35	32	29	20	2	32	14	49	6	40	1	38	90
ENSG00000069943	PIGB	21	13	4	19	15	9	23	10	12	11	1	8	19
ENSG00000069956	MAPK6	60	37	30	36	34	50	97	66	115	76	21	93	92
ENSG00000069966	GNB5	103	82	90	72	47	86	119	82	54	88	5	79	138
ENSG00000069974	RAB27A	23	37	32	44	26	33	35	92	72	43	57	51	32
ENSG00000069998	CECR5	18	26	18	71	21	4	76	0	12	22	0	3	1
ENSG00000070010	UFD1L	112	64	114	54	40	77	170	167	240	149	92	318	139
ENSG00000070018	LRP6	9	1	9	10	1	10	26	0	0	7	0	2	0
ENSG00000070019	GUCY2C	0	0	0	0	0	0	0	0	0	0	0	1	0
ENSG00000070031	SCT	0	0	0	0	0	0	0	0	0	0	0	0	0
ENSG00000070047	PHRF1	170	223	110	156	47	117	111	179	144	143	69	194	226
ENSG00000070061	IKBKAP	36	35	25	30	22	18	45	39	16	14	5	25	39
ENSG00000070081	NUCB2	523	451	391	541	348	516	844	1543	404	1451	48	1248	2028
ENSG00000070087	PFN2	0	2	4	3	5	4	2	1	0	0	0	0	1
ENSG00000070159	PTPN3	0	0	0	0	0	0	0	7	0	5	0	0	0
ENSG00000070182	SPTB	0	0	0	0	0	2	0	0	2	1	1	1	0
ENSG00000070190	DAPP1	15	23	5	37	3	8	8	11	9	3	0	8	36
ENSG00000070193	FGF10	0	0	0	0	0	0	0	0	0	0	0	0	0
ENSG00000070214	SLC44A1	64	46	64	73	13	63	117	1540	60	24	10	10	326
ENSG00000070269	TMEM260	36	38	19	35	4	37	37	24	9	13	4	23	46
ENSG00000070366	SMG6	142	121	120	91	67	78	85	104	46	62	21	116	106
ENSG00000070367	EXOC5	48	65	38	63	22	47	44	62	17	46	0	34	113
ENSG00000070371	CLTCL1	0	1	1	0	1	0	0	0	1	0	1	2	0
ENSG00000070388	FGF22	1	3	1	2	0	1	0	0	0	0	0	0	0
ENSG00000070404	FSTL3	1	3	1	2	0	4	0	3	2	1	2	5	2
ENSG00000070413	DGCR2	70	103	55	75	17	72	89	52	56	48	35	97	72
ENSG00000070423	RNF126	209	192	159	139	149	148	195	160	252	102	8	115	181
ENSG00000070444	MNT	132	93	92	52	68	85	90	55	36	51	14	82	86
ENSG00000070476	ZXDC	67	74	61	77	37	50	64	92	99	35	67	74	163
ENSG00000070495	JMJD6	72	39	68	34	81	45	71	46	70	33	7	53	86
ENSG00000070501	POLB	40	36	35	32	32	36	34	35	93	35	10	56	41
ENSG00000070526	ST6GALNAC1	15	13	25	26	0	13	17	31	0	40	1	26	1
ENSG00000070540	WIPI1	1	6	0	2	5	0	9	1	3	4	8	7	20
ENSG00000070601	FRMPD1	0	0	0	0	0	0	0	0	0	0	0	0	0
ENSG00000070610	GBA2	36	29	22	22	2	12	24	43	27	35	10	67	115
ENSG00000070614	NDST1	10	12	9	2	1	13	3	2	89	56	34	132	2
ENSG00000070669	ASNS	48	59	48	27	9	34	15	44	162	32	12	120	159
ENSG00000070718	AP3M2	62	86	80	97	29	58	58	42	64	46	28	77	55
ENSG00000070729	CNGB1	0	0	0	0	0	0	0	0	0	0	9	3	0
ENSG00000070731	ST6GALNAC2	0	0	0	0	0	0	0	0	6	2	1	0	0
ENSG00000070748	CHAT	0	0	0	0	0	0	0	0	0	0	0	0	0
ENSG00000070756	PABPC1	8895	5936	7499	5603	6391	7487	12764	2042	1951	1489	82	1715	7662
ENSG00000070759	TESK2	11	14	13	12	13	13	14	12	0	10	0	9	11
ENSG00000070761	CFAP20	8	14	13	36	11	12	27	38	45	49	9	21	24
ENSG00000070770	CSNK2A2	142	155	115	128	103	113	169	90	100	134	23	122	145
ENSG00000070778	PTPN21	0	0	0	1	0	0	0	0	0	1	0	0	0
ENSG00000070785	EIF2B3	59	74	65	46	15	59	54	51	10	47	3	48	59
ENSG00000070808	CAMK2A	0	0	0	0	0	0	0	0	0	0	0	0	0
ENSG00000070814	TCOF1	150	123	101	117	44	126	191	190	56	153	40	139	287
ENSG00000070831	CDC42	442	363	336	425	449	402	772	228	261	248	9	187	357
ENSG00000070882	OSBPL3	48	41	42	31	30	31	25	35	14	81	43	121	296
ENSG00000070886	EPHA8	0	0	0	0	0	0	0	0	0	0	0	0	0
ENSG00000070915	SLC12A3	0	0	0	0	0	0	0	0	0	0	0	0	0
ENSG00000070950	RAD18	31	21	34	15	8	28	26	85	22	28	10	46	46
ENSG00000070961	ATP2B1	464	482	389	403	380	445	528	159	46	123	4	83	12
ENSG00000070985	TRPM5	2	2	3	1	0	2	11	0	3	0	0	0	0
ENSG00000071051	NCK2	196	334	153	216	76	139	354	44	16	49	1	66	66
ENSG00000071054	MAP4K4	1026	669	661	575	421	698	702	276	442	331	135	566	674
ENSG00000071073	MGAT4A	619	543	476	299	201	466	484	109	92	111	36	138	237
ENSG00000071082	RPL31	5586	4071	5447	4958	3510	5762	8756	2545	4586	2013	1093	2692	7393
ENSG00000071127	WDR1	190	168	168	159	90	168	203	178	144	188	41	260	166
ENSG00000071189	SNX13	74	70	57	97	46	48	88	20	6	38	1	44	57
ENSG00000071203	MS4A12	0	0	0	0	0	0	0	0	0	0	0	0	0
ENSG00000071205	ARHGAP10	59	41	52	29	4	49	28	61	0	56	12	58	0
ENSG00000071242	RPS6KA2	17	20	4	10	1	11	7	2	25	15	0	46	19
ENSG00000071243	ING3	163	96	129	124	108	140	166	93	59	62	12	52	111
ENSG00000071246	VASH1	17	6	19	13	4	15	12	2	59	13	29	33	3
ENSG00000071282	LMCD1	0	2	0	0	0	1	0	0	0	3	2	1	0
ENSG00000071462	WBSCR22	139	82	110	52	57	95	102	96	186	113	49	135	221
ENSG00000071537	SEL1L	87	70	66	40	49	62	60	77	58	83	6	70	72
ENSG00000071539	TRIP13	0	1	0	0	0	0	0	15	4	7	1	2	2
ENSG00000071553	ATP6AP1	126	129	120	74	45	104	118	105	185	159	76	224	242
ENSG00000071564	TCF3	113	128	123	86	80	124	143	319	668	352	284	700	534
ENSG00000071575	TRIB2	513	419	486	284	116	413	426	315	285	297	355	236	756
ENSG00000071626	DAZAP1	413	435	343	270	178	369	414	771	694	538	201	756	629
ENSG00000071655	MBD3	53	59	68	26	14	67	38	131	129	66	238	283	99
ENSG00000071677	PRLH	0	0	0	0	0	0	0	0	0	0	0	0	0
ENSG00000071794	HLTF	71	54	49	39	8	53	50	191	23	132	12	138	194
ENSG00000071859	FAM50A	62	58	68	52	22	62	55	45	44	35	118	134	73
ENSG00000071889	FAM3A	61	51	45	44	26	49	76	33	47	28	21	52	60
ENSG00000071894	CPSF1	211	171	120	145	72	135	168	272	344	180	52	307	277
ENSG00000071909	MYO3B	0	0	0	1	0	0	2	0	0	0	0	0	0
ENSG00000071967	CYBRD1	0	0	0	2	0	1	1	6	6	2	1	4	9
ENSG00000071991	CDH19	0	0	0	0	0	0	0	0	0	0	0	0	0
ENSG00000071994	PDCD2	77	69	67	68	42	80	109	55	110	69	32	103	83
ENSG00000072041	SLC6A15	0	0	0	0	0	0	0	0	0	0	0	0	0
ENSG00000072042	RDH11	170	119	154	90	96	151	175	225	224	222	236	360	169
ENSG00000072062	PRKACA	92	112	95	71	48	108	104	77	190	132	29	266	74
ENSG00000072071	ADGRL1	165	107	101	87	50	93	123	15	134	107	8	135	53
ENSG00000072080	SPP2	0	0	0	0	0	0	0	0	0	0	0	0	0
ENSG00000072110	ACTN1	883	981	714	734	343	736	888	211	224	180	11	102	208
ENSG00000072121	ZFYVE26	37	37	24	13	19	18	19	30	35	35	14	43	33
ENSG00000072133	RPS6KA6	2	1	1	0	4	0	0	0	0	0	0	0	0
ENSG00000072134	EPN2	11	12	9	19	3	7	17	0	2	2	8	18	0
ENSG00000072135	PTPN18	131	96	143	59	33	109	94	56	61	54	183	127	92
ENSG00000072163	LIMS2	163	143	110	61	27	179	88	455	240	53	727	114	183
ENSG00000072182	ASIC4	0	0	0	0	0	0	0	0	0	0	0	0	0
ENSG00000072195	SPEG	25	19	16	14	16	12	50	1	5	7	8	8	0
ENSG00000072201	LNX1	0	0	0	0	0	0	0	0	0	0	0	0	0
ENSG00000072210	ALDH3A2	25	28	22	24	7	26	27	0	0	0	2	0	1
ENSG00000072274	TFRC	85	31	61	19	87	34	55	155	357	69	80	131	193
ENSG00000072310	SREBF1	53	47	43	63	30	22	67	5	2	16	1	7	39
ENSG00000072315	TRPC5	0	0	0	0	0	0	0	0	0	0	0	0	0
ENSG00000072364	AFF4	215	149	188	138	64	164	193	132	46	126	3	116	264
ENSG00000072401	UBE2D1	17	17	3	27	14	11	40	10	4	5	2	4	8
ENSG00000072415	MPP5	30	13	25	11	9	11	19	40	14	18	15	18	24
ENSG00000072422	RHOBTB1	0	0	0	0	0	0	0	10	23	3	1	6	5
ENSG00000072501	SMC1A	660	701	621	383	272	521	434	1012	93	504	84	397	693
ENSG00000072506	HSD17B10	49	73	59	56	29	57	73	94	115	71	91	175	78
ENSG00000072518	MARK2	259	201	224	143	80	186	138	118	113	139	121	231	197
ENSG00000072571	HMMR	2	0	4	0	2	3	1	102	0	62	1	40	58
ENSG00000072609	CHFR	88	69	76	70	22	65	59	74	8	58	118	167	109
ENSG00000072657	TRHDE	0	0	0	0	0	0	0	0	0	0	0	0	0
ENSG00000072682	P4HA2	0	0	1	0	0	0	0	0	0	0	0	0	0
ENSG00000072694	FCGR2B	0	1	0	0	0	0	0	1	0	1	0	1	0
ENSG00000072736	NFATC3	408	440	330	367	159	371	531	337	288	347	184	316	366
ENSG00000072756	TRNT1	27	30	29	26	1	18	37	46	9	29	0	23	61
ENSG00000072778	ACADVL	98	98	90	118	79	127	168	116	95	185	47	459	255
ENSG00000072786	STK10	480	349	401	329	235	328	296	120	97	149	124	205	408
ENSG00000072803	FBXW11	35	35	18	40	17	26	54	26	4	23	6	27	60
ENSG00000072818	ACAP1	493	459	550	383	358	513	529	331	230	260	1875	739	787
ENSG00000072832	CRMP1	0	0	0	0	0	0	0	0	0	0	0	0	0
ENSG00000072840	EVC	0	0	0	0	0	0	0	0	0	1	0	3	0
ENSG00000072849	DERL2	23	30	32	34	16	35	57	37	35	38	47	76	54
ENSG00000072858	SIDT1	42	40	33	26	11	20	35	13	4	7	2	19	26
ENSG00000072864	NDE1	140	161	163	110	59	140	90	129	62	121	34	214	209
ENSG00000072952	MRVI1	0	1	1	0	0	0	0	6	0	7	0	1	4
ENSG00000072954	TMEM38A	5	5	1	0	4	1	0	1	8	3	19	3	2
ENSG00000072958	AP1M1	479	461	407	352	178	408	317	225	138	177	181	318	241
ENSG00000073008	PVR	2	9	3	1	0	9	9	12	17	30	0	36	66
ENSG00000073050	XRCC1	78	67	101	52	10	60	59	178	60	159	287	316	122
ENSG00000073060	SCARB1	13	0	3	5	4	3	13	19	41	4	1	14	8
ENSG00000073067	CYP2W1	0	0	0	0	0	0	0	0	0	0	0	0	0
ENSG00000073111	MCM2	20	14	13	46	6	15	18	202	51	135	0	58	114
ENSG00000073146	MOV10L1	0	1	0	0	0	0	0	1	0	0	0	0	0
ENSG00000073150	PANX2	0	0	0	0	4	1	0	0	13	0	6	1	1
ENSG00000073169	SELO	29	22	23	5	22	21	27	25	76	28	8	57	33
ENSG00000073282	TP63	0	0	0	0	0	0	0	0	0	0	0	0	0
ENSG00000073331	ALPK1	43	36	30	33	8	36	36	45	29	34	2	46	83
ENSG00000073350	LLGL2	38	36	35	21	21	51	18	3	6	35	6	73	0
ENSG00000073417	PDE8A	39	37	10	17	19	16	28	38	12	9	0	11	25
ENSG00000073464	CLCN4	0	0	1	0	2	1	0	0	1	0	0	0	0
ENSG00000073536	NLE1	13	23	10	7	8	12	14	14	12	16	8	24	50
ENSG00000073578	SDHA	48	59	47	55	64	41	66	123	262	44	4	56	122
ENSG00000073584	SMARCE1	161	139	127	128	61	154	144	220	151	183	94	270	288
ENSG00000073598	FNDC8	0	0	0	0	0	0	0	0	0	0	0	0	0
ENSG00000073605	GSDMB	133	134	76	96	38	93	95	44	60	38	17	81	50
ENSG00000073614	KDM5A	746	731	762	549	266	674	685	648	290	689	132	741	1340
ENSG00000073670	ADAM11	0	0	0	0	0	0	0	1	5	0	6	1	2
ENSG00000073711	PPP2R3A	1	1	0	0	0	0	0	0	0	0	0	0	0
ENSG00000073712	FERMT2	0	0	0	0	0	0	2	0	0	0	0	0	1
ENSG00000073734	ABCB11	0	0	0	0	0	0	0	0	0	0	0	0	0
ENSG00000073737	DHRS9	0	1	0	0	0	1	0	0	1	1	0	0	0
ENSG00000073754	CD5L	0	0	0	0	0	0	0	0	0	0	0	0	0
ENSG00000073756	PTGS2	0	2	1	0	5	0	9	2	21	12	0	0	5
ENSG00000073792	IGF2BP2	11	12	4	6	5	2	6	6	8	2	317	109	1
ENSG00000073803	MAP3K13	81	93	72	58	24	71	43	3	11	9	7	6	2
ENSG00000073849	ST6GAL1	243	289	189	332	47	251	244	46	37	120	18	79	72
ENSG00000073861	TBX21	4	7	4	3	3	1	12	10	1	6	2	1	5
ENSG00000073910	FRY	25	11	19	19	9	18	38	3	5	5	6	6	5
ENSG00000073921	PICALM	61	62	52	50	35	55	89	64	107	62	25	77	103
ENSG00000073969	NSF	29	30	12	20	23	15	32	16	12	16	0	17	39
ENSG00000074047	GLI2	0	1	0	0	0	0	0	0	0	0	0	0	0
ENSG00000074054	CLASP1	89	72	60	56	77	52	136	47	36	52	10	42	132
ENSG00000074071	MRPS34	133	135	90	116	45	109	137	148	86	116	7	104	140
ENSG00000074181	NOTCH3	0	0	0	0	0	0	0	34	181	2	1	3	5
ENSG00000074201	CLNS1A	156	161	108	131	79	118	176	127	32	94	1	102	264
ENSG00000074211	PPP2R2C	0	0	0	0	2	0	0	0	0	0	0	0	0
ENSG00000074219	TEAD2	0	1	0	0	0	0	0	1	0	0	0	0	1
ENSG00000074266	EED	35	19	10	32	26	30	30	42	8	39	3	12	33
ENSG00000074276	CDHR2	0	0	0	0	2	1	1	0	0	2	3	5	0
ENSG00000074317	SNCB	0	0	0	0	0	0	0	0	0	0	0	0	0
ENSG00000074319	TSG101	45	32	39	35	12	34	28	64	33	53	49	87	59
ENSG00000074356	C17orf85	214	224	166	103	72	164	178	290	55	186	87	256	375
ENSG00000074370	ATP2A3	214	176	213	88	59	179	128	590	312	473	473	1219	800
ENSG00000074410	CA12	0	0	0	1	0	0	0	0	0	0	0	0	0
ENSG00000074416	MGLL	2	3	4	3	0	7	0	9	141	19	120	32	246
ENSG00000074527	NTN4	0	0	0	0	0	0	0	0	0	0	0	0	0
ENSG00000074582	BCS1L	14	17	16	9	7	14	28	19	13	13	4	21	30
ENSG00000074590	NUAK1	0	0	0	0	0	0	0	0	0	0	2	0	0
ENSG00000074603	DPP8	108	106	76	78	55	85	109	86	92	73	12	106	146
ENSG00000074621	SLC24A1	18	26	22	14	6	15	9	35	9	24	1	16	80
ENSG00000074657	ZNF532	2	1	2	0	0	3	0	0	0	0	1	0	1
ENSG00000074660	SCARF1	0	0	0	0	0	0	4	1	2	3	0	0	12
ENSG00000074695	LMAN1	245	269	376	189	137	329	255	956	489	508	63	845	931
ENSG00000074696	HACD3	54	54	28	57	30	51	53	161	105	129	25	142	174
ENSG00000074706	IPCEF1	247	213	161	190	87	182	284	8	3	6	3	2	0
ENSG00000074755	ZZEF1	150	97	125	74	69	85	91	76	35	48	7	63	155
ENSG00000074771	NOX3	0	0	0	0	0	0	1	0	0	0	0	0	0
ENSG00000074800	ENO1	800	730	533	629	370	793	978	937	917	867	135	958	1575
ENSG00000074803	SLC12A1	0	0	0	0	2	0	0	0	0	0	0	0	0
ENSG00000074842	MYDGF	52	51	36	52	30	35	54	106	110	121	0	99	87
ENSG00000074855	ANO8	151	175	165	105	68	89	128	89	86	179	2	169	53
ENSG00000074935	TUBE1	10	9	18	12	5	16	16	8	11	3	1	4	26
ENSG00000074964	ARHGEF10L	0	0	0	2	0	1	0	2	0	3	2	25	0
ENSG00000074966	TXK	391	343	184	284	191	251	371	20	9	11	1	5	164
ENSG00000075035	WSCD2	0	0	0	0	0	0	0	0	0	0	3	0	0
ENSG00000075043	KCNQ2	2	2	0	0	4	0	0	0	3	1	1	0	6
ENSG00000075073	TACR2	0	0	0	0	0	0	0	0	0	0	0	0	0
ENSG00000075089	ACTR6	37	51	35	27	24	43	31	38	10	31	11	45	42
ENSG00000075131	TIPIN	15	12	11	9	5	16	5	22	6	13	1	18	25
ENSG00000075142	SRI	24	23	24	42	20	13	47	29	23	18	0	15	73
ENSG00000075151	EIF4G3	169	132	144	114	59	133	150	87	34	68	6	65	131
ENSG00000075188	NUP37	12	13	5	16	3	11	15	19	5	10	0	20	32
ENSG00000075213	SEMA3A	11	13	15	6	13	21	8	4	0	0	0	0	0
ENSG00000075218	GTSE1	0	3	0	2	0	0	0	120	3	144	2	40	27
ENSG00000075223	SEMA3C	0	0	0	0	0	0	0	0	0	1	3	2	0
ENSG00000075234	TTC38	2	2	0	0	0	1	13	36	22	15	76	62	7
ENSG00000075239	ACAT1	7	5	6	17	3	12	28	16	5	11	3	7	22
ENSG00000075240	GRAMD4	2	3	0	3	0	3	3	5	4	3	3	15	7
ENSG00000075275	CELSR1	1	0	0	1	0	0	0	0	0	0	0	0	0
ENSG00000075290	WNT8B	0	0	0	0	0	0	0	0	0	0	0	0	0
ENSG00000075292	ZNF638	495	461	396	352	153	363	360	317	36	258	24	255	703
ENSG00000075303	SLC25A40	14	13	5	14	3	11	16	41	7	15	8	23	21
ENSG00000075336	TIMM21	39	41	35	44	15	36	42	59	13	38	7	42	76
ENSG00000075340	ADD2	36	5	15	5	2	11	20	3	7	4	14	2	2
ENSG00000075388	FGF4	0	0	0	0	0	0	0	0	0	0	0	0	0
ENSG00000075391	RASAL2	0	1	0	0	1	0	0	0	0	0	0	0	0
ENSG00000075399	VPS9D1	20	28	33	17	20	23	31	36	22	8	18	9	9
ENSG00000075407	ZNF37A	67	106	79	44	25	63	31	242	55	117	65	287	361
ENSG00000075413	MARK3	257	227	208	153	121	186	210	161	135	166	60	202	289
ENSG00000075415	SLC25A3	222	191	176	205	296	187	296	162	341	176	10	120	267
ENSG00000075420	FNDC3B	54	40	35	19	48	34	51	9	1	8	1	9	24
ENSG00000075426	FOSL2	51	18	32	12	140	26	146	18	796	16	17	17	245
ENSG00000075429	CACNG5	0	0	0	0	0	0	0	0	0	0	0	0	0
ENSG00000075461	CACNG4	0	0	0	0	0	0	0	0	0	0	0	0	0
ENSG00000075539	FRYL	353	270	295	211	203	231	306	211	197	161	86	387	403
ENSG00000075568	TMEM131	96	72	91	58	50	84	65	45	20	48	1	47	189
ENSG00000075618	FSCN1	1	7	5	0	0	2	5	42	109	44	0	20	71
ENSG00000075624	ACTB	2723	2450	2602	1521	728	2266	1326	4002	3492	3863	2218	6260	4716
ENSG00000075643	MOCOS	0	0	0	0	0	0	0	0	1	0	0	0	0
ENSG00000075651	PLD1	0	0	0	0	3	1	0	0	7	1	6	1	0
ENSG00000075673	ATP12A	0	0	0	0	0	0	0	0	2	0	0	0	0
ENSG00000075702	WDR62	2	1	5	0	0	2	3	38	13	10	22	51	19
ENSG00000075711	DLG1	255	223	188	183	90	160	214	206	138	154	44	320	391
ENSG00000075785	RAB7A	215	217	160	129	28	203	204	230	188	168	149	314	289
ENSG00000075790	BCAP29	32	33	30	23	12	23	21	58	31	15	1	15	49
ENSG00000075826	SEC31B	200	153	161	72	53	127	157	269	310	174	517	711	431
ENSG00000075856	SART3	141	147	152	136	40	135	81	218	65	162	81	240	165
ENSG00000075884	ARHGAP15	201	211	161	174	103	144	191	136	72	58	24	77	156
ENSG00000075886	TUBA3D	0	0	0	0	0	0	0	0	0	0	0	0	0
ENSG00000075891	PAX2	0	0	0	0	0	0	0	0	0	0	0	1	0
ENSG00000075914	EXOSC7	40	34	37	57	39	42	30	54	74	27	29	40	55
ENSG00000075945	KIFAP3	29	28	29	50	30	32	27	54	22	34	7	51	96
ENSG00000075975	MKRN2	13	12	11	14	6	11	37	9	25	20	6	20	33
ENSG00000076003	MCM6	22	28	17	21	33	25	34	156	17	77	5	88	99
ENSG00000076043	REXO2	64	80	55	112	17	54	132	42	24	27	1	36	49
ENSG00000076053	RBM7	23	25	30	38	78	21	80	10	13	18	6	25	24
ENSG00000076067	RBMS2	5	3	6	2	1	3	11	24	42	20	14	51	34
ENSG00000076108	BAZ2A	396	279	254	222	413	237	305	137	150	144	21	136	463
ENSG00000076201	PTPN23	83	55	59	35	21	41	62	79	125	60	70	125	96
ENSG00000076242	MLH1	30	36	15	29	19	17	37	63	22	28	12	42	43
ENSG00000076248	UNG	29	18	33	18	7	20	12	247	125	108	57	296	167
ENSG00000076258	FMO4	3	3	3	3	1	2	3	8	0	4	1	4	12
ENSG00000076321	KLHL20	38	47	34	54	18	58	46	31	27	31	8	42	69
ENSG00000076344	RGS11	0	0	0	0	0	0	0	0	0	0	0	0	0
ENSG00000076351	SLC46A1	0	0	0	0	0	0	0	0	0	1	0	0	0
ENSG00000076356	PLXNA2	1	0	0	0	2	0	5	0	1	0	0	1	0
ENSG00000076382	SPAG5	3	0	3	1	0	1	0	70	10	32	12	74	21
ENSG00000076513	ANKRD13A	157	89	150	68	47	132	67	103	233	91	144	248	190
ENSG00000076554	TPD52	19	11	13	21	4	8	17	13	4	21	10	7	19
ENSG00000076555	ACACB	14	21	22	6	4	13	18	11	2	53	10	98	3
ENSG00000076604	TRAF4	39	13	31	15	43	15	71	11	115	18	6	16	23
ENSG00000076641	PAG1	825	1027	633	708	608	766	738	405	524	70	29	111	699
ENSG00000076650	GPATCH1	93	88	60	84	43	70	108	47	15	42	2	42	83
ENSG00000076662	ICAM3	482	364	401	218	218	441	419	218	619	251	140	402	566
ENSG00000076685	NT5C2	76	74	78	54	20	53	75	131	198	142	78	238	178
ENSG00000076706	MCAM	21	3	3	0	15	0	12	10	7	5	0	2	0
ENSG00000076716	GPC4	0	0	0	0	0	0	0	1	0	0	0	0	0
ENSG00000076770	MBNL3	70	42	24	45	32	49	50	107	47	64	21	72	57
ENSG00000076826	CAMSAP3	3	8	1	5	0	3	2	0	0	4	0	6	0
ENSG00000076864	RAP1GAP	1	0	0	0	0	2	1	0	1	17	135	82	0
ENSG00000076924	XAB2	9	5	13	2	4	11	2	10	4	3	8	15	9
ENSG00000076928	ARHGEF1	246	265	144	316	173	104	314	49	91	36	3	24	278
ENSG00000076944	STXBP2	45	28	52	30	28	37	32	28	13	23	121	102	5
ENSG00000076984	MAP2K7	296	186	239	122	84	257	157	157	361	115	67	296	212
ENSG00000077009	NMRK2	0	0	0	0	0	0	0	0	0	0	0	0	0
ENSG00000077044	DGKD	782	523	656	371	189	486	376	134	154	339	128	572	367
ENSG00000077063	CTTNBP2	0	0	0	0	0	0	0	0	0	0	0	1	0
ENSG00000077080	ACTL6B	0	0	0	0	0	0	0	0	0	0	0	0	0
ENSG00000077092	RARB	0	0	0	0	0	0	0	0	0	0	0	0	0
ENSG00000077097	TOP2B	378	327	268	251	140	322	310	316	209	264	15	272	616
ENSG00000077147	TM9SF3	213	222	236	230	95	274	200	305	218	199	132	344	367
ENSG00000077150	NFKB2	304	132	293	82	96	98	104	18	226	27	22	18	17
ENSG00000077152	UBE2T	4	4	3	2	0	0	9	42	0	37	0	8	17
ENSG00000077157	PPP1R12B	134	118	107	49	41	63	58	98	25	67	8	83	144
ENSG00000077232	DNAJC10	94	87	128	115	63	113	109	128	119	74	22	137	295
ENSG00000077235	GTF3C1	94	91	61	69	32	59	45	52	14	59	2	44	111
ENSG00000077238	IL4R	331	239	210	187	208	222	174	28	29	123	29	78	46
ENSG00000077254	USP33	225	228	211	174	154	186	234	226	116	161	27	236	306
ENSG00000077264	PAK3	0	0	0	0	0	1	4	0	0	0	0	0	0
ENSG00000077274	CAPN6	0	1	0	0	0	2	0	0	0	0	0	0	0
ENSG00000077279	DCX	0	0	0	0	0	0	0	0	0	0	0	0	0
ENSG00000077312	SNRPA	185	112	169	73	58	196	131	478	305	269	380	756	283
ENSG00000077327	SPAG6	0	0	0	0	0	0	0	0	0	2	0	3	1
ENSG00000077348	EXOSC5	31	37	28	32	12	10	70	28	23	16	12	32	33
ENSG00000077380	DYNC1I2	360	355	291	183	40	336	186	581	171	599	22	382	954
ENSG00000077420	APBB1IP	307	313	193	420	187	238	288	152	47	140	32	105	162
ENSG00000077454	LRCH4	218	126	265	82	66	234	174	130	290	90	451	317	262
ENSG00000077458	FAM76B	105	84	95	89	48	100	121	70	28	55	2	69	127
ENSG00000077463	SIRT6	19	27	25	9	1	20	21	45	65	26	28	85	39
ENSG00000077498	TYR	0	0	0	0	0	0	0	0	0	0	0	0	0
ENSG00000077514	POLD3	49	37	32	36	10	42	30	81	3	55	0	53	92
ENSG00000077522	ACTN2	0	0	0	0	0	0	0	0	0	0	0	0	0
ENSG00000077549	CAPZB	739	853	454	1227	831	675	1411	253	79	408	51	182	351
ENSG00000077585	GPR137B	4	4	1	3	1	0	0	4	2	2	1	3	0
ENSG00000077616	NAALAD2	0	0	0	0	2	0	0	0	0	0	0	0	0
ENSG00000077684	JADE1	142	134	127	138	24	116	213	227	140	143	65	260	164
ENSG00000077713	SLC25A43	2	0	1	4	0	2	3	1	0	1	0	1	0
ENSG00000077721	UBE2A	45	48	55	32	76	43	49	52	106	60	4	51	60
ENSG00000077782	FGFR1	2	9	3	8	9	2	11	645	406	442	81	466	779
ENSG00000077800	FKBP6	0	0	0	0	0	0	0	0	0	0	0	0	0
ENSG00000077935	SMC1B	5	2	1	0	4	3	0	0	0	3	0	0	0
ENSG00000077942	FBLN1	0	0	0	0	0	0	0	0	0	2	2	2	0
ENSG00000077943	ITGA8	0	0	0	0	0	0	1	0	0	0	0	0	0
ENSG00000077984	CST7	5	2	4	5	0	9	13	17	22	42	75	22	7
ENSG00000078018	MAP2	2	1	0	0	0	1	3	1	0	2	5	4	1
ENSG00000078043	PIAS2	101	69	72	69	34	60	124	100	86	54	27	72	169
ENSG00000078053	AMPH	0	0	0	0	0	0	0	0	0	0	0	0	0
ENSG00000078061	ARAF	80	75	70	58	32	67	81	59	136	50	63	81	94
ENSG00000078070	MCCC1	23	16	15	25	21	21	27	45	22	16	1	24	56
ENSG00000078081	LAMP3	3	0	0	0	0	2	0	5	2	13	0	1	0
ENSG00000078098	FAP	0	0	0	0	0	0	0	0	0	1	0	0	0
ENSG00000078114	NEBL	0	0	0	0	0	1	0	1	0	2	0	0	0
ENSG00000078124	ACER3	11	17	14	24	25	14	40	22	1	24	16	39	32
ENSG00000078140	UBE2K	180	165	135	139	74	156	161	171	90	127	9	115	264
ENSG00000078142	PIK3C3	169	152	139	91	40	122	114	93	36	52	14	87	146
ENSG00000078177	N4BP2	208	196	177	257	100	179	386	264	44	121	30	209	266
ENSG00000078237	TIGAR	8	9	6	6	2	6	13	3	5	2	3	8	8
ENSG00000078246	TULP3	18	23	23	11	10	25	30	40	17	29	23	111	44
ENSG00000078269	SYNJ2	151	132	137	117	47	118	165	98	66	196	8	138	142
ENSG00000078295	ADCY2	0	0	0	0	0	0	0	0	0	0	0	0	0
ENSG00000078304	PPP2R5C	460	364	337	254	382	308	494	150	80	142	33	124	132
ENSG00000078328	RBFOX1	0	0	0	0	0	0	0	0	0	0	0	0	0
ENSG00000078369	GNB1	343	314	375	244	155	287	298	533	361	478	363	974	653
ENSG00000078399	HOXA9	0	3	0	0	0	0	0	0	0	0	0	0	0
ENSG00000078401	EDN1	6	6	3	7	2	5	4	0	4	4	0	3	2
ENSG00000078403	MLLT10	174	138	158	127	48	118	123	97	28	103	6	141	158
ENSG00000078487	ZCWPW1	64	50	67	15	36	61	32	46	44	19	103	43	88
ENSG00000078549	ADCYAP1R1	0	0	2	0	0	0	0	0	0	0	0	0	0
ENSG00000078579	FGF20	0	0	0	0	0	0	0	0	0	0	0	0	0
ENSG00000078589	P2RY10	13	8	9	19	27	9	11	0	0	4	2	1	15
ENSG00000078596	ITM2A	423	216	262	347	269	329	556	89	574	430	250	1041	39
ENSG00000078618	NRD1	255	241	261	171	108	292	255	264	179	220	208	506	345
ENSG00000078668	VDAC3	76	97	76	85	41	73	89	165	140	176	31	262	157
ENSG00000078674	PCM1	845	838	686	588	416	745	903	910	351	642	59	774	1784
ENSG00000078687	TNRC6C	429	406	289	334	137	227	506	433	156	325	180	448	699
ENSG00000078699	CBFA2T2	82	72	55	57	25	49	65	44	32	51	40	64	92
ENSG00000078725	BRINP1	0	0	0	0	0	0	0	0	0	0	0	0	0
ENSG00000078747	ITCH	63	61	68	51	54	53	61	29	40	28	6	34	66
ENSG00000078795	PKD2L2	0	0	0	0	0	0	0	0	0	0	0	0	0
ENSG00000078804	TP53INP2	26	10	10	8	11	5	31	1	9	2	1	2	0
ENSG00000078808	SDF4	127	119	107	138	74	91	159	116	84	108	25	96	171
ENSG00000078814	MYH7B	0	0	0	2	2	0	1	2	0	1	0	0	1
ENSG00000078898	BPIFB2	0	0	0	0	0	0	0	0	0	0	0	0	0
ENSG00000078900	TP73	0	0	0	0	0	0	0	57	18	0	0	1	0
ENSG00000078902	TOLLIP	58	79	75	35	19	58	47	83	203	86	104	200	104
ENSG00000078967	UBE2D4	13	11	14	8	5	21	13	5	8	11	3	22	4
ENSG00000079101	CLUL1	0	0	0	0	0	0	0	0	0	0	0	0	0
ENSG00000079102	RUNX1T1	0	0	0	0	0	0	3	0	2	0	0	0	1
ENSG00000079112	CDH17	0	0	0	0	0	0	0	0	0	0	0	0	0
ENSG00000079134	THOC1	109	117	95	73	72	99	113	98	36	54	9	50	159
ENSG00000079150	FKBP7	8	0	1	2	2	1	9	2	0	1	4	4	5
ENSG00000079156	OSBPL6	0	0	0	0	0	0	0	0	0	0	0	0	0
ENSG00000079215	SLC1A3	2	1	3	0	0	0	3	0	1	10	0	22	0
ENSG00000079246	XRCC5	436	441	412	470	159	461	594	616	292	601	322	870	786
ENSG00000079257	LXN	1	2	4	2	3	2	1	6	0	12	3	8	0
ENSG00000079263	SP140	90	140	97	60	75	104	50	12	34	8	0	5	368
ENSG00000079277	MKNK1	63	73	44	48	46	42	39	52	68	48	11	44	10
ENSG00000079308	TNS1	0	0	0	2	3	2	5	2	1	1	6	0	3
ENSG00000079313	REXO1	28	17	34	29	7	21	23	26	44	8	42	31	37
ENSG00000079332	SAR1A	126	63	94	61	120	73	102	148	345	111	62	168	145
ENSG00000079335	CDC14A	120	107	155	136	52	92	104	7	13	6	3	6	27
ENSG00000079337	RAPGEF3	0	0	0	0	0	0	0	0	16	1	2	1	16
ENSG00000079385	CEACAM1	10	2	7	5	2	1	8	4	5	17	2	5	4
ENSG00000079387	SENP1	81	86	74	51	19	72	40	165	22	104	3	86	130
ENSG00000079393	DUSP13	0	1	0	0	0	0	0	0	2	1	0	0	0
ENSG00000079432	CIC	187	148	222	74	40	124	120	206	299	117	391	420	149
ENSG00000079435	LIPE	17	15	6	9	9	5	29	25	13	8	3	5	6
ENSG00000079459	FDFT1	108	114	80	68	69	68	75	533	318	196	125	410	568
ENSG00000079462	PAFAH1B3	91	83	100	50	37	99	70	322	327	343	342	1271	212
ENSG00000079482	OPHN1	0	0	0	0	0	1	0	0	0	1	0	0	0
ENSG00000079557	AFM	0	0	0	0	0	0	0	0	0	0	0	0	0
ENSG00000079616	KIF22	78	91	71	75	55	83	87	325	111	197	82	346	141
ENSG00000079689	SCGN	0	0	0	0	0	0	0	0	0	0	0	0	0
ENSG00000079691	LRRC16A	95	79	34	61	30	46	27	5	1	0	0	3	0
ENSG00000079739	PGM1	20	21	13	17	14	25	29	31	2	37	12	33	10
ENSG00000079785	DDX1	219	247	175	154	50	199	131	185	43	179	13	142	386
ENSG00000079805	DNM2	285	253	269	161	148	223	215	106	424	223	66	439	270
ENSG00000079819	EPB41L2	75	62	44	66	60	48	68	227	65	144	3	41	160
ENSG00000079841	RIMS1	0	0	0	0	0	0	0	0	0	0	0	0	0
ENSG00000079931	MOXD1	0	0	0	0	0	0	0	0	0	0	0	0	0
ENSG00000079950	STX7	19	46	36	37	9	33	28	42	11	26	15	45	47
ENSG00000079974	RABL2B	157	144	153	71	47	121	53	177	161	105	58	284	188
ENSG00000079999	KEAP1	28	21	17	23	2	26	17	94	65	48	26	107	85
ENSG00000080007	DDX43	1	1	1	0	0	5	0	1	0	2	0	1	0
ENSG00000080031	PTPRH	0	0	0	0	0	0	0	0	0	0	0	0	0
ENSG00000080166	DCT	0	0	2	0	4	1	1	1	0	0	0	0	0
ENSG00000080189	SLC35C2	125	154	170	108	44	170	123	104	117	71	89	173	185
ENSG00000080200	CRYBG3	6	2	12	3	1	2	2	11	1	3	0	2	3
ENSG00000080224	EPHA6	0	0	0	0	0	0	0	0	0	0	0	0	0
ENSG00000080293	SCTR	0	0	0	1	0	1	0	0	0	0	0	0	0
ENSG00000080298	RFX3	64	59	53	70	51	44	53	126	16	36	6	42	52
ENSG00000080345	RIF1	433	421	415	315	211	351	303	687	154	374	37	489	975
ENSG00000080371	RAB21	139	70	67	123	122	61	244	53	78	45	13	63	100
ENSG00000080493	SLC4A4	0	1	1	0	0	4	0	15	8	7	3	5	30
ENSG00000080503	SMARCA2	1322	1109	867	643	450	844	948	142	146	185	31	241	1242
ENSG00000080511	RDH8	0	0	0	0	0	0	0	0	0	0	0	0	0
ENSG00000080546	SESN1	67	80	96	92	91	77	153	12	56	16	0	23	45
ENSG00000080561	MID2	0	0	0	0	0	0	0	0	0	0	0	0	0
ENSG00000080572	PIH1D3	0	0	0	0	0	0	0	0	0	0	0	0	0
ENSG00000080573	COL5A3	0	0	0	0	0	0	0	0	0	0	0	0	1
ENSG00000080603	SRCAP	15	13	11	6	3	11	6	14	52	13	3	31	12
ENSG00000080608	KIAA0020	276	255	255	206	63	198	262	360	55	179	11	138	494
ENSG00000080618	CPB2	0	0	0	0	0	0	0	1	0	0	0	0	0
ENSG00000080644	CHRNA3	0	0	0	0	0	0	0	30	0	10	0	1	0
ENSG00000080709	KCNN2	0	0	0	0	0	0	0	0	0	0	0	0	0
ENSG00000080802	CNOT4	100	139	66	100	43	83	110	45	26	40	4	56	122
ENSG00000080815	PSEN1	51	59	50	67	18	24	23	63	35	41	25	54	216
ENSG00000080819	CPOX	7	12	5	14	2	2	15	17	1	3	1	5	2
ENSG00000080822	CLDND1	11	15	11	24	16	15	30	25	14	12	1	10	18
ENSG00000080823	MOK	5	7	6	4	2	8	11	5	18	11	0	36	15
ENSG00000080824	HSP90AA1	2830	2309	2734	1737	1506	2820	2692	5035	4235	3219	1253	4505	6320
ENSG00000080839	RBL1	70	71	60	39	51	42	41	195	11	85	6	87	100
ENSG00000080845	DLGAP4	69	70	70	36	9	48	45	41	237	76	236	496	41
ENSG00000080854	IGSF9B	2	4	4	6	0	2	2	0	0	0	1	0	0
ENSG00000080910	CFHR2	0	0	0	0	0	0	0	0	0	0	0	0	0
ENSG00000080986	NDC80	19	14	11	5	72	20	10	157	7	73	9	62	44
ENSG00000081014	AP4E1	23	32	17	21	15	19	32	19	22	19	6	14	28
ENSG00000081019	RSBN1	215	222	188	199	175	227	281	113	159	128	23	155	182
ENSG00000081026	MAGI3	26	17	46	44	14	19	27	22	0	7	0	0	2
ENSG00000081041	CXCL2	5	1	3	1	1	0	7	0	0	0	0	0	9
ENSG00000081051	AFP	0	0	0	0	0	0	0	0	0	0	0	0	0
ENSG00000081052	COL4A4	1	0	0	0	0	0	0	1	0	0	0	0	0
ENSG00000081059	TCF7	2478	1922	1716	1362	588	2073	1891	1368	515	2280	1703	3263	1730
ENSG00000081087	OSTM1	44	33	35	21	19	32	58	52	23	49	12	61	63
ENSG00000081138	CDH7	0	0	0	0	0	0	0	0	0	0	0	0	0
ENSG00000081148	IMPG2	5	0	1	6	1	1	3	0	3	1	0	0	3
ENSG00000081154	PCNP	96	78	66	117	63	87	168	86	104	69	39	127	110
ENSG00000081177	EXD2	11	5	2	12	1	3	25	8	10	5	2	7	8
ENSG00000081181	ARG2	1	0	0	0	0	2	2	0	2	2	0	3	0
ENSG00000081189	MEF2C	4	15	9	6	0	11	15	6	70	7	4	8	596
ENSG00000081237	PTPRC	5139	3698	3956	2964	1544	4099	3291	1560	1021	1611	306	2448	6420
ENSG00000081248	CACNA1S	0	0	0	0	0	0	0	0	0	0	0	0	0
ENSG00000081277	PKP1	0	0	0	0	0	0	0	97	0	0	0	0	0
ENSG00000081307	UBA5	43	25	39	31	12	27	24	34	28	15	10	24	59
ENSG00000081320	STK17B	958	686	675	649	533	531	945	135	595	210	23	108	1169
ENSG00000081377	CDC14B	0	0	0	3	0	0	3	0	0	0	1	0	1
ENSG00000081386	ZNF510	13	14	12	12	4	10	13	26	3	13	2	10	31
ENSG00000081479	LRP2	0	0	0	0	0	0	0	0	0	0	0	0	0
ENSG00000081665	ZNF506	36	62	30	33	24	30	63	23	12	22	3	33	61
ENSG00000081692	JMJD4	27	35	35	16	6	44	17	39	46	23	98	94	54
ENSG00000081721	DUSP12	10	4	7	12	5	11	35	7	19	9	2	8	22
ENSG00000081760	AACS	34	36	31	46	16	32	36	56	34	53	77	84	34
ENSG00000081791	KIAA0141	111	100	117	61	42	89	83	138	76	69	89	185	156
ENSG00000081800	SLC13A1	0	0	0	0	0	0	0	0	0	0	0	0	0
ENSG00000081803	CADPS2	0	0	0	0	0	0	0	0	0	0	0	0	0
ENSG00000081818	PCDHB4	0	0	0	0	0	0	0	1	0	0	0	0	0
ENSG00000081842	PCDHA6	0	0	0	0	0	0	0	0	0	0	0	0	0
ENSG00000081853	PCDHGA2	0	0	0	0	0	0	0	0	0	0	1	0	0
ENSG00000081870	HSPB11	27	35	22	30	14	31	54	73	21	51	6	36	53
ENSG00000081913	PHLPP1	16	9	10	6	5	11	27	63	33	10	0	12	121
ENSG00000081923	ATP8B1	0	0	1	0	1	0	0	0	0	0	0	0	31
ENSG00000081985	IL12RB2	1	2	2	0	0	1	0	0	0	1	0	0	0
ENSG00000082014	SMARCD3	14	10	9	6	26	16	12	1	6	12	11	15	4
ENSG00000082068	WDR70	153	217	178	140	57	140	115	94	18	99	1	52	284
ENSG00000082074	FYB	3451	2741	3004	2375	1589	2904	3106	725	149	667	94	529	571
ENSG00000082126	MPP4	0	0	0	0	0	0	0	0	0	2	0	0	0
ENSG00000082146	STRADB	4	16	9	17	5	10	17	9	12	4	8	5	10
ENSG00000082153	BZW1	226	204	184	130	217	158	264	118	146	168	14	181	256
ENSG00000082175	PGR	0	0	0	0	0	0	0	0	0	0	0	0	0
ENSG00000082196	C1QTNF3	3	3	2	7	0	2	3	11	8	14	4	16	21
ENSG00000082212	ME2	75	80	70	69	18	72	80	56	37	45	18	66	101
ENSG00000082213	C5orf22	7	8	9	24	0	14	12	14	14	23	1	28	25
ENSG00000082258	CCNT2	74	93	69	106	83	73	87	65	70	48	14	38	104
ENSG00000082269	FAM135A	4	12	12	11	10	16	4	27	13	1	0	0	40
ENSG00000082293	COL19A1	2	0	3	0	0	0	0	0	2	2	0	0	1
ENSG00000082397	EPB41L3	2	1	0	0	0	0	2	0	0	2	4	0	0
ENSG00000082438	COBLL1	0	0	1	0	0	0	0	16	4	0	0	1	0
ENSG00000082458	DLG3	5	20	2	6	8	5	8	44	0	48	16	43	0
ENSG00000082482	KCNK2	0	0	0	0	0	0	0	0	0	0	0	0	0
ENSG00000082497	SERTAD4	0	0	0	0	0	0	0	0	0	0	0	0	0
ENSG00000082512	TRAF5	162	234	171	88	56	143	107	195	197	86	53	146	380
ENSG00000082515	MRPL22	22	41	16	35	11	17	27	60	25	43	3	42	48
ENSG00000082516	GEMIN5	52	45	25	29	6	48	29	37	2	32	5	38	65
ENSG00000082556	OPRK1	0	0	0	0	0	0	0	0	0	0	0	0	0
ENSG00000082641	NFE2L1	47	34	31	31	14	35	30	58	54	40	28	58	71
ENSG00000082684	SEMA5B	0	0	0	0	0	0	0	0	0	0	0	0	0
ENSG00000082701	GSK3B	122	112	108	89	83	101	135	83	84	137	45	233	200
ENSG00000082781	ITGB5	0	3	2	3	0	2	0	0	1	0	0	0	0
ENSG00000082805	ERC1	349	301	337	236	75	212	285	104	22	66	2	109	422
ENSG00000082898	XPO1	149	137	110	136	43	81	165	225	98	123	17	184	284
ENSG00000082996	RNF13	34	23	19	35	10	16	69	34	18	15	2	36	30
ENSG00000083067	TRPM3	0	0	0	0	0	0	0	0	0	1	0	0	0
ENSG00000083093	PALB2	14	7	10	14	5	8	10	2	2	4	0	2	20
ENSG00000083097	DOPEY1	55	77	36	51	27	41	57	33	16	33	3	33	97
ENSG00000083099	LYRM2	72	88	37	65	12	80	66	87	36	74	6	77	213
ENSG00000083123	BCKDHB	9	8	6	18	8	8	12	10	4	2	6	7	6
ENSG00000083168	KAT6A	1280	1215	866	643	695	947	1065	779	736	700	133	926	1025
ENSG00000083223	ZCCHC6	272	224	215	125	156	202	216	226	30	194	9	144	327
ENSG00000083290	ULK2	56	54	48	27	20	55	73	1	0	5	6	6	0
ENSG00000083307	GRHL2	0	0	0	0	0	0	0	0	0	0	0	0	0
ENSG00000083312	TNPO1	597	451	398	229	142	389	417	420	141	256	32	244	902
ENSG00000083444	PLOD1	14	9	7	1	4	5	1	5	10	5	1	4	9
ENSG00000083454	P2RX5	60	47	33	16	28	27	64	255	650	40	451	90	2018
ENSG00000083457	ITGAE	21	9	20	31	20	8	41	60	25	50	16	30	151
ENSG00000083520	DIS3	122	102	152	58	142	83	121	127	80	56	32	122	206
ENSG00000083535	PIBF1	115	116	95	112	60	99	103	60	9	37	1	27	166
ENSG00000083544	TDRD3	60	51	51	41	27	61	53	28	12	33	12	39	59
ENSG00000083622	AC000061.1	0	0	1	0	0	0	0	0	0	0	0	0	0
ENSG00000083635	NUFIP1	41	43	37	43	19	26	40	43	85	44	0	35	56
ENSG00000083642	PDS5B	241	242	239	147	86	261	234	399	63	232	17	198	652
ENSG00000083720	OXCT1	35	28	30	30	24	34	41	25	9	28	0	15	26
ENSG00000083750	RRAGB	10	27	11	16	7	20	12	8	12	7	2	7	37
ENSG00000083782	EPYC	0	0	0	0	0	0	0	0	0	0	0	0	0
ENSG00000083799	CYLD	1260	871	860	672	465	887	744	141	250	84	89	156	166
ENSG00000083807	SLC27A5	17	24	15	18	6	20	17	35	85	18	43	68	38
ENSG00000083812	ZNF324	25	30	33	21	22	18	21	52	38	29	22	48	38
ENSG00000083814	ZNF671	23	9	21	18	15	18	18	18	18	20	8	49	38
ENSG00000083817	ZNF416	5	0	1	5	2	1	5	4	7	4	1	5	5
ENSG00000083828	ZNF586	30	29	30	25	16	30	25	19	35	15	2	49	40
ENSG00000083838	ZNF446	10	19	14	19	3	17	25	24	33	20	5	22	14
ENSG00000083844	ZNF264	102	103	124	99	37	101	90	93	50	97	0	95	148
ENSG00000083845	RPS5	4607	2908	3155	2809	1872	5238	4343	1866	4150	1520	1309	3579	5408
ENSG00000083857	FAT1	0	0	0	0	0	0	0	30	5	61	0	40	5
ENSG00000083896	YTHDC1	850	714	717	465	732	649	770	516	338	404	121	471	995
ENSG00000083937	CHMP2B	48	45	57	68	67	62	93	39	64	31	8	52	65
ENSG00000084070	SMAP2	660	502	542	580	581	424	1338	108	184	132	52	207	271
ENSG00000084072	PPIE	96	56	58	41	27	56	32	70	63	58	39	82	59
ENSG00000084073	ZMPSTE24	9	14	15	33	9	20	23	29	42	29	25	77	70
ENSG00000084090	STARD7	251	212	179	195	84	217	245	341	330	308	34	321	374
ENSG00000084092	NOA1	48	29	30	46	31	50	65	41	16	32	7	31	90
ENSG00000084093	REST	451	354	492	314	166	460	429	368	187	419	45	354	1114
ENSG00000084110	HAL	2	1	0	0	7	2	2	7	8	5	4	4	4
ENSG00000084112	SSH1	56	61	43	26	19	39	32	33	29	45	8	67	49
ENSG00000084207	GSTP1	152	108	236	114	102	125	140	1477	4138	1715	1274	4097	1934
ENSG00000084234	APLP2	94	105	67	49	133	94	122	191	454	157	26	98	791
ENSG00000084444	FAM234B	1	3	1	0	0	5	5	0	7	7	0	6	14
ENSG00000084453	SLCO1A2	1	2	0	0	0	0	0	0	0	0	0	0	0
ENSG00000084463	WBP11	201	173	226	135	236	183	187	164	117	154	8	98	250
ENSG00000084623	EIF3I	127	88	126	75	70	147	178	184	101	151	97	245	207
ENSG00000084628	NKAIN1	0	0	0	0	0	0	0	0	0	0	1	0	0
ENSG00000084636	COL16A1	0	0	0	0	0	0	0	0	1	4	0	1	0
ENSG00000084652	TXLNA	109	98	89	82	12	83	69	83	12	84	4	71	119
ENSG00000084674	APOB	0	0	0	0	0	0	0	0	0	0	0	0	0
ENSG00000084676	NCOA1	195	160	119	131	142	135	248	98	76	97	98	169	185
ENSG00000084693	AGBL5	14	7	33	16	9	15	26	105	64	56	26	117	54
ENSG00000084710	EFR3B	0	0	0	0	0	0	0	0	1	3	2	3	0
ENSG00000084731	KIF3C	10	6	6	13	1	5	6	15	7	19	9	34	15
ENSG00000084733	RAB10	91	83	87	68	8	94	70	141	29	164	7	167	331
ENSG00000084734	GCKR	1	0	0	0	0	0	0	0	0	0	0	0	0
ENSG00000084754	HADHA	356	357	318	257	128	376	377	403	291	376	192	605	821
ENSG00000084764	MAPRE3	0	1	0	1	0	0	1	1	2	1	1	5	3
ENSG00000084774	CAD	60	70	37	42	18	47	75	100	135	66	70	162	145
ENSG00000085063	CD59	12	16	12	23	1	27	7	47	15	67	12	81	9
ENSG00000085117	CD82	83	61	55	43	13	74	17	459	538	342	123	418	879
ENSG00000085185	BCORL1	14	16	4	10	0	3	10	30	26	62	11	60	93
ENSG00000085224	ATRX	1281	1146	996	974	532	977	1142	624	318	514	54	560	1699
ENSG00000085231	AK6	13	9	9	11	3	16	23	37	23	30	3	33	32
ENSG00000085265	FCN1	3	44	39	33	70	26	27	83	213	120	194	153	51
ENSG00000085274	MYNN	15	5	29	29	30	32	11	12	8	8	11	17	17
ENSG00000085276	MECOM	0	0	0	0	0	0	0	0	0	0	0	0	0
ENSG00000085365	SCAMP1	37	27	40	20	11	28	32	49	66	47	43	83	91
ENSG00000085377	PREP	25	32	15	25	28	14	28	33	28	29	3	19	24
ENSG00000085382	HACE1	22	9	10	15	5	9	21	19	3	13	1	20	19
ENSG00000085415	SEH1L	29	29	27	44	16	12	33	28	53	21	4	18	39
ENSG00000085433	WDR47	13	14	7	6	10	23	11	14	22	9	3	19	23
ENSG00000085449	WDFY1	17	20	7	19	18	30	27	0	13	4	4	1	12
ENSG00000085465	OVGP1	5	9	8	4	5	0	4	1	5	2	1	3	9
ENSG00000085491	SLC25A24	13	10	9	2	3	15	8	51	2	29	0	18	4
ENSG00000085511	MAP3K4	130	133	100	91	85	113	96	96	53	60	3	71	156
ENSG00000085514	PILRA	2	4	2	7	15	2	5	9	5	5	0	5	9
ENSG00000085552	IGSF9	0	0	0	0	0	0	0	2	0	15	1	57	0
ENSG00000085563	ABCB1	49	79	67	36	42	74	49	0	7	1	3	0	57
ENSG00000085644	ZNF213	11	13	11	9	2	5	21	22	13	16	6	26	15
ENSG00000085662	AKR1B1	43	43	51	65	19	61	89	65	71	66	50	155	47
ENSG00000085719	CPNE3	71	74	74	92	35	72	49	57	50	76	0	60	5
ENSG00000085721	RRN3	41	34	21	51	14	36	57	32	70	42	7	19	54
ENSG00000085733	CTTN	0	0	1	5	3	5	0	2	0	0	0	0	0
ENSG00000085741	WNT11	0	0	0	0	0	0	0	0	0	0	0	0	0
ENSG00000085760	MTIF2	96	85	60	67	21	85	50	85	13	55	4	59	159
ENSG00000085788	DDHD2	29	18	27	29	12	23	15	12	9	19	0	14	42
ENSG00000085831	TTC39A	0	0	0	0	0	0	0	0	1	0	0	0	0
ENSG00000085832	EPS15	74	61	56	47	52	57	65	100	115	53	15	90	192
ENSG00000085840	ORC1	0	3	1	0	0	1	2	45	1	19	3	24	15
ENSG00000085871	MGST2	6	2	4	19	0	3	4	56	21	4	0	0	26
ENSG00000085872	CHERP	74	44	65	47	49	35	47	112	149	79	14	148	137
ENSG00000085978	ATG16L1	81	47	50	69	68	37	114	9	47	15	1	16	51
ENSG00000085982	USP40	103	69	87	56	43	87	41	89	83	55	35	104	115
ENSG00000085998	POMGNT1	24	18	17	10	7	18	15	23	29	20	3	36	30
ENSG00000085999	RAD54L	0	0	0	0	0	0	0	8	2	5	0	1	2
ENSG00000086015	MAST2	13	7	5	7	6	7	5	19	14	24	1	43	26
ENSG00000086061	DNAJA1	330	219	337	168	287	214	386	173	119	147	13	96	268
ENSG00000086062	B4GALT1	179	271	159	217	398	211	239	93	190	120	3	80	113
ENSG00000086065	CHMP5	27	36	24	51	12	23	58	38	4	63	1	19	55
ENSG00000086102	NFX1	129	94	103	89	39	96	86	130	49	121	27	123	193
ENSG00000086159	AQP6	0	0	0	0	1	0	0	0	1	0	0	0	0
ENSG00000086189	DIMT1	37	30	19	24	3	24	35	29	25	27	9	31	29
ENSG00000086200	IPO11	27	12	23	12	10	23	29	39	62	20	8	31	61
ENSG00000086205	FOLH1	0	0	0	0	0	0	0	0	0	0	0	0	0
ENSG00000086232	EIF2AK1	173	237	146	102	132	155	240	194	56	186	20	113	415
ENSG00000086288	NME8	0	0	0	0	0	0	0	0	0	0	0	0	0
ENSG00000086289	EPDR1	6	7	3	5	2	4	3	21	4	29	13	30	36
ENSG00000086300	SNX10	43	39	35	27	33	38	26	94	12	66	21	94	133
ENSG00000086475	SEPHS1	45	42	53	30	21	49	104	128	110	146	53	210	71
ENSG00000086504	MRPL28	18	11	15	17	13	16	12	35	32	21	36	61	15
ENSG00000086506	HBQ1	0	0	0	0	0	1	0	0	4	0	9	0	0
ENSG00000086544	ITPKC	7	4	13	7	4	9	14	10	23	11	6	14	9
ENSG00000086548	CEACAM6	0	1	0	0	0	0	0	0	15	4	1	5	1
ENSG00000086570	FAT2	0	0	0	0	0	0	0	0	0	0	0	0	0
ENSG00000086589	RBM22	249	139	208	128	86	187	119	180	39	168	14	137	248
ENSG00000086598	TMED2	63	46	68	29	43	63	112	96	99	80	37	126	93
ENSG00000086619	ERO1B	72	81	55	41	24	61	46	43	36	19	0	10	29
ENSG00000086666	ZFAND6	79	95	65	70	75	67	61	48	114	62	8	59	235
ENSG00000086696	HSD17B2	1	0	0	0	0	0	0	0	0	0	0	0	0
ENSG00000086712	TXLNG	65	86	85	64	52	45	114	68	24	60	0	35	127
ENSG00000086717	PPEF1	0	3	0	1	1	1	0	0	0	0	1	0	0
ENSG00000086730	LAT2	1	12	3	6	4	0	13	48	225	42	7	45	249
ENSG00000086758	HUWE1	549	428	458	237	176	391	388	493	323	276	428	680	642
ENSG00000086827	ZW10	14	22	12	15	3	9	17	52	16	34	3	50	27
ENSG00000086848	ALG9	27	28	19	16	4	14	14	35	26	22	9	40	36
ENSG00000086967	MYBPC2	0	0	0	0	0	0	0	0	0	0	0	0	0
ENSG00000086991	NOX4	0	0	0	0	0	0	0	0	0	0	0	0	0
ENSG00000087008	ACOX3	30	54	28	16	14	24	8	46	30	28	23	50	35
ENSG00000087053	MTMR2	22	23	24	10	2	26	15	71	92	43	8	49	91
ENSG00000087074	PPP1R15A	429	497	556	240	577	370	586	34	788	65	5	39	318
ENSG00000087076	HSD17B14	0	3	0	0	0	0	0	0	3	3	7	5	1
ENSG00000087077	TRIP6	8	11	17	16	2	26	9	62	42	29	3	8	94
ENSG00000087085	ACHE	0	0	0	0	0	0	0	0	1	1	7	3	0
ENSG00000087086	FTL	869	708	844	556	578	938	1329	552	2731	751	1864	1959	1426
ENSG00000087087	SRRT	424	323	435	169	177	342	290	614	685	451	143	587	969
ENSG00000087088	BAX	29	23	39	22	13	30	35	41	64	42	99	114	66
ENSG00000087095	NLK	28	28	27	30	4	37	18	81	47	38	63	135	100
ENSG00000087111	PIGS	94	62	126	56	16	103	84	154	184	104	426	300	155
ENSG00000087116	ADAMTS2	0	0	0	0	0	0	0	0	0	18	0	2	0
ENSG00000087128	TMPRSS11E	0	1	0	0	2	0	0	0	0	0	0	0	0
ENSG00000087152	ATXN7L3	209	184	145	89	72	145	120	222	473	226	105	507	178
ENSG00000087157	PGS1	22	33	20	22	12	25	25	22	41	39	3	31	51
ENSG00000087191	PSMC5	248	256	319	97	55	254	114	359	500	337	484	733	371
ENSG00000087206	UIMC1	149	173	187	146	102	137	110	63	6	60	0	51	152
ENSG00000087237	CETP	0	0	0	0	0	0	0	0	1	0	0	0	0
ENSG00000087245	MMP2	0	0	0	0	0	0	0	0	2	0	2	2	0
ENSG00000087250	MT3	0	0	1	1	1	0	0	0	0	1	0	2	0
ENSG00000087253	LPCAT2	2	3	1	1	0	1	1	3	11	4	0	3	111
ENSG00000087258	GNAO1	1	0	0	0	0	1	0	0	1	0	1	1	0
ENSG00000087263	OGFOD1	121	105	93	95	27	114	60	87	31	61	17	82	168
ENSG00000087266	SH3BP2	41	56	37	50	15	42	28	71	115	76	297	197	271
ENSG00000087269	NOP14	233	205	205	140	97	206	195	214	171	166	59	206	416
ENSG00000087274	ADD1	212	181	158	195	109	159	226	107	123	157	72	158	226
ENSG00000087299	L2HGDH	15	26	15	4	3	14	3	19	12	4	4	10	26
ENSG00000087301	TXNDC16	47	74	51	70	33	53	59	45	9	17	3	27	20
ENSG00000087302	C14orf166	154	115	147	95	72	149	228	189	210	146	65	258	118
ENSG00000087303	NID2	0	0	0	1	0	0	0	22	3	1	1	0	5
ENSG00000087338	GMCL1	156	140	94	127	172	117	153	141	100	75	15	107	353
ENSG00000087365	SF3B2	672	598	499	359	265	554	470	601	457	514	198	721	638
ENSG00000087448	KLHL42	116	165	87	160	68	132	109	122	87	90	14	73	207
ENSG00000087460	GNAS	772	441	538	628	620	534	1236	393	513	644	81	735	733
ENSG00000087470	DNM1L	168	116	106	50	35	127	95	94	99	40	72	129	267
ENSG00000087494	PTHLH	0	0	2	0	0	0	0	1	4	0	0	0	0
ENSG00000087495	PHACTR3	0	0	0	0	0	0	0	0	0	0	2	16	0
ENSG00000087502	ERGIC2	64	67	59	105	37	76	117	60	21	71	7	68	108
ENSG00000087510	TFAP2C	0	0	0	0	0	0	0	0	0	33	0	28	0
ENSG00000087586	AURKA	9	5	9	8	0	15	7	129	7	103	4	88	23
ENSG00000087589	CASS4	19	12	9	8	19	15	42	0	1	1	0	0	0
ENSG00000087842	PIR	0	0	0	0	0	0	0	7	0	0	0	0	0
ENSG00000087884	AAMDC	12	18	23	3	2	23	5	103	54	45	29	130	67
ENSG00000087903	RFX2	15	19	14	10	11	15	9	29	44	32	7	43	28
ENSG00000087995	METTL2A	20	25	10	17	2	19	1	19	3	16	6	11	36
ENSG00000088002	SULT2B1	0	0	0	0	0	0	0	0	0	0	0	1	0
ENSG00000088035	ALG6	20	13	17	18	12	23	27	28	14	28	17	49	50
ENSG00000088038	CNOT3	36	44	45	28	13	24	18	22	20	19	15	48	48
ENSG00000088053	GP6	0	0	0	0	0	1	0	0	0	0	0	0	3
ENSG00000088179	PTPN4	287	255	202	184	142	201	167	56	32	49	37	82	58
ENSG00000088205	DDX18	513	358	495	317	135	418	495	343	354	335	114	407	497
ENSG00000088247	KHSRP	917	899	743	456	360	846	724	1748	1917	1219	103	1177	1281
ENSG00000088256	GNA11	32	25	25	11	3	17	20	1	1	16	0	13	4
ENSG00000088280	ASAP3	0	0	0	0	0	1	0	0	0	1	6	3	0
ENSG00000088298	EDEM2	8	5	2	5	7	11	17	4	3	4	3	11	22
ENSG00000088305	DNMT3B	5	3	4	3	0	2	3	68	68	28	20	28	185
ENSG00000088320	REM1	0	0	0	0	0	0	0	0	0	0	0	0	0
ENSG00000088325	TPX2	3	7	9	1	2	7	2	533	35	357	195	493	114
ENSG00000088356	PDRG1	62	61	81	43	31	45	25	58	149	61	34	112	60
ENSG00000088367	EPB41L1	0	0	0	0	0	0	0	0	0	6	7	25	0
ENSG00000088386	SLC15A1	0	0	0	0	0	0	0	0	0	0	0	0	0
ENSG00000088387	DOCK9	82	75	51	59	65	55	92	14	7	9	1	4	2
ENSG00000088448	ANKRD10	105	130	66	90	65	80	131	247	288	120	13	120	327
ENSG00000088451	TGDS	6	4	8	18	3	3	5	2	0	2	0	0	4
ENSG00000088538	DOCK3	5	2	1	2	0	2	0	0	1	0	1	1	0
ENSG00000088543	C3orf18	12	18	10	6	5	8	27	2	9	8	4	6	0
ENSG00000088682	COQ9	23	22	15	20	3	18	15	37	13	15	15	30	23
ENSG00000088726	TMEM40	0	3	1	1	0	2	1	0	0	0	1	0	0
ENSG00000088727	KIF9	11	5	5	4	2	9	0	16	25	13	0	7	20
ENSG00000088756	ARHGAP28	0	0	0	0	0	0	0	0	0	0	0	0	0
ENSG00000088766	CRLS1	18	26	9	27	9	11	29	12	8	14	1	7	27
ENSG00000088782	DEFB127	0	0	0	0	0	0	0	0	0	0	0	0	0
ENSG00000088808	PPP1R13B	46	27	25	8	12	31	18	6	0	2	2	5	1
ENSG00000088812	ATRN	31	25	19	21	10	6	22	17	2	17	0	10	23
ENSG00000088826	SMOX	0	0	1	2	11	1	0	21	8	20	20	33	13
ENSG00000088827	SIGLEC1	0	0	0	0	0	0	0	0	0	0	0	3	3
ENSG00000088832	FKBP1A	413	336	341	297	130	437	384	469	1541	522	420	1107	541
ENSG00000088833	NSFL1C	108	79	129	78	34	107	99	119	71	122	12	137	178
ENSG00000088836	SLC4A11	1	0	1	3	0	5	0	2	0	3	2	4	2
ENSG00000088854	C20orf194	14	10	7	13	8	13	4	12	1	37	18	77	2
ENSG00000088876	ZNF343	11	13	4	6	6	5	14	6	7	5	0	11	16
ENSG00000088881	EBF4	0	3	0	0	1	0	0	0	0	0	0	0	0
ENSG00000088882	CPXM1	3	2	1	0	2	0	0	45	29	5	6	29	278
ENSG00000088888	MAVS	264	274	208	168	66	238	239	300	163	239	79	326	457
ENSG00000088899	LZTS3	41	13	28	11	32	8	31	7	17	4	0	10	13
ENSG00000088926	F11	0	0	0	0	0	0	0	0	0	0	0	1	0
ENSG00000088930	XRN2	451	279	475	203	167	351	450	359	383	369	122	484	838
ENSG00000088970	KIZ	55	39	46	46	18	39	53	60	67	23	21	42	77
ENSG00000088986	DYNLL1	72	69	56	134	6	76	61	273	74	261	59	217	164
ENSG00000088992	TESC	8	14	12	7	7	15	14	134	198	65	50	44	94
ENSG00000089006	SNX5	107	106	92	79	38	79	119	231	181	130	9	193	356
ENSG00000089009	RPL6	1596	1392	1024	1871	1333	1544	2730	394	252	469	8	203	1504
ENSG00000089012	SIRPG	185	169	152	143	44	161	120	4	4	16	9	22	24
ENSG00000089022	MAPKAPK5	142	106	117	57	66	93	141	78	74	87	18	96	223
ENSG00000089041	P2RX7	19	19	14	23	6	29	3	5	9	25	1	2	26
ENSG00000089048	ESF1	192	184	175	205	72	195	328	184	85	138	5	168	344
ENSG00000089050	RBBP9	11	8	5	2	7	22	21	12	5	6	0	8	4
ENSG00000089053	ANAPC5	322	301	304	271	148	257	193	296	298	196	139	354	614
ENSG00000089057	SLC23A2	76	47	44	45	37	41	71	35	61	33	1	20	80
ENSG00000089060	SLC8B1	137	119	84	96	44	120	85	65	92	57	8	106	105
ENSG00000089063	TMEM230	36	45	23	74	39	36	98	37	47	36	1	10	66
ENSG00000089091	DZANK1	8	4	2	8	3	3	7	8	3	6	1	10	16
ENSG00000089094	KDM2B	87	71	89	34	22	73	76	154	194	122	182	335	149
ENSG00000089101	CFAP61	0	0	0	0	0	0	0	0	0	0	0	0	0
ENSG00000089116	LHX5	0	0	0	0	0	0	0	0	0	0	0	0	0
ENSG00000089123	TASP1	28	23	15	13	3	12	11	50	57	17	3	8	47
ENSG00000089127	OAS1	9	3	9	6	1	8	7	22	10	10	1	68	18
ENSG00000089154	GCN1	152	133	106	122	53	117	127	139	122	96	54	127	178
ENSG00000089157	RPLP0	2902	3205	2134	2914	2617	3283	5339	1809	5489	1654	366	1662	6205
ENSG00000089159	PXN	111	175	101	170	178	116	236	15	24	42	4	11	2
ENSG00000089163	SIRT4	1	2	0	6	0	0	5	0	0	1	0	0	0
ENSG00000089169	RPH3A	0	1	0	1	0	0	0	6	1	5	2	1	1
ENSG00000089177	KIF16B	84	51	24	16	12	67	40	2	3	8	0	0	2
ENSG00000089195	TRMT6	27	39	29	37	6	21	54	77	25	77	4	52	92
ENSG00000089199	CHGB	0	0	0	0	1	0	0	0	0	4	0	0	0
ENSG00000089220	PEBP1	403	335	448	262	143	473	394	142	1275	202	97	237	943
ENSG00000089225	TBX5	0	0	0	0	0	0	0	0	0	0	0	0	0
ENSG00000089234	BRAP	45	43	55	22	24	42	32	35	43	33	38	81	61
ENSG00000089248	ERP29	534	418	485	230	137	547	360	360	331	395	357	778	434
ENSG00000089250	NOS1	1	2	0	0	0	0	3	0	0	0	1	0	0
ENSG00000089280	FUS	1348	1477	1221	786	833	828	912	1124	904	913	187	1037	1976
ENSG00000089289	IGBP1	192	116	149	124	103	177	170	136	140	110	92	223	290
ENSG00000089327	FXYD5	245	163	352	165	128	241	243	160	267	142	945	548	93
ENSG00000089335	ZNF302	40	57	17	48	34	21	95	50	9	33	16	46	62
ENSG00000089351	GRAMD1A	288	248	212	147	80	270	218	145	298	95	46	183	279
ENSG00000089356	FXYD3	0	0	0	0	0	0	0	0	0	0	0	0	0
ENSG00000089472	HEPH	0	0	0	0	0	0	0	0	0	0	0	0	0
ENSG00000089486	CDIP1	91	77	67	47	9	48	50	2	78	57	160	100	3
ENSG00000089505	CMTM1	1	0	0	0	3	0	0	0	0	1	0	0	7
ENSG00000089558	KCNH4	0	0	0	0	0	0	0	0	0	0	0	0	1
ENSG00000089597	GANAB	259	282	139	199	90	245	357	350	193	223	79	269	466
ENSG00000089639	GMIP	94	103	86	64	20	63	103	64	63	63	60	95	36
ENSG00000089682	RBM41	91	104	70	56	57	109	64	84	4	51	7	52	160
ENSG00000089685	BIRC5	2	0	0	2	0	1	0	198	13	137	17	91	43
ENSG00000089692	LAG3	2	0	0	0	0	0	5	3	16	2	16	11	2
ENSG00000089693	MLF2	149	121	145	64	47	126	87	236	595	230	144	593	257
ENSG00000089723	OTUB2	1	3	0	0	0	0	0	0	0	1	1	0	0
ENSG00000089737	DDX24	916	821	874	458	791	682	550	292	303	372	36	241	740
ENSG00000089775	ZBTB25	171	141	100	113	118	100	222	75	46	38	14	42	43
ENSG00000089818	NECAP1	15	8	19	19	38	17	51	27	98	23	8	28	27
ENSG00000089820	ARHGAP4	1333	1114	1564	469	411	1196	705	1328	3721	705	2051	2989	1824
ENSG00000089847	ANKRD24	4	1	1	0	1	0	0	0	7	1	15	0	3
ENSG00000089876	DHX32	13	5	2	3	1	10	6	0	0	1	1	0	0
ENSG00000089902	RCOR1	143	119	113	55	78	104	79	191	46	256	15	204	282
ENSG00000089916	GPATCH2L	328	345	351	160	134	291	190	192	160	241	54	245	676
ENSG00000090006	LTBP4	27	26	22	16	11	22	31	5	3	21	0	43	69
ENSG00000090013	BLVRB	20	17	19	9	11	14	18	7	20	14	42	37	7
ENSG00000090020	SLC9A1	42	36	43	21	6	29	28	20	5	25	2	30	30
ENSG00000090054	SPTLC1	11	18	16	17	6	12	17	15	4	5	0	3	12
ENSG00000090060	PAPOLA	487	382	390	373	327	437	629	210	139	178	17	152	405
ENSG00000090061	CCNK	154	131	94	82	136	81	125	75	80	89	14	65	182
ENSG00000090097	PCBP4	68	37	30	27	19	38	28	10	22	15	14	21	6
ENSG00000090104	RGS1	885	137	314	108	158	203	889	0	308	0	1	0	87
ENSG00000090238	YPEL3	402	285	477	146	112	346	226	154	451	72	1006	245	225
ENSG00000090263	MRPS33	84	65	48	71	29	83	119	90	79	69	13	95	159
ENSG00000090266	NDUFB2	184	168	165	159	75	206	215	213	195	252	112	321	252
ENSG00000090273	NUDC	74	45	68	46	35	70	105	160	52	111	149	215	130
ENSG00000090316	MAEA	125	82	123	60	26	82	128	112	119	75	144	221	103
ENSG00000090339	ICAM1	0	0	1	0	0	0	4	5	46	5	12	1	4
ENSG00000090372	STRN4	36	30	23	26	18	29	32	40	48	36	50	83	67
ENSG00000090376	IRAK3	3	4	4	6	16	2	6	14	106	5	3	17	1
ENSG00000090382	LYZ	0	48	33	51	178	43	133	85	179	92	36	93	46
ENSG00000090402	SI	0	0	0	0	0	0	0	0	0	0	0	0	0
ENSG00000090432	MUL1	15	19	20	9	15	12	12	43	23	43	18	59	56
ENSG00000090447	TFAP4	25	40	22	29	3	14	36	29	12	20	5	25	27
ENSG00000090470	PDCD7	77	104	44	79	20	64	90	60	14	64	3	50	123
ENSG00000090487	SPG21	45	56	38	59	33	46	115	72	55	70	6	67	72
ENSG00000090512	FETUB	0	0	0	0	0	0	0	0	0	0	0	0	0
ENSG00000090520	DNAJB11	133	71	103	53	84	77	167	77	143	105	42	136	103
ENSG00000090530	P3H2	0	0	0	0	0	0	0	0	0	0	0	0	0
ENSG00000090534	THPO	0	0	0	0	0	0	0	0	0	0	0	0	0
ENSG00000090539	CHRD	0	0	0	0	0	0	0	0	0	0	0	0	0
ENSG00000090554	FLT3LG	20	12	28	23	16	10	18	1	1	2	7	1	1
ENSG00000090565	RAB11FIP3	33	50	41	13	11	33	26	75	80	34	32	94	59
ENSG00000090581	GNPTG	24	18	25	42	23	40	47	24	25	28	17	40	49
ENSG00000090612	ZNF268	30	21	15	20	1	19	11	37	21	21	19	42	58
ENSG00000090615	GOLGA3	330	272	230	212	105	227	311	273	114	221	9	246	293
ENSG00000090621	PABPC4	338	330	296	410	385	324	674	165	151	174	8	81	463
ENSG00000090659	CD209	0	1	0	0	0	0	0	0	0	0	0	0	0
ENSG00000090661	CERS4	1	4	5	0	6	3	1	1	7	0	3	8	3
ENSG00000090674	MCOLN1	7	8	3	1	1	5	0	4	0	2	2	1	8
ENSG00000090686	USP48	533	482	461	268	190	420	308	493	134	470	68	504	841
ENSG00000090776	EFNB1	1	4	3	6	1	9	3	4	2	5	0	1	0
ENSG00000090857	PDPR	96	285	101	133	73	152	204	123	160	180	51	88	245
ENSG00000090861	AARS	88	97	62	66	20	67	44	155	89	140	96	351	137
ENSG00000090863	GLG1	984	913	709	735	413	675	721	190	91	236	30	213	432
ENSG00000090889	KIF4A	1	0	0	0	0	1	0	146	4	94	1	69	51
ENSG00000090905	TNRC6A	434	346	369	370	170	277	385	322	206	267	106	410	638
ENSG00000090924	PLEKHG2	73	49	42	43	20	22	43	105	147	114	50	228	106
ENSG00000090932	DLL3	1	0	0	0	3	0	0	0	0	1	2	2	0
ENSG00000090971	NAT14	11	8	10	1	2	15	14	54	66	47	39	74	36
ENSG00000090975	PITPNM2	102	78	110	27	15	81	60	209	90	131	61	546	4
ENSG00000090989	EXOC1	96	98	83	70	33	61	73	84	20	49	3	59	222
ENSG00000091009	RBM27	52	35	55	42	36	47	90	40	15	46	32	79	83
ENSG00000091010	POU4F3	0	0	0	0	0	0	0	0	0	0	0	0	0
ENSG00000091039	OSBPL8	530	429	452	442	326	475	534	189	70	284	25	261	426
ENSG00000091073	DTX2	27	40	37	23	3	22	18	42	16	25	96	74	16
ENSG00000091106	NLRC4	0	2	2	1	0	0	0	7	3	12	7	16	1
ENSG00000091127	PUS7	15	5	9	12	10	16	17	9	3	4	0	3	21
ENSG00000091128	LAMB4	0	0	0	0	0	0	0	0	0	0	1	0	1
ENSG00000091129	NRCAM	2	3	0	0	0	2	0	0	0	2	0	0	1
ENSG00000091136	LAMB1	0	0	2	0	0	0	0	1	1	0	1	0	1
ENSG00000091137	SLC26A4	0	0	0	0	0	0	0	0	0	0	0	0	0
ENSG00000091138	SLC26A3	0	0	0	0	0	0	0	0	0	0	0	0	0
ENSG00000091140	DLD	56	50	67	40	48	54	54	78	187	41	40	83	98
ENSG00000091157	WDR7	74	73	79	70	38	78	36	62	13	50	14	62	78
ENSG00000091164	TXNL1	63	52	61	44	40	61	97	64	114	61	49	129	121
ENSG00000091181	IL5RA	1	1	1	0	4	0	0	1	0	0	0	1	2
ENSG00000091262	ABCC6	0	0	0	0	0	0	0	0	0	0	0	0	0
ENSG00000091317	CMTM6	234	165	258	148	98	263	164	604	1335	426	912	1165	463
ENSG00000091409	ITGA6	580	391	448	505	229	479	1055	144	72	74	20	24	13
ENSG00000091428	RAPGEF4	0	0	2	0	1	0	5	1	0	2	1	6	0
ENSG00000091436	ZAK	13	9	16	9	12	27	14	58	3	87	10	82	2
ENSG00000091482	SMPX	0	0	0	0	0	0	0	0	0	0	0	0	0
ENSG00000091483	FH	5	8	12	26	1	7	27	27	11	30	0	11	23
ENSG00000091490	SEL1L3	26	43	28	19	24	29	16	14	5	44	14	37	26
ENSG00000091513	TF	0	0	0	0	0	0	0	0	1	0	0	0	0
ENSG00000091527	CDV3	642	442	628	320	275	562	572	388	611	404	21	419	634
ENSG00000091536	MYO15A	0	0	0	0	0	0	0	1	1	93	0	2	3
ENSG00000091542	ALKBH5	74	63	83	113	68	51	161	60	66	85	13	86	57
ENSG00000091583	APOH	0	0	0	0	0	0	0	0	0	0	0	0	0
ENSG00000091592	NLRP1	411	408	277	283	190	296	291	22	86	43	43	53	80
ENSG00000091622	PITPNM3	1	0	0	0	0	0	1	1	0	2	0	7	3
ENSG00000091640	SPAG7	250	235	145	93	82	214	135	242	192	337	25	345	327
ENSG00000091651	ORC6	3	2	8	2	3	7	8	79	9	32	1	23	45
ENSG00000091656	ZFHX4	0	0	0	0	0	0	0	0	0	0	0	0	0
ENSG00000091664	SLC17A6	0	0	0	0	0	0	0	0	0	0	0	0	0
ENSG00000091704	CPA1	0	0	2	0	0	1	0	0	0	0	0	0	0
ENSG00000091732	ZC3HC1	15	22	7	24	1	8	4	34	27	25	15	44	29
ENSG00000091831	ESR1	2	2	8	4	0	5	6	8	2	0	0	0	10
ENSG00000091844	RGS17	0	0	0	0	0	0	0	0	0	0	0	0	0
ENSG00000091879	ANGPT2	0	2	0	0	2	2	0	0	2	0	0	0	2
ENSG00000091947	TMEM101	22	27	36	44	2	31	25	23	38	19	8	34	58
ENSG00000091972	CD200	1	0	1	1	0	0	0	10	14	25	0	36	43
ENSG00000091986	CCDC80	1	0	0	0	0	0	0	0	2	0	0	0	0
ENSG00000092009	CMA1	0	0	0	0	0	0	0	0	0	0	0	0	0
ENSG00000092010	PSME1	515	430	437	418	330	612	567	487	538	378	258	654	654
ENSG00000092020	PPP2R3C	149	139	152	72	65	93	93	143	44	127	37	99	323
ENSG00000092036	HAUS4	16	22	29	11	6	12	21	27	10	20	7	37	14
ENSG00000092051	JPH4	0	0	0	0	0	0	0	0	0	0	0	0	0
ENSG00000092054	MYH7	0	0	0	0	0	0	0	0	0	0	0	0	0
ENSG00000092067	CEBPE	11	7	4	3	0	2	3	0	14	36	10	48	2
ENSG00000092068	SLC7A8	3	60	23	8	11	7	26	0	0	0	0	0	0
ENSG00000092094	OSGEP	89	80	49	47	41	58	76	52	32	58	23	52	210
ENSG00000092096	SLC22A17	4	5	2	3	0	9	6	3	1	6	5	16	2
ENSG00000092098	RNF31	0	0	1	0	0	0	2	0	0	0	0	1	2
ENSG00000092108	SCFD1	124	106	123	133	84	77	135	71	49	75	4	65	194
ENSG00000092140	G2E3	49	63	57	56	24	41	55	107	29	66	5	69	99
ENSG00000092148	HECTD1	345	313	274	234	227	291	277	190	127	120	9	114	1019
ENSG00000092199	HNRNPC	804	796	522	651	371	716	878	769	352	765	47	557	1054
ENSG00000092200	RPGRIP1	0	0	0	0	1	0	0	0	0	0	0	0	0
ENSG00000092201	SUPT16H	505	509	335	239	127	368	237	726	99	489	22	385	988
ENSG00000092203	TOX4	121	120	123	87	33	119	142	186	264	143	43	215	253
ENSG00000092208	GEMIN2	9	8	9	8	2	2	10	11	1	4	0	4	6
ENSG00000092295	TGM1	1	3	0	0	0	1	2	0	0	0	1	0	0
ENSG00000092330	TINF2	47	59	20	49	12	43	41	49	60	83	11	73	64
ENSG00000092345	DAZL	0	0	0	0	0	0	0	0	0	0	0	0	0
ENSG00000092377	TBL1Y	0	0	0	0	0	0	0	0	0	0	0	1	168
ENSG00000092421	SEMA6A	0	0	0	0	1	0	0	0	2	3	0	0	1
ENSG00000092439	TRPM7	215	157	151	162	105	142	247	156	86	95	17	124	275
ENSG00000092445	TYRO3	0	1	0	0	1	0	0	3	0	3	0	2	1
ENSG00000092470	WDR76	15	25	24	7	5	28	13	204	10	92	8	111	98
ENSG00000092529	CAPN3	8	26	17	6	4	11	20	16	30	12	34	37	41
ENSG00000092531	SNAP23	53	41	46	45	17	54	54	18	46	36	3	36	57
ENSG00000092607	TBX15	0	0	0	0	0	0	0	0	1	0	0	0	0
ENSG00000092621	PHGDH	26	14	7	20	6	24	11	128	8	124	20	131	25
ENSG00000092758	COL9A3	1	3	0	0	0	0	0	0	3	24	1	41	0
ENSG00000092820	EZR	757	322	415	225	1245	508	842	292	1715	714	355	1236	551
ENSG00000092841	MYL6	868	823	804	662	503	1088	791	780	1262	1184	741	1941	772
ENSG00000092847	2001-08-01	126	87	101	55	45	93	74	77	107	102	67	142	152
ENSG00000092850	TEKT2	0	0	0	0	0	0	0	0	0	0	0	0	0
ENSG00000092853	CLSPN	14	4	3	2	4	19	10	237	7	174	4	103	182
ENSG00000092871	RFFL	127	126	66	58	23	66	91	13	15	29	4	20	30
ENSG00000092929	UNC13D	171	134	127	98	65	136	165	111	194	75	34	136	509
ENSG00000092931	MFSD11	33	41	32	23	29	38	35	75	40	38	9	53	86
ENSG00000092964	DPYSL2	26	24	26	46	3	36	44	108	47	177	90	252	6
ENSG00000092969	TGFB2	0	0	1	0	3	0	1	0	0	0	0	0	0
ENSG00000092978	GPATCH2	120	107	107	66	21	110	50	132	33	109	9	128	268
ENSG00000093000	NUP50	193	184	148	140	162	159	193	264	137	226	43	325	283
ENSG00000093009	CDC45	2	0	0	4	0	1	9	74	2	51	2	38	41
ENSG00000093010	COMT	28	16	28	37	10	18	68	70	71	50	42	77	139
ENSG00000093072	CECR1	113	81	107	181	36	129	183	120	191	106	80	193	10
ENSG00000093134	VNN3	0	1	1	0	4	0	0	0	3	2	0	0	0
ENSG00000093144	ECHDC1	37	49	47	40	19	46	40	47	39	60	26	85	100
ENSG00000093167	LRRFIP2	38	41	46	38	25	40	79	42	34	42	5	50	67
ENSG00000093183	SEC22C	86	35	69	37	27	50	39	73	53	74	19	96	120
ENSG00000093217	XYLB	5	9	2	9	3	1	7	16	0	15	0	16	5
ENSG00000094631	HDAC6	85	63	64	34	23	56	35	103	140	77	89	230	171
ENSG00000094661	OR1I1	0	0	0	0	0	0	0	0	0	0	0	0	0
ENSG00000094755	GABRP	0	0	0	0	0	0	0	0	0	0	1	0	0
ENSG00000094796	KRT31	0	0	0	0	0	0	0	0	0	0	0	0	0
ENSG00000094804	CDC6	4	2	4	0	2	4	2	94	9	62	5	58	28
ENSG00000094841	UPRT	12	14	10	10	10	7	26	10	15	17	3	15	9
ENSG00000094880	CDC23	24	18	6	28	7	15	27	52	6	24	4	28	39
ENSG00000094914	AAAS	27	23	43	41	19	43	65	59	45	28	61	84	77
[truncated: 31,695 more rows]
